# Supplementary material for: Exploring the contribution of risk factors on major illness: a microsimulation study in England, 2023-2043
Source: Nat Commun. 2025 Nov 4;16:9402. doi: 10.1038/s41467-025-64820-1 (PMC12586531; doi:10.1038/s41467-025-64820-1)
Supplement: Supplementary file 4 — Source data_Main [file 41467_2025_64820_MOESM4_ESM.xls]

## Sheet: Figure 1 exposures
exposure	yvalue	Improvement level	yaxis
Active days (/week)	3.249	Continuing trends	Mean exposure
Active days (/week)	3.279	Continuing trends	Mean exposure
Active days (/week)	3.308	Continuing trends	Mean exposure
Active days (/week)	3.337	Continuing trends	Mean exposure
Active days (/week)	3.365	Continuing trends	Mean exposure
Active days (/week)	3.393	Continuing trends	Mean exposure
Active days (/week)	3.421	Continuing trends	Mean exposure
Active days (/week)	3.448	Continuing trends	Mean exposure
Active days (/week)	3.475	Continuing trends	Mean exposure
Active days (/week)	3.503	Continuing trends	Mean exposure
Active days (/week)	3.529	Continuing trends	Mean exposure
Active days (/week)	3.556	Continuing trends	Mean exposure
Active days (/week)	3.583	Continuing trends	Mean exposure
Active days (/week)	3.61	Continuing trends	Mean exposure
Active days (/week)	3.636	Continuing trends	Mean exposure
Active days (/week)	3.662	Continuing trends	Mean exposure
Active days (/week)	3.687	Continuing trends	Mean exposure
Active days (/week)	3.712	Continuing trends	Mean exposure
Active days (/week)	3.736	Continuing trends	Mean exposure
Active days (/week)	3.761	Continuing trends	Mean exposure
Active days (/week)	3.784	Continuing trends	Mean exposure
Active days (/week)	7	Theoretical Minimum Exposure	Mean exposure
Active days (/week)	7	Theoretical Minimum Exposure	Mean exposure
Active days (/week)	7	Theoretical Minimum Exposure	Mean exposure
Active days (/week)	7	Theoretical Minimum Exposure	Mean exposure
Active days (/week)	7	Theoretical Minimum Exposure	Mean exposure
Active days (/week)	7	Theoretical Minimum Exposure	Mean exposure
Active days (/week)	7	Theoretical Minimum Exposure	Mean exposure
Active days (/week)	7	Theoretical Minimum Exposure	Mean exposure
Active days (/week)	7	Theoretical Minimum Exposure	Mean exposure
Active days (/week)	7	Theoretical Minimum Exposure	Mean exposure
Active days (/week)	7	Theoretical Minimum Exposure	Mean exposure
Active days (/week)	7	Theoretical Minimum Exposure	Mean exposure
Active days (/week)	7	Theoretical Minimum Exposure	Mean exposure
Active days (/week)	7	Theoretical Minimum Exposure	Mean exposure
Active days (/week)	7	Theoretical Minimum Exposure	Mean exposure
Active days (/week)	7	Theoretical Minimum Exposure	Mean exposure
Active days (/week)	7	Theoretical Minimum Exposure	Mean exposure
Active days (/week)	7	Theoretical Minimum Exposure	Mean exposure
Active days (/week)	7	Theoretical Minimum Exposure	Mean exposure
Active days (/week)	7	Theoretical Minimum Exposure	Mean exposure
Active days (/week)	7	Theoretical Minimum Exposure	Mean exposure
Active days (/week)	3.323	10% improvement	Mean exposure
Active days (/week)	3.352	10% improvement	Mean exposure
Active days (/week)	3.381	10% improvement	Mean exposure
Active days (/week)	3.409	10% improvement	Mean exposure
Active days (/week)	3.437	10% improvement	Mean exposure
Active days (/week)	3.464	10% improvement	Mean exposure
Active days (/week)	3.491	10% improvement	Mean exposure
Active days (/week)	3.518	10% improvement	Mean exposure
Active days (/week)	3.544	10% improvement	Mean exposure
Active days (/week)	3.571	10% improvement	Mean exposure
Active days (/week)	3.596	10% improvement	Mean exposure
Active days (/week)	3.622	10% improvement	Mean exposure
Active days (/week)	3.648	10% improvement	Mean exposure
Active days (/week)	3.674	10% improvement	Mean exposure
Active days (/week)	3.699	10% improvement	Mean exposure
Active days (/week)	3.725	10% improvement	Mean exposure
Active days (/week)	3.749	10% improvement	Mean exposure
Active days (/week)	3.773	10% improvement	Mean exposure
Active days (/week)	3.797	10% improvement	Mean exposure
Active days (/week)	3.82	10% improvement	Mean exposure
Active days (/week)	3.843	10% improvement	Mean exposure
BMI	27.29	Continuing trends	Mean exposure
BMI	27.298	Continuing trends	Mean exposure
BMI	27.304	Continuing trends	Mean exposure
BMI	27.312	Continuing trends	Mean exposure
BMI	27.317	Continuing trends	Mean exposure
BMI	27.324	Continuing trends	Mean exposure
BMI	27.33	Continuing trends	Mean exposure
BMI	27.336	Continuing trends	Mean exposure
BMI	27.344	Continuing trends	Mean exposure
BMI	27.349	Continuing trends	Mean exposure
BMI	27.353	Continuing trends	Mean exposure
BMI	27.358	Continuing trends	Mean exposure
BMI	27.362	Continuing trends	Mean exposure
BMI	27.366	Continuing trends	Mean exposure
BMI	27.37	Continuing trends	Mean exposure
BMI	27.373	Continuing trends	Mean exposure
BMI	27.378	Continuing trends	Mean exposure
BMI	27.381	Continuing trends	Mean exposure
BMI	27.384	Continuing trends	Mean exposure
BMI	27.388	Continuing trends	Mean exposure
BMI	27.389	Continuing trends	Mean exposure
BMI	21.95	Theoretical Minimum Exposure	Mean exposure
BMI	21.95	Theoretical Minimum Exposure	Mean exposure
BMI	21.95	Theoretical Minimum Exposure	Mean exposure
BMI	21.95	Theoretical Minimum Exposure	Mean exposure
BMI	21.95	Theoretical Minimum Exposure	Mean exposure
BMI	21.95	Theoretical Minimum Exposure	Mean exposure
BMI	21.95	Theoretical Minimum Exposure	Mean exposure
BMI	21.95	Theoretical Minimum Exposure	Mean exposure
BMI	21.95	Theoretical Minimum Exposure	Mean exposure
BMI	21.95	Theoretical Minimum Exposure	Mean exposure
BMI	21.95	Theoretical Minimum Exposure	Mean exposure
BMI	21.95	Theoretical Minimum Exposure	Mean exposure
BMI	21.95	Theoretical Minimum Exposure	Mean exposure
BMI	21.95	Theoretical Minimum Exposure	Mean exposure
BMI	21.95	Theoretical Minimum Exposure	Mean exposure
BMI	21.95	Theoretical Minimum Exposure	Mean exposure
BMI	21.95	Theoretical Minimum Exposure	Mean exposure
BMI	21.95	Theoretical Minimum Exposure	Mean exposure
BMI	21.95	Theoretical Minimum Exposure	Mean exposure
BMI	21.95	Theoretical Minimum Exposure	Mean exposure
BMI	21.95	Theoretical Minimum Exposure	Mean exposure
BMI	26.719	10% improvement	Mean exposure
BMI	26.725	10% improvement	Mean exposure
BMI	26.733	10% improvement	Mean exposure
BMI	26.737	10% improvement	Mean exposure
BMI	26.743	10% improvement	Mean exposure
BMI	26.75	10% improvement	Mean exposure
BMI	26.755	10% improvement	Mean exposure
BMI	26.76	10% improvement	Mean exposure
BMI	26.766	10% improvement	Mean exposure
BMI	26.775	10% improvement	Mean exposure
BMI	26.776	10% improvement	Mean exposure
BMI	26.78	10% improvement	Mean exposure
BMI	26.786	10% improvement	Mean exposure
BMI	26.789	10% improvement	Mean exposure
BMI	26.796	10% improvement	Mean exposure
BMI	26.795	10% improvement	Mean exposure
BMI	26.799	10% improvement	Mean exposure
BMI	26.803	10% improvement	Mean exposure
BMI	26.806	10% improvement	Mean exposure
BMI	26.81	10% improvement	Mean exposure
BMI	26.811	10% improvement	Mean exposure
ETS prevalence	0.216	Continuing trends	Mean exposure
ETS prevalence	0.216	Continuing trends	Mean exposure
ETS prevalence	0.217	Continuing trends	Mean exposure
ETS prevalence	0.217	Continuing trends	Mean exposure
ETS prevalence	0.217	Continuing trends	Mean exposure
ETS prevalence	0.218	Continuing trends	Mean exposure
ETS prevalence	0.218	Continuing trends	Mean exposure
ETS prevalence	0.219	Continuing trends	Mean exposure
ETS prevalence	0.219	Continuing trends	Mean exposure
ETS prevalence	0.22	Continuing trends	Mean exposure
ETS prevalence	0.221	Continuing trends	Mean exposure
ETS prevalence	0.221	Continuing trends	Mean exposure
ETS prevalence	0.222	Continuing trends	Mean exposure
ETS prevalence	0.223	Continuing trends	Mean exposure
ETS prevalence	0.224	Continuing trends	Mean exposure
ETS prevalence	0.224	Continuing trends	Mean exposure
ETS prevalence	0.225	Continuing trends	Mean exposure
ETS prevalence	0.226	Continuing trends	Mean exposure
ETS prevalence	0.227	Continuing trends	Mean exposure
ETS prevalence	0.228	Continuing trends	Mean exposure
ETS prevalence	0.229	Continuing trends	Mean exposure
ETS prevalence	0	Theoretical Minimum Exposure	Mean exposure
ETS prevalence	0	Theoretical Minimum Exposure	Mean exposure
ETS prevalence	0	Theoretical Minimum Exposure	Mean exposure
ETS prevalence	0	Theoretical Minimum Exposure	Mean exposure
ETS prevalence	0	Theoretical Minimum Exposure	Mean exposure
ETS prevalence	0	Theoretical Minimum Exposure	Mean exposure
ETS prevalence	0	Theoretical Minimum Exposure	Mean exposure
ETS prevalence	0	Theoretical Minimum Exposure	Mean exposure
ETS prevalence	0	Theoretical Minimum Exposure	Mean exposure
ETS prevalence	0	Theoretical Minimum Exposure	Mean exposure
ETS prevalence	0	Theoretical Minimum Exposure	Mean exposure
ETS prevalence	0	Theoretical Minimum Exposure	Mean exposure
ETS prevalence	0	Theoretical Minimum Exposure	Mean exposure
ETS prevalence	0	Theoretical Minimum Exposure	Mean exposure
ETS prevalence	0	Theoretical Minimum Exposure	Mean exposure
ETS prevalence	0	Theoretical Minimum Exposure	Mean exposure
ETS prevalence	0	Theoretical Minimum Exposure	Mean exposure
ETS prevalence	0	Theoretical Minimum Exposure	Mean exposure
ETS prevalence	0	Theoretical Minimum Exposure	Mean exposure
ETS prevalence	0	Theoretical Minimum Exposure	Mean exposure
ETS prevalence	0	Theoretical Minimum Exposure	Mean exposure
ETS prevalence	0.202	10% improvement	Mean exposure
ETS prevalence	0.202	10% improvement	Mean exposure
ETS prevalence	0.202	10% improvement	Mean exposure
ETS prevalence	0.203	10% improvement	Mean exposure
ETS prevalence	0.203	10% improvement	Mean exposure
ETS prevalence	0.203	10% improvement	Mean exposure
ETS prevalence	0.204	10% improvement	Mean exposure
ETS prevalence	0.204	10% improvement	Mean exposure
ETS prevalence	0.205	10% improvement	Mean exposure
ETS prevalence	0.205	10% improvement	Mean exposure
ETS prevalence	0.206	10% improvement	Mean exposure
ETS prevalence	0.206	10% improvement	Mean exposure
ETS prevalence	0.207	10% improvement	Mean exposure
ETS prevalence	0.207	10% improvement	Mean exposure
ETS prevalence	0.208	10% improvement	Mean exposure
ETS prevalence	0.209	10% improvement	Mean exposure
ETS prevalence	0.21	10% improvement	Mean exposure
ETS prevalence	0.21	10% improvement	Mean exposure
ETS prevalence	0.211	10% improvement	Mean exposure
ETS prevalence	0.212	10% improvement	Mean exposure
ETS prevalence	0.213	10% improvement	Mean exposure
Fruit and vegetables (g/day)	292.569	Continuing trends	Mean exposure
Fruit and vegetables (g/day)	293.341	Continuing trends	Mean exposure
Fruit and vegetables (g/day)	294.076	Continuing trends	Mean exposure
Fruit and vegetables (g/day)	294.834	Continuing trends	Mean exposure
Fruit and vegetables (g/day)	295.571	Continuing trends	Mean exposure
Fruit and vegetables (g/day)	296.301	Continuing trends	Mean exposure
Fruit and vegetables (g/day)	297.071	Continuing trends	Mean exposure
Fruit and vegetables (g/day)	297.816	Continuing trends	Mean exposure
Fruit and vegetables (g/day)	298.484	Continuing trends	Mean exposure
Fruit and vegetables (g/day)	299.217	Continuing trends	Mean exposure
Fruit and vegetables (g/day)	299.951	Continuing trends	Mean exposure
Fruit and vegetables (g/day)	300.68	Continuing trends	Mean exposure
Fruit and vegetables (g/day)	301.437	Continuing trends	Mean exposure
Fruit and vegetables (g/day)	302.251	Continuing trends	Mean exposure
Fruit and vegetables (g/day)	303.084	Continuing trends	Mean exposure
Fruit and vegetables (g/day)	303.866	Continuing trends	Mean exposure
Fruit and vegetables (g/day)	304.746	Continuing trends	Mean exposure
Fruit and vegetables (g/day)	305.585	Continuing trends	Mean exposure
Fruit and vegetables (g/day)	306.552	Continuing trends	Mean exposure
Fruit and vegetables (g/day)	307.404	Continuing trends	Mean exposure
Fruit and vegetables (g/day)	308.354	Continuing trends	Mean exposure
Fruit and vegetables (g/day)	634.72	Theoretical Minimum Exposure	Mean exposure
Fruit and vegetables (g/day)	634.72	Theoretical Minimum Exposure	Mean exposure
Fruit and vegetables (g/day)	634.72	Theoretical Minimum Exposure	Mean exposure
Fruit and vegetables (g/day)	634.72	Theoretical Minimum Exposure	Mean exposure
Fruit and vegetables (g/day)	634.72	Theoretical Minimum Exposure	Mean exposure
Fruit and vegetables (g/day)	634.72	Theoretical Minimum Exposure	Mean exposure
Fruit and vegetables (g/day)	634.72	Theoretical Minimum Exposure	Mean exposure
Fruit and vegetables (g/day)	634.72	Theoretical Minimum Exposure	Mean exposure
Fruit and vegetables (g/day)	634.72	Theoretical Minimum Exposure	Mean exposure
Fruit and vegetables (g/day)	634.72	Theoretical Minimum Exposure	Mean exposure
Fruit and vegetables (g/day)	634.72	Theoretical Minimum Exposure	Mean exposure
Fruit and vegetables (g/day)	634.72	Theoretical Minimum Exposure	Mean exposure
Fruit and vegetables (g/day)	634.72	Theoretical Minimum Exposure	Mean exposure
Fruit and vegetables (g/day)	634.72	Theoretical Minimum Exposure	Mean exposure
Fruit and vegetables (g/day)	634.72	Theoretical Minimum Exposure	Mean exposure
Fruit and vegetables (g/day)	634.72	Theoretical Minimum Exposure	Mean exposure
Fruit and vegetables (g/day)	634.72	Theoretical Minimum Exposure	Mean exposure
Fruit and vegetables (g/day)	634.72	Theoretical Minimum Exposure	Mean exposure
Fruit and vegetables (g/day)	634.72	Theoretical Minimum Exposure	Mean exposure
Fruit and vegetables (g/day)	634.72	Theoretical Minimum Exposure	Mean exposure
Fruit and vegetables (g/day)	634.72	Theoretical Minimum Exposure	Mean exposure
Fruit and vegetables (g/day)	321.826	10% improvement	Mean exposure
Fruit and vegetables (g/day)	322.676	10% improvement	Mean exposure
Fruit and vegetables (g/day)	323.483	10% improvement	Mean exposure
Fruit and vegetables (g/day)	324.312	10% improvement	Mean exposure
Fruit and vegetables (g/day)	325.125	10% improvement	Mean exposure
Fruit and vegetables (g/day)	325.911	10% improvement	Mean exposure
Fruit and vegetables (g/day)	326.739	10% improvement	Mean exposure
Fruit and vegetables (g/day)	327.552	10% improvement	Mean exposure
Fruit and vegetables (g/day)	328.278	10% improvement	Mean exposure
Fruit and vegetables (g/day)	329.043	10% improvement	Mean exposure
Fruit and vegetables (g/day)	329.839	10% improvement	Mean exposure
Fruit and vegetables (g/day)	330.62	10% improvement	Mean exposure
Fruit and vegetables (g/day)	331.416	10% improvement	Mean exposure
Fruit and vegetables (g/day)	332.298	10% improvement	Mean exposure
Fruit and vegetables (g/day)	333.159	10% improvement	Mean exposure
Fruit and vegetables (g/day)	334.04	10% improvement	Mean exposure
Fruit and vegetables (g/day)	334.971	10% improvement	Mean exposure
Fruit and vegetables (g/day)	335.877	10% improvement	Mean exposure
Fruit and vegetables (g/day)	336.919	10% improvement	Mean exposure
Fruit and vegetables (g/day)	337.82	10% improvement	Mean exposure
Fruit and vegetables (g/day)	338.822	10% improvement	Mean exposure
SBP (mmHg)	122.966	Continuing trends	Mean exposure
SBP (mmHg)	122.63	Continuing trends	Mean exposure
SBP (mmHg)	122.302	Continuing trends	Mean exposure
SBP (mmHg)	121.986	Continuing trends	Mean exposure
SBP (mmHg)	121.673	Continuing trends	Mean exposure
SBP (mmHg)	121.367	Continuing trends	Mean exposure
SBP (mmHg)	121.061	Continuing trends	Mean exposure
SBP (mmHg)	120.763	Continuing trends	Mean exposure
SBP (mmHg)	120.466	Continuing trends	Mean exposure
SBP (mmHg)	120.169	Continuing trends	Mean exposure
SBP (mmHg)	119.88	Continuing trends	Mean exposure
SBP (mmHg)	119.59	Continuing trends	Mean exposure
SBP (mmHg)	119.299	Continuing trends	Mean exposure
SBP (mmHg)	119.016	Continuing trends	Mean exposure
SBP (mmHg)	118.73	Continuing trends	Mean exposure
SBP (mmHg)	118.449	Continuing trends	Mean exposure
SBP (mmHg)	118.167	Continuing trends	Mean exposure
SBP (mmHg)	117.889	Continuing trends	Mean exposure
SBP (mmHg)	117.615	Continuing trends	Mean exposure
SBP (mmHg)	117.345	Continuing trends	Mean exposure
SBP (mmHg)	117.077	Continuing trends	Mean exposure
SBP (mmHg)	112.477	Theoretical Minimum Exposure	Mean exposure
SBP (mmHg)	112.477	Theoretical Minimum Exposure	Mean exposure
SBP (mmHg)	112.477	Theoretical Minimum Exposure	Mean exposure
SBP (mmHg)	112.477	Theoretical Minimum Exposure	Mean exposure
SBP (mmHg)	112.477	Theoretical Minimum Exposure	Mean exposure
SBP (mmHg)	112.477	Theoretical Minimum Exposure	Mean exposure
SBP (mmHg)	112.477	Theoretical Minimum Exposure	Mean exposure
SBP (mmHg)	112.477	Theoretical Minimum Exposure	Mean exposure
SBP (mmHg)	112.477	Theoretical Minimum Exposure	Mean exposure
SBP (mmHg)	112.477	Theoretical Minimum Exposure	Mean exposure
SBP (mmHg)	112.477	Theoretical Minimum Exposure	Mean exposure
SBP (mmHg)	112.477	Theoretical Minimum Exposure	Mean exposure
SBP (mmHg)	112.477	Theoretical Minimum Exposure	Mean exposure
SBP (mmHg)	112.477	Theoretical Minimum Exposure	Mean exposure
SBP (mmHg)	112.477	Theoretical Minimum Exposure	Mean exposure
SBP (mmHg)	112.477	Theoretical Minimum Exposure	Mean exposure
SBP (mmHg)	112.477	Theoretical Minimum Exposure	Mean exposure
SBP (mmHg)	112.477	Theoretical Minimum Exposure	Mean exposure
SBP (mmHg)	112.477	Theoretical Minimum Exposure	Mean exposure
SBP (mmHg)	112.477	Theoretical Minimum Exposure	Mean exposure
SBP (mmHg)	112.477	Theoretical Minimum Exposure	Mean exposure
SBP (mmHg)	121.747	10% improvement	Mean exposure
SBP (mmHg)	121.445	10% improvement	Mean exposure
SBP (mmHg)	121.15	10% improvement	Mean exposure
SBP (mmHg)	120.861	10% improvement	Mean exposure
SBP (mmHg)	120.569	10% improvement	Mean exposure
SBP (mmHg)	120.284	10% improvement	Mean exposure
SBP (mmHg)	120.009	10% improvement	Mean exposure
SBP (mmHg)	119.733	10% improvement	Mean exposure
SBP (mmHg)	119.463	10% improvement	Mean exposure
SBP (mmHg)	119.195	10% improvement	Mean exposure
SBP (mmHg)	118.926	10% improvement	Mean exposure
SBP (mmHg)	118.664	10% improvement	Mean exposure
SBP (mmHg)	118.399	10% improvement	Mean exposure
SBP (mmHg)	118.131	10% improvement	Mean exposure
SBP (mmHg)	117.872	10% improvement	Mean exposure
SBP (mmHg)	117.615	10% improvement	Mean exposure
SBP (mmHg)	117.348	10% improvement	Mean exposure
SBP (mmHg)	117.087	10% improvement	Mean exposure
SBP (mmHg)	116.833	10% improvement	Mean exposure
SBP (mmHg)	116.579	10% improvement	Mean exposure
SBP (mmHg)	116.336	10% improvement	Mean exposure
Smoking prevalence	0.162	Continuing trends	Mean exposure
Smoking prevalence	0.161	Continuing trends	Mean exposure
Smoking prevalence	0.159	Continuing trends	Mean exposure
Smoking prevalence	0.158	Continuing trends	Mean exposure
Smoking prevalence	0.156	Continuing trends	Mean exposure
Smoking prevalence	0.155	Continuing trends	Mean exposure
Smoking prevalence	0.154	Continuing trends	Mean exposure
Smoking prevalence	0.153	Continuing trends	Mean exposure
Smoking prevalence	0.152	Continuing trends	Mean exposure
Smoking prevalence	0.151	Continuing trends	Mean exposure
Smoking prevalence	0.15	Continuing trends	Mean exposure
Smoking prevalence	0.149	Continuing trends	Mean exposure
Smoking prevalence	0.148	Continuing trends	Mean exposure
Smoking prevalence	0.147	Continuing trends	Mean exposure
Smoking prevalence	0.146	Continuing trends	Mean exposure
Smoking prevalence	0.145	Continuing trends	Mean exposure
Smoking prevalence	0.144	Continuing trends	Mean exposure
Smoking prevalence	0.144	Continuing trends	Mean exposure
Smoking prevalence	0.143	Continuing trends	Mean exposure
Smoking prevalence	0.143	Continuing trends	Mean exposure
Smoking prevalence	0.142	Continuing trends	Mean exposure
Smoking prevalence	0	Theoretical Minimum Exposure	Mean exposure
Smoking prevalence	0	Theoretical Minimum Exposure	Mean exposure
Smoking prevalence	0	Theoretical Minimum Exposure	Mean exposure
Smoking prevalence	0	Theoretical Minimum Exposure	Mean exposure
Smoking prevalence	0	Theoretical Minimum Exposure	Mean exposure
Smoking prevalence	0	Theoretical Minimum Exposure	Mean exposure
Smoking prevalence	0	Theoretical Minimum Exposure	Mean exposure
Smoking prevalence	0	Theoretical Minimum Exposure	Mean exposure
Smoking prevalence	0	Theoretical Minimum Exposure	Mean exposure
Smoking prevalence	0	Theoretical Minimum Exposure	Mean exposure
Smoking prevalence	0	Theoretical Minimum Exposure	Mean exposure
Smoking prevalence	0	Theoretical Minimum Exposure	Mean exposure
Smoking prevalence	0	Theoretical Minimum Exposure	Mean exposure
Smoking prevalence	0	Theoretical Minimum Exposure	Mean exposure
Smoking prevalence	0	Theoretical Minimum Exposure	Mean exposure
Smoking prevalence	0	Theoretical Minimum Exposure	Mean exposure
Smoking prevalence	0	Theoretical Minimum Exposure	Mean exposure
Smoking prevalence	0	Theoretical Minimum Exposure	Mean exposure
Smoking prevalence	0	Theoretical Minimum Exposure	Mean exposure
Smoking prevalence	0	Theoretical Minimum Exposure	Mean exposure
Smoking prevalence	0	Theoretical Minimum Exposure	Mean exposure
Smoking prevalence	0.146	10% improvement	Mean exposure
Smoking prevalence	0.144	10% improvement	Mean exposure
Smoking prevalence	0.143	10% improvement	Mean exposure
Smoking prevalence	0.142	10% improvement	Mean exposure
Smoking prevalence	0.141	10% improvement	Mean exposure
Smoking prevalence	0.139	10% improvement	Mean exposure
Smoking prevalence	0.138	10% improvement	Mean exposure
Smoking prevalence	0.137	10% improvement	Mean exposure
Smoking prevalence	0.136	10% improvement	Mean exposure
Smoking prevalence	0.135	10% improvement	Mean exposure
Smoking prevalence	0.134	10% improvement	Mean exposure
Smoking prevalence	0.133	10% improvement	Mean exposure
Smoking prevalence	0.132	10% improvement	Mean exposure
Smoking prevalence	0.132	10% improvement	Mean exposure
Smoking prevalence	0.131	10% improvement	Mean exposure
Smoking prevalence	0.13	10% improvement	Mean exposure
Smoking prevalence	0.129	10% improvement	Mean exposure
Smoking prevalence	0.129	10% improvement	Mean exposure
Smoking prevalence	0.128	10% improvement	Mean exposure
Smoking prevalence	0.127	10% improvement	Mean exposure
Smoking prevalence	0.127	10% improvement	Mean exposure
Total cholesterol (mmol/L)	4.796	Continuing trends	Mean exposure
Total cholesterol (mmol/L)	4.746	Continuing trends	Mean exposure
Total cholesterol (mmol/L)	4.697	Continuing trends	Mean exposure
Total cholesterol (mmol/L)	4.648	Continuing trends	Mean exposure
Total cholesterol (mmol/L)	4.599	Continuing trends	Mean exposure
Total cholesterol (mmol/L)	4.551	Continuing trends	Mean exposure
Total cholesterol (mmol/L)	4.503	Continuing trends	Mean exposure
Total cholesterol (mmol/L)	4.455	Continuing trends	Mean exposure
Total cholesterol (mmol/L)	4.408	Continuing trends	Mean exposure
Total cholesterol (mmol/L)	4.361	Continuing trends	Mean exposure
Total cholesterol (mmol/L)	4.314	Continuing trends	Mean exposure
Total cholesterol (mmol/L)	4.268	Continuing trends	Mean exposure
Total cholesterol (mmol/L)	4.222	Continuing trends	Mean exposure
Total cholesterol (mmol/L)	4.176	Continuing trends	Mean exposure
Total cholesterol (mmol/L)	4.131	Continuing trends	Mean exposure
Total cholesterol (mmol/L)	4.087	Continuing trends	Mean exposure
Total cholesterol (mmol/L)	4.042	Continuing trends	Mean exposure
Total cholesterol (mmol/L)	3.998	Continuing trends	Mean exposure
Total cholesterol (mmol/L)	3.955	Continuing trends	Mean exposure
Total cholesterol (mmol/L)	3.911	Continuing trends	Mean exposure
Total cholesterol (mmol/L)	3.868	Continuing trends	Mean exposure
Total cholesterol (mmol/L)	3.874	Theoretical Minimum Exposure	Mean exposure
Total cholesterol (mmol/L)	3.874	Theoretical Minimum Exposure	Mean exposure
Total cholesterol (mmol/L)	3.874	Theoretical Minimum Exposure	Mean exposure
Total cholesterol (mmol/L)	3.874	Theoretical Minimum Exposure	Mean exposure
Total cholesterol (mmol/L)	3.874	Theoretical Minimum Exposure	Mean exposure
Total cholesterol (mmol/L)	3.874	Theoretical Minimum Exposure	Mean exposure
Total cholesterol (mmol/L)	3.874	Theoretical Minimum Exposure	Mean exposure
Total cholesterol (mmol/L)	3.874	Theoretical Minimum Exposure	Mean exposure
Total cholesterol (mmol/L)	3.874	Theoretical Minimum Exposure	Mean exposure
Total cholesterol (mmol/L)	3.874	Theoretical Minimum Exposure	Mean exposure
Total cholesterol (mmol/L)	3.874	Theoretical Minimum Exposure	Mean exposure
Total cholesterol (mmol/L)	3.874	Theoretical Minimum Exposure	Mean exposure
Total cholesterol (mmol/L)	3.874	Theoretical Minimum Exposure	Mean exposure
Total cholesterol (mmol/L)	3.874	Theoretical Minimum Exposure	Mean exposure
Total cholesterol (mmol/L)	3.874	Theoretical Minimum Exposure	Mean exposure
Total cholesterol (mmol/L)	3.874	Theoretical Minimum Exposure	Mean exposure
Total cholesterol (mmol/L)	3.874	Theoretical Minimum Exposure	Mean exposure
Total cholesterol (mmol/L)	3.874	Theoretical Minimum Exposure	Mean exposure
Total cholesterol (mmol/L)	3.874	Theoretical Minimum Exposure	Mean exposure
Total cholesterol (mmol/L)	3.874	Theoretical Minimum Exposure	Mean exposure
Total cholesterol (mmol/L)	3.874	Theoretical Minimum Exposure	Mean exposure
Total cholesterol (mmol/L)	4.694	10% improvement	Mean exposure
Total cholesterol (mmol/L)	4.649	10% improvement	Mean exposure
Total cholesterol (mmol/L)	4.604	10% improvement	Mean exposure
Total cholesterol (mmol/L)	4.558	10% improvement	Mean exposure
Total cholesterol (mmol/L)	4.513	10% improvement	Mean exposure
Total cholesterol (mmol/L)	4.468	10% improvement	Mean exposure
Total cholesterol (mmol/L)	4.423	10% improvement	Mean exposure
Total cholesterol (mmol/L)	4.379	10% improvement	Mean exposure
Total cholesterol (mmol/L)	4.335	10% improvement	Mean exposure
Total cholesterol (mmol/L)	4.291	10% improvement	Mean exposure
Total cholesterol (mmol/L)	4.247	10% improvement	Mean exposure
Total cholesterol (mmol/L)	4.203	10% improvement	Mean exposure
Total cholesterol (mmol/L)	4.16	10% improvement	Mean exposure
Total cholesterol (mmol/L)	4.117	10% improvement	Mean exposure
Total cholesterol (mmol/L)	4.075	10% improvement	Mean exposure
Total cholesterol (mmol/L)	4.032	10% improvement	Mean exposure
Total cholesterol (mmol/L)	3.99	10% improvement	Mean exposure
Total cholesterol (mmol/L)	3.948	10% improvement	Mean exposure
Total cholesterol (mmol/L)	3.907	10% improvement	Mean exposure
Total cholesterol (mmol/L)	3.866	10% improvement	Mean exposure
Total cholesterol (mmol/L)	3.824	10% improvement	Mean exposure

## Sheet: Figure 2 Combined prevalence
scenario	Improvement level	year	median	yaxis
All	0.1	2023	0	Absolute change in major illness prevalence compared to baseline (percentage points)
All	0.1	2024	-0.001	Absolute change in major illness prevalence compared to baseline (percentage points)
All	0.1	2025	-0.009	Absolute change in major illness prevalence compared to baseline (percentage points)
All	0.1	2026	-0.024	Absolute change in major illness prevalence compared to baseline (percentage points)
All	0.1	2027	-0.045	Absolute change in major illness prevalence compared to baseline (percentage points)
All	0.1	2028	-0.074	Absolute change in major illness prevalence compared to baseline (percentage points)
All	0.1	2029	-0.104	Absolute change in major illness prevalence compared to baseline (percentage points)
All	0.1	2030	-0.135	Absolute change in major illness prevalence compared to baseline (percentage points)
All	0.1	2031	-0.161	Absolute change in major illness prevalence compared to baseline (percentage points)
All	0.1	2032	-0.183	Absolute change in major illness prevalence compared to baseline (percentage points)
All	0.1	2033	-0.202	Absolute change in major illness prevalence compared to baseline (percentage points)
All	0.1	2034	-0.216	Absolute change in major illness prevalence compared to baseline (percentage points)
All	0.1	2035	-0.228	Absolute change in major illness prevalence compared to baseline (percentage points)
All	0.1	2036	-0.237	Absolute change in major illness prevalence compared to baseline (percentage points)
All	0.1	2037	-0.246	Absolute change in major illness prevalence compared to baseline (percentage points)
All	0.1	2038	-0.254	Absolute change in major illness prevalence compared to baseline (percentage points)
All	0.1	2039	-0.262	Absolute change in major illness prevalence compared to baseline (percentage points)
All	0.1	2040	-0.268	Absolute change in major illness prevalence compared to baseline (percentage points)
All	0.1	2041	-0.271	Absolute change in major illness prevalence compared to baseline (percentage points)
All	0.1	2042	-0.272	Absolute change in major illness prevalence compared to baseline (percentage points)
All	0.1	2043	-0.271	Absolute change in major illness prevalence compared to baseline (percentage points)
All	Theoretical minimum risk	2023	0	Absolute change in major illness prevalence compared to baseline (percentage points)
All	Theoretical minimum risk	2024	-0.031	Absolute change in major illness prevalence compared to baseline (percentage points)
All	Theoretical minimum risk	2025	-0.104	Absolute change in major illness prevalence compared to baseline (percentage points)
All	Theoretical minimum risk	2026	-0.209	Absolute change in major illness prevalence compared to baseline (percentage points)
All	Theoretical minimum risk	2027	-0.341	Absolute change in major illness prevalence compared to baseline (percentage points)
All	Theoretical minimum risk	2028	-0.506	Absolute change in major illness prevalence compared to baseline (percentage points)
All	Theoretical minimum risk	2029	-0.663	Absolute change in major illness prevalence compared to baseline (percentage points)
All	Theoretical minimum risk	2030	-0.818	Absolute change in major illness prevalence compared to baseline (percentage points)
All	Theoretical minimum risk	2031	-0.958	Absolute change in major illness prevalence compared to baseline (percentage points)
All	Theoretical minimum risk	2032	-1.094	Absolute change in major illness prevalence compared to baseline (percentage points)
All	Theoretical minimum risk	2033	-1.222	Absolute change in major illness prevalence compared to baseline (percentage points)
All	Theoretical minimum risk	2034	-1.339	Absolute change in major illness prevalence compared to baseline (percentage points)
All	Theoretical minimum risk	2035	-1.447	Absolute change in major illness prevalence compared to baseline (percentage points)
All	Theoretical minimum risk	2036	-1.542	Absolute change in major illness prevalence compared to baseline (percentage points)
All	Theoretical minimum risk	2037	-1.628	Absolute change in major illness prevalence compared to baseline (percentage points)
All	Theoretical minimum risk	2038	-1.706	Absolute change in major illness prevalence compared to baseline (percentage points)
All	Theoretical minimum risk	2039	-1.78	Absolute change in major illness prevalence compared to baseline (percentage points)
All	Theoretical minimum risk	2040	-1.846	Absolute change in major illness prevalence compared to baseline (percentage points)
All	Theoretical minimum risk	2041	-1.902	Absolute change in major illness prevalence compared to baseline (percentage points)
All	Theoretical minimum risk	2042	-1.949	Absolute change in major illness prevalence compared to baseline (percentage points)
All	Theoretical minimum risk	2043	-1.987	Absolute change in major illness prevalence compared to baseline (percentage points)
BMI	0.1	2023	0	Absolute change in major illness prevalence compared to baseline (percentage points)
BMI	0.1	2024	0.001	Absolute change in major illness prevalence compared to baseline (percentage points)
BMI	0.1	2025	-0.004	Absolute change in major illness prevalence compared to baseline (percentage points)
BMI	0.1	2026	-0.016	Absolute change in major illness prevalence compared to baseline (percentage points)
BMI	0.1	2027	-0.033	Absolute change in major illness prevalence compared to baseline (percentage points)
BMI	0.1	2028	-0.056	Absolute change in major illness prevalence compared to baseline (percentage points)
BMI	0.1	2029	-0.083	Absolute change in major illness prevalence compared to baseline (percentage points)
BMI	0.1	2030	-0.11	Absolute change in major illness prevalence compared to baseline (percentage points)
BMI	0.1	2031	-0.136	Absolute change in major illness prevalence compared to baseline (percentage points)
BMI	0.1	2032	-0.159	Absolute change in major illness prevalence compared to baseline (percentage points)
BMI	0.1	2033	-0.18	Absolute change in major illness prevalence compared to baseline (percentage points)
BMI	0.1	2034	-0.197	Absolute change in major illness prevalence compared to baseline (percentage points)
BMI	0.1	2035	-0.212	Absolute change in major illness prevalence compared to baseline (percentage points)
BMI	0.1	2036	-0.225	Absolute change in major illness prevalence compared to baseline (percentage points)
BMI	0.1	2037	-0.237	Absolute change in major illness prevalence compared to baseline (percentage points)
BMI	0.1	2038	-0.248	Absolute change in major illness prevalence compared to baseline (percentage points)
BMI	0.1	2039	-0.258	Absolute change in major illness prevalence compared to baseline (percentage points)
BMI	0.1	2040	-0.266	Absolute change in major illness prevalence compared to baseline (percentage points)
BMI	0.1	2041	-0.272	Absolute change in major illness prevalence compared to baseline (percentage points)
BMI	0.1	2042	-0.277	Absolute change in major illness prevalence compared to baseline (percentage points)
BMI	0.1	2043	-0.279	Absolute change in major illness prevalence compared to baseline (percentage points)
BMI	Theoretical minimum risk	2023	0	Absolute change in major illness prevalence compared to baseline (percentage points)
BMI	Theoretical minimum risk	2024	0.011	Absolute change in major illness prevalence compared to baseline (percentage points)
BMI	Theoretical minimum risk	2025	-0.008	Absolute change in major illness prevalence compared to baseline (percentage points)
BMI	Theoretical minimum risk	2026	-0.06	Absolute change in major illness prevalence compared to baseline (percentage points)
BMI	Theoretical minimum risk	2027	-0.143	Absolute change in major illness prevalence compared to baseline (percentage points)
BMI	Theoretical minimum risk	2028	-0.264	Absolute change in major illness prevalence compared to baseline (percentage points)
BMI	Theoretical minimum risk	2029	-0.407	Absolute change in major illness prevalence compared to baseline (percentage points)
BMI	Theoretical minimum risk	2030	-0.559	Absolute change in major illness prevalence compared to baseline (percentage points)
BMI	Theoretical minimum risk	2031	-0.704	Absolute change in major illness prevalence compared to baseline (percentage points)
BMI	Theoretical minimum risk	2032	-0.837	Absolute change in major illness prevalence compared to baseline (percentage points)
BMI	Theoretical minimum risk	2033	-0.959	Absolute change in major illness prevalence compared to baseline (percentage points)
BMI	Theoretical minimum risk	2034	-1.062	Absolute change in major illness prevalence compared to baseline (percentage points)
BMI	Theoretical minimum risk	2035	-1.154	Absolute change in major illness prevalence compared to baseline (percentage points)
BMI	Theoretical minimum risk	2036	-1.238	Absolute change in major illness prevalence compared to baseline (percentage points)
BMI	Theoretical minimum risk	2037	-1.316	Absolute change in major illness prevalence compared to baseline (percentage points)
BMI	Theoretical minimum risk	2038	-1.388	Absolute change in major illness prevalence compared to baseline (percentage points)
BMI	Theoretical minimum risk	2039	-1.458	Absolute change in major illness prevalence compared to baseline (percentage points)
BMI	Theoretical minimum risk	2040	-1.522	Absolute change in major illness prevalence compared to baseline (percentage points)
BMI	Theoretical minimum risk	2041	-1.577	Absolute change in major illness prevalence compared to baseline (percentage points)
BMI	Theoretical minimum risk	2042	-1.625	Absolute change in major illness prevalence compared to baseline (percentage points)
BMI	Theoretical minimum risk	2043	-1.666	Absolute change in major illness prevalence compared to baseline (percentage points)
Fruit & veg	0.1	2023	0	Absolute change in major illness prevalence compared to baseline (percentage points)
Fruit & veg	0.1	2024	0	Absolute change in major illness prevalence compared to baseline (percentage points)
Fruit & veg	0.1	2025	0	Absolute change in major illness prevalence compared to baseline (percentage points)
Fruit & veg	0.1	2026	0	Absolute change in major illness prevalence compared to baseline (percentage points)
Fruit & veg	0.1	2027	-0.001	Absolute change in major illness prevalence compared to baseline (percentage points)
Fruit & veg	0.1	2028	-0.002	Absolute change in major illness prevalence compared to baseline (percentage points)
Fruit & veg	0.1	2029	-0.002	Absolute change in major illness prevalence compared to baseline (percentage points)
Fruit & veg	0.1	2030	-0.003	Absolute change in major illness prevalence compared to baseline (percentage points)
Fruit & veg	0.1	2031	-0.004	Absolute change in major illness prevalence compared to baseline (percentage points)
Fruit & veg	0.1	2032	-0.004	Absolute change in major illness prevalence compared to baseline (percentage points)
Fruit & veg	0.1	2033	-0.005	Absolute change in major illness prevalence compared to baseline (percentage points)
Fruit & veg	0.1	2034	-0.005	Absolute change in major illness prevalence compared to baseline (percentage points)
Fruit & veg	0.1	2035	-0.005	Absolute change in major illness prevalence compared to baseline (percentage points)
Fruit & veg	0.1	2036	-0.005	Absolute change in major illness prevalence compared to baseline (percentage points)
Fruit & veg	0.1	2037	-0.006	Absolute change in major illness prevalence compared to baseline (percentage points)
Fruit & veg	0.1	2038	-0.006	Absolute change in major illness prevalence compared to baseline (percentage points)
Fruit & veg	0.1	2039	-0.006	Absolute change in major illness prevalence compared to baseline (percentage points)
Fruit & veg	0.1	2040	-0.006	Absolute change in major illness prevalence compared to baseline (percentage points)
Fruit & veg	0.1	2041	-0.007	Absolute change in major illness prevalence compared to baseline (percentage points)
Fruit & veg	0.1	2042	-0.007	Absolute change in major illness prevalence compared to baseline (percentage points)
Fruit & veg	0.1	2043	-0.007	Absolute change in major illness prevalence compared to baseline (percentage points)
Fruit & veg	Theoretical minimum risk	2023	0	Absolute change in major illness prevalence compared to baseline (percentage points)
Fruit & veg	Theoretical minimum risk	2024	0	Absolute change in major illness prevalence compared to baseline (percentage points)
Fruit & veg	Theoretical minimum risk	2025	-0.004	Absolute change in major illness prevalence compared to baseline (percentage points)
Fruit & veg	Theoretical minimum risk	2026	-0.01	Absolute change in major illness prevalence compared to baseline (percentage points)
Fruit & veg	Theoretical minimum risk	2027	-0.017	Absolute change in major illness prevalence compared to baseline (percentage points)
Fruit & veg	Theoretical minimum risk	2028	-0.027	Absolute change in major illness prevalence compared to baseline (percentage points)
Fruit & veg	Theoretical minimum risk	2029	-0.037	Absolute change in major illness prevalence compared to baseline (percentage points)
Fruit & veg	Theoretical minimum risk	2030	-0.046	Absolute change in major illness prevalence compared to baseline (percentage points)
Fruit & veg	Theoretical minimum risk	2031	-0.055	Absolute change in major illness prevalence compared to baseline (percentage points)
Fruit & veg	Theoretical minimum risk	2032	-0.063	Absolute change in major illness prevalence compared to baseline (percentage points)
Fruit & veg	Theoretical minimum risk	2033	-0.07	Absolute change in major illness prevalence compared to baseline (percentage points)
Fruit & veg	Theoretical minimum risk	2034	-0.077	Absolute change in major illness prevalence compared to baseline (percentage points)
Fruit & veg	Theoretical minimum risk	2035	-0.082	Absolute change in major illness prevalence compared to baseline (percentage points)
Fruit & veg	Theoretical minimum risk	2036	-0.086	Absolute change in major illness prevalence compared to baseline (percentage points)
Fruit & veg	Theoretical minimum risk	2037	-0.09	Absolute change in major illness prevalence compared to baseline (percentage points)
Fruit & veg	Theoretical minimum risk	2038	-0.093	Absolute change in major illness prevalence compared to baseline (percentage points)
Fruit & veg	Theoretical minimum risk	2039	-0.096	Absolute change in major illness prevalence compared to baseline (percentage points)
Fruit & veg	Theoretical minimum risk	2040	-0.098	Absolute change in major illness prevalence compared to baseline (percentage points)
Fruit & veg	Theoretical minimum risk	2041	-0.1	Absolute change in major illness prevalence compared to baseline (percentage points)
Fruit & veg	Theoretical minimum risk	2042	-0.102	Absolute change in major illness prevalence compared to baseline (percentage points)
Fruit & veg	Theoretical minimum risk	2043	-0.103	Absolute change in major illness prevalence compared to baseline (percentage points)
Physical activity	0.1	2023	0	Absolute change in major illness prevalence compared to baseline (percentage points)
Physical activity	0.1	2024	0	Absolute change in major illness prevalence compared to baseline (percentage points)
Physical activity	0.1	2025	0	Absolute change in major illness prevalence compared to baseline (percentage points)
Physical activity	0.1	2026	0	Absolute change in major illness prevalence compared to baseline (percentage points)
Physical activity	0.1	2027	-0.001	Absolute change in major illness prevalence compared to baseline (percentage points)
Physical activity	0.1	2028	-0.001	Absolute change in major illness prevalence compared to baseline (percentage points)
Physical activity	0.1	2029	0	Absolute change in major illness prevalence compared to baseline (percentage points)
Physical activity	0.1	2030	0	Absolute change in major illness prevalence compared to baseline (percentage points)
Physical activity	0.1	2031	0.001	Absolute change in major illness prevalence compared to baseline (percentage points)
Physical activity	0.1	2032	0.001	Absolute change in major illness prevalence compared to baseline (percentage points)
Physical activity	0.1	2033	0.002	Absolute change in major illness prevalence compared to baseline (percentage points)
Physical activity	0.1	2034	0.002	Absolute change in major illness prevalence compared to baseline (percentage points)
Physical activity	0.1	2035	0.002	Absolute change in major illness prevalence compared to baseline (percentage points)
Physical activity	0.1	2036	0.003	Absolute change in major illness prevalence compared to baseline (percentage points)
Physical activity	0.1	2037	0.003	Absolute change in major illness prevalence compared to baseline (percentage points)
Physical activity	0.1	2038	0.003	Absolute change in major illness prevalence compared to baseline (percentage points)
Physical activity	0.1	2039	0.004	Absolute change in major illness prevalence compared to baseline (percentage points)
Physical activity	0.1	2040	0.004	Absolute change in major illness prevalence compared to baseline (percentage points)
Physical activity	0.1	2041	0.004	Absolute change in major illness prevalence compared to baseline (percentage points)
Physical activity	0.1	2042	0.004	Absolute change in major illness prevalence compared to baseline (percentage points)
Physical activity	0.1	2043	0.005	Absolute change in major illness prevalence compared to baseline (percentage points)
Physical activity	Theoretical minimum risk	2023	0	Absolute change in major illness prevalence compared to baseline (percentage points)
Physical activity	Theoretical minimum risk	2024	-0.003	Absolute change in major illness prevalence compared to baseline (percentage points)
Physical activity	Theoretical minimum risk	2025	-0.012	Absolute change in major illness prevalence compared to baseline (percentage points)
Physical activity	Theoretical minimum risk	2026	-0.023	Absolute change in major illness prevalence compared to baseline (percentage points)
Physical activity	Theoretical minimum risk	2027	-0.031	Absolute change in major illness prevalence compared to baseline (percentage points)
Physical activity	Theoretical minimum risk	2028	-0.038	Absolute change in major illness prevalence compared to baseline (percentage points)
Physical activity	Theoretical minimum risk	2029	-0.033	Absolute change in major illness prevalence compared to baseline (percentage points)
Physical activity	Theoretical minimum risk	2030	-0.022	Absolute change in major illness prevalence compared to baseline (percentage points)
Physical activity	Theoretical minimum risk	2031	-0.008	Absolute change in major illness prevalence compared to baseline (percentage points)
Physical activity	Theoretical minimum risk	2032	0	Absolute change in major illness prevalence compared to baseline (percentage points)
Physical activity	Theoretical minimum risk	2033	0.005	Absolute change in major illness prevalence compared to baseline (percentage points)
Physical activity	Theoretical minimum risk	2034	0.007	Absolute change in major illness prevalence compared to baseline (percentage points)
Physical activity	Theoretical minimum risk	2035	0.006	Absolute change in major illness prevalence compared to baseline (percentage points)
Physical activity	Theoretical minimum risk	2036	0.005	Absolute change in major illness prevalence compared to baseline (percentage points)
Physical activity	Theoretical minimum risk	2037	0.002	Absolute change in major illness prevalence compared to baseline (percentage points)
Physical activity	Theoretical minimum risk	2038	-0.002	Absolute change in major illness prevalence compared to baseline (percentage points)
Physical activity	Theoretical minimum risk	2039	-0.006	Absolute change in major illness prevalence compared to baseline (percentage points)
Physical activity	Theoretical minimum risk	2040	-0.01	Absolute change in major illness prevalence compared to baseline (percentage points)
Physical activity	Theoretical minimum risk	2041	-0.012	Absolute change in major illness prevalence compared to baseline (percentage points)
Physical activity	Theoretical minimum risk	2042	-0.014	Absolute change in major illness prevalence compared to baseline (percentage points)
Physical activity	Theoretical minimum risk	2043	-0.014	Absolute change in major illness prevalence compared to baseline (percentage points)
SBP	0.1	2023	0	Absolute change in major illness prevalence compared to baseline (percentage points)
SBP	0.1	2024	-0.001	Absolute change in major illness prevalence compared to baseline (percentage points)
SBP	0.1	2025	-0.005	Absolute change in major illness prevalence compared to baseline (percentage points)
SBP	0.1	2026	-0.01	Absolute change in major illness prevalence compared to baseline (percentage points)
SBP	0.1	2027	-0.017	Absolute change in major illness prevalence compared to baseline (percentage points)
SBP	0.1	2028	-0.024	Absolute change in major illness prevalence compared to baseline (percentage points)
SBP	0.1	2029	-0.031	Absolute change in major illness prevalence compared to baseline (percentage points)
SBP	0.1	2030	-0.036	Absolute change in major illness prevalence compared to baseline (percentage points)
SBP	0.1	2031	-0.039	Absolute change in major illness prevalence compared to baseline (percentage points)
SBP	0.1	2032	-0.041	Absolute change in major illness prevalence compared to baseline (percentage points)
SBP	0.1	2033	-0.043	Absolute change in major illness prevalence compared to baseline (percentage points)
SBP	0.1	2034	-0.043	Absolute change in major illness prevalence compared to baseline (percentage points)
SBP	0.1	2035	-0.044	Absolute change in major illness prevalence compared to baseline (percentage points)
SBP	0.1	2036	-0.043	Absolute change in major illness prevalence compared to baseline (percentage points)
SBP	0.1	2037	-0.043	Absolute change in major illness prevalence compared to baseline (percentage points)
SBP	0.1	2038	-0.042	Absolute change in major illness prevalence compared to baseline (percentage points)
SBP	0.1	2039	-0.042	Absolute change in major illness prevalence compared to baseline (percentage points)
SBP	0.1	2040	-0.041	Absolute change in major illness prevalence compared to baseline (percentage points)
SBP	0.1	2041	-0.041	Absolute change in major illness prevalence compared to baseline (percentage points)
SBP	0.1	2042	-0.041	Absolute change in major illness prevalence compared to baseline (percentage points)
SBP	0.1	2043	-0.042	Absolute change in major illness prevalence compared to baseline (percentage points)
SBP	Theoretical minimum risk	2023	0	Absolute change in major illness prevalence compared to baseline (percentage points)
SBP	Theoretical minimum risk	2024	-0.009	Absolute change in major illness prevalence compared to baseline (percentage points)
SBP	Theoretical minimum risk	2025	-0.036	Absolute change in major illness prevalence compared to baseline (percentage points)
SBP	Theoretical minimum risk	2026	-0.075	Absolute change in major illness prevalence compared to baseline (percentage points)
SBP	Theoretical minimum risk	2027	-0.122	Absolute change in major illness prevalence compared to baseline (percentage points)
SBP	Theoretical minimum risk	2028	-0.181	Absolute change in major illness prevalence compared to baseline (percentage points)
SBP	Theoretical minimum risk	2029	-0.233	Absolute change in major illness prevalence compared to baseline (percentage points)
SBP	Theoretical minimum risk	2030	-0.281	Absolute change in major illness prevalence compared to baseline (percentage points)
SBP	Theoretical minimum risk	2031	-0.318	Absolute change in major illness prevalence compared to baseline (percentage points)
SBP	Theoretical minimum risk	2032	-0.35	Absolute change in major illness prevalence compared to baseline (percentage points)
SBP	Theoretical minimum risk	2033	-0.376	Absolute change in major illness prevalence compared to baseline (percentage points)
SBP	Theoretical minimum risk	2034	-0.399	Absolute change in major illness prevalence compared to baseline (percentage points)
SBP	Theoretical minimum risk	2035	-0.418	Absolute change in major illness prevalence compared to baseline (percentage points)
SBP	Theoretical minimum risk	2036	-0.432	Absolute change in major illness prevalence compared to baseline (percentage points)
SBP	Theoretical minimum risk	2037	-0.442	Absolute change in major illness prevalence compared to baseline (percentage points)
SBP	Theoretical minimum risk	2038	-0.449	Absolute change in major illness prevalence compared to baseline (percentage points)
SBP	Theoretical minimum risk	2039	-0.457	Absolute change in major illness prevalence compared to baseline (percentage points)
SBP	Theoretical minimum risk	2040	-0.462	Absolute change in major illness prevalence compared to baseline (percentage points)
SBP	Theoretical minimum risk	2041	-0.465	Absolute change in major illness prevalence compared to baseline (percentage points)
SBP	Theoretical minimum risk	2042	-0.466	Absolute change in major illness prevalence compared to baseline (percentage points)
SBP	Theoretical minimum risk	2043	-0.463	Absolute change in major illness prevalence compared to baseline (percentage points)
Smoking	0.1	2023	0	Absolute change in major illness prevalence compared to baseline (percentage points)
Smoking	0.1	2024	0	Absolute change in major illness prevalence compared to baseline (percentage points)
Smoking	0.1	2025	-0.001	Absolute change in major illness prevalence compared to baseline (percentage points)
Smoking	0.1	2026	-0.003	Absolute change in major illness prevalence compared to baseline (percentage points)
Smoking	0.1	2027	-0.005	Absolute change in major illness prevalence compared to baseline (percentage points)
Smoking	0.1	2028	-0.007	Absolute change in major illness prevalence compared to baseline (percentage points)
Smoking	0.1	2029	-0.01	Absolute change in major illness prevalence compared to baseline (percentage points)
Smoking	0.1	2030	-0.012	Absolute change in major illness prevalence compared to baseline (percentage points)
Smoking	0.1	2031	-0.014	Absolute change in major illness prevalence compared to baseline (percentage points)
Smoking	0.1	2032	-0.014	Absolute change in major illness prevalence compared to baseline (percentage points)
Smoking	0.1	2033	-0.014	Absolute change in major illness prevalence compared to baseline (percentage points)
Smoking	0.1	2034	-0.012	Absolute change in major illness prevalence compared to baseline (percentage points)
Smoking	0.1	2035	-0.009	Absolute change in major illness prevalence compared to baseline (percentage points)
Smoking	0.1	2036	-0.005	Absolute change in major illness prevalence compared to baseline (percentage points)
Smoking	0.1	2037	-0.002	Absolute change in major illness prevalence compared to baseline (percentage points)
Smoking	0.1	2038	0.001	Absolute change in major illness prevalence compared to baseline (percentage points)
Smoking	0.1	2039	0.004	Absolute change in major illness prevalence compared to baseline (percentage points)
Smoking	0.1	2040	0.007	Absolute change in major illness prevalence compared to baseline (percentage points)
Smoking	0.1	2041	0.01	Absolute change in major illness prevalence compared to baseline (percentage points)
Smoking	0.1	2042	0.013	Absolute change in major illness prevalence compared to baseline (percentage points)
Smoking	0.1	2043	0.015	Absolute change in major illness prevalence compared to baseline (percentage points)
Smoking	Theoretical minimum risk	2023	0	Absolute change in major illness prevalence compared to baseline (percentage points)
Smoking	Theoretical minimum risk	2024	-0.019	Absolute change in major illness prevalence compared to baseline (percentage points)
Smoking	Theoretical minimum risk	2025	-0.034	Absolute change in major illness prevalence compared to baseline (percentage points)
Smoking	Theoretical minimum risk	2026	-0.045	Absolute change in major illness prevalence compared to baseline (percentage points)
Smoking	Theoretical minimum risk	2027	-0.052	Absolute change in major illness prevalence compared to baseline (percentage points)
Smoking	Theoretical minimum risk	2028	-0.056	Absolute change in major illness prevalence compared to baseline (percentage points)
Smoking	Theoretical minimum risk	2029	-0.055	Absolute change in major illness prevalence compared to baseline (percentage points)
Smoking	Theoretical minimum risk	2030	-0.053	Absolute change in major illness prevalence compared to baseline (percentage points)
Smoking	Theoretical minimum risk	2031	-0.051	Absolute change in major illness prevalence compared to baseline (percentage points)
Smoking	Theoretical minimum risk	2032	-0.053	Absolute change in major illness prevalence compared to baseline (percentage points)
Smoking	Theoretical minimum risk	2033	-0.056	Absolute change in major illness prevalence compared to baseline (percentage points)
Smoking	Theoretical minimum risk	2034	-0.062	Absolute change in major illness prevalence compared to baseline (percentage points)
Smoking	Theoretical minimum risk	2035	-0.067	Absolute change in major illness prevalence compared to baseline (percentage points)
Smoking	Theoretical minimum risk	2036	-0.072	Absolute change in major illness prevalence compared to baseline (percentage points)
Smoking	Theoretical minimum risk	2037	-0.072	Absolute change in major illness prevalence compared to baseline (percentage points)
Smoking	Theoretical minimum risk	2038	-0.071	Absolute change in major illness prevalence compared to baseline (percentage points)
Smoking	Theoretical minimum risk	2039	-0.069	Absolute change in major illness prevalence compared to baseline (percentage points)
Smoking	Theoretical minimum risk	2040	-0.065	Absolute change in major illness prevalence compared to baseline (percentage points)
Smoking	Theoretical minimum risk	2041	-0.06	Absolute change in major illness prevalence compared to baseline (percentage points)
Smoking	Theoretical minimum risk	2042	-0.055	Absolute change in major illness prevalence compared to baseline (percentage points)
Smoking	Theoretical minimum risk	2043	-0.049	Absolute change in major illness prevalence compared to baseline (percentage points)
Total cholesterol	0.1	2023	0	Absolute change in major illness prevalence compared to baseline (percentage points)
Total cholesterol	0.1	2024	0	Absolute change in major illness prevalence compared to baseline (percentage points)
Total cholesterol	0.1	2025	0	Absolute change in major illness prevalence compared to baseline (percentage points)
Total cholesterol	0.1	2026	0	Absolute change in major illness prevalence compared to baseline (percentage points)
Total cholesterol	0.1	2027	-0.001	Absolute change in major illness prevalence compared to baseline (percentage points)
Total cholesterol	0.1	2028	-0.002	Absolute change in major illness prevalence compared to baseline (percentage points)
Total cholesterol	0.1	2029	-0.003	Absolute change in major illness prevalence compared to baseline (percentage points)
Total cholesterol	0.1	2030	-0.004	Absolute change in major illness prevalence compared to baseline (percentage points)
Total cholesterol	0.1	2031	-0.005	Absolute change in major illness prevalence compared to baseline (percentage points)
Total cholesterol	0.1	2032	-0.005	Absolute change in major illness prevalence compared to baseline (percentage points)
Total cholesterol	0.1	2033	-0.006	Absolute change in major illness prevalence compared to baseline (percentage points)
Total cholesterol	0.1	2034	-0.007	Absolute change in major illness prevalence compared to baseline (percentage points)
Total cholesterol	0.1	2035	-0.007	Absolute change in major illness prevalence compared to baseline (percentage points)
Total cholesterol	0.1	2036	-0.007	Absolute change in major illness prevalence compared to baseline (percentage points)
Total cholesterol	0.1	2037	-0.008	Absolute change in major illness prevalence compared to baseline (percentage points)
Total cholesterol	0.1	2038	-0.008	Absolute change in major illness prevalence compared to baseline (percentage points)
Total cholesterol	0.1	2039	-0.009	Absolute change in major illness prevalence compared to baseline (percentage points)
Total cholesterol	0.1	2040	-0.009	Absolute change in major illness prevalence compared to baseline (percentage points)
Total cholesterol	0.1	2041	-0.009	Absolute change in major illness prevalence compared to baseline (percentage points)
Total cholesterol	0.1	2042	-0.009	Absolute change in major illness prevalence compared to baseline (percentage points)
Total cholesterol	0.1	2043	-0.009	Absolute change in major illness prevalence compared to baseline (percentage points)
Total cholesterol	Theoretical minimum risk	2023	0	Absolute change in major illness prevalence compared to baseline (percentage points)
Total cholesterol	Theoretical minimum risk	2024	0	Absolute change in major illness prevalence compared to baseline (percentage points)
Total cholesterol	Theoretical minimum risk	2025	-0.002	Absolute change in major illness prevalence compared to baseline (percentage points)
Total cholesterol	Theoretical minimum risk	2026	-0.005	Absolute change in major illness prevalence compared to baseline (percentage points)
Total cholesterol	Theoretical minimum risk	2027	-0.01	Absolute change in major illness prevalence compared to baseline (percentage points)
Total cholesterol	Theoretical minimum risk	2028	-0.017	Absolute change in major illness prevalence compared to baseline (percentage points)
Total cholesterol	Theoretical minimum risk	2029	-0.023	Absolute change in major illness prevalence compared to baseline (percentage points)
Total cholesterol	Theoretical minimum risk	2030	-0.03	Absolute change in major illness prevalence compared to baseline (percentage points)
Total cholesterol	Theoretical minimum risk	2031	-0.036	Absolute change in major illness prevalence compared to baseline (percentage points)
Total cholesterol	Theoretical minimum risk	2032	-0.042	Absolute change in major illness prevalence compared to baseline (percentage points)
Total cholesterol	Theoretical minimum risk	2033	-0.047	Absolute change in major illness prevalence compared to baseline (percentage points)
Total cholesterol	Theoretical minimum risk	2034	-0.051	Absolute change in major illness prevalence compared to baseline (percentage points)
Total cholesterol	Theoretical minimum risk	2035	-0.054	Absolute change in major illness prevalence compared to baseline (percentage points)
Total cholesterol	Theoretical minimum risk	2036	-0.057	Absolute change in major illness prevalence compared to baseline (percentage points)
Total cholesterol	Theoretical minimum risk	2037	-0.06	Absolute change in major illness prevalence compared to baseline (percentage points)
Total cholesterol	Theoretical minimum risk	2038	-0.062	Absolute change in major illness prevalence compared to baseline (percentage points)
Total cholesterol	Theoretical minimum risk	2039	-0.063	Absolute change in major illness prevalence compared to baseline (percentage points)
Total cholesterol	Theoretical minimum risk	2040	-0.064	Absolute change in major illness prevalence compared to baseline (percentage points)
Total cholesterol	Theoretical minimum risk	2041	-0.065	Absolute change in major illness prevalence compared to baseline (percentage points)
Total cholesterol	Theoretical minimum risk	2042	-0.066	Absolute change in major illness prevalence compared to baseline (percentage points)
Total cholesterol	Theoretical minimum risk	2043	-0.067	Absolute change in major illness prevalence compared to baseline (percentage points)

## Sheet: Figure 3 Optimal scenario
type	year	median	scenario	yaxis	panel
Change in incidence rate	2023	0	All	Absolute change in incidence rate compared to base-case (cases per 10,000 persons at risk)	A
Change in incidence rate	2024	-4.287	All	Absolute change in incidence rate compared to base-case (cases per 10,000 persons at risk)	A
Change in incidence rate	2025	-10.728	All	Absolute change in incidence rate compared to base-case (cases per 10,000 persons at risk)	A
Change in incidence rate	2026	-17.842	All	Absolute change in incidence rate compared to base-case (cases per 10,000 persons at risk)	A
Change in incidence rate	2027	-25.059	All	Absolute change in incidence rate compared to base-case (cases per 10,000 persons at risk)	A
Change in incidence rate	2028	-32.445	All	Absolute change in incidence rate compared to base-case (cases per 10,000 persons at risk)	A
Change in incidence rate	2029	-37.078	All	Absolute change in incidence rate compared to base-case (cases per 10,000 persons at risk)	A
Change in incidence rate	2030	-40.378	All	Absolute change in incidence rate compared to base-case (cases per 10,000 persons at risk)	A
Change in incidence rate	2031	-42.435	All	Absolute change in incidence rate compared to base-case (cases per 10,000 persons at risk)	A
Change in incidence rate	2032	-44.263	All	Absolute change in incidence rate compared to base-case (cases per 10,000 persons at risk)	A
Change in incidence rate	2033	-45.436	All	Absolute change in incidence rate compared to base-case (cases per 10,000 persons at risk)	A
Change in incidence rate	2034	-45.79	All	Absolute change in incidence rate compared to base-case (cases per 10,000 persons at risk)	A
Change in incidence rate	2035	-45.556	All	Absolute change in incidence rate compared to base-case (cases per 10,000 persons at risk)	A
Change in incidence rate	2036	-44.624	All	Absolute change in incidence rate compared to base-case (cases per 10,000 persons at risk)	A
Change in incidence rate	2037	-43.778	All	Absolute change in incidence rate compared to base-case (cases per 10,000 persons at risk)	A
Change in incidence rate	2038	-42.853	All	Absolute change in incidence rate compared to base-case (cases per 10,000 persons at risk)	A
Change in incidence rate	2039	-42.055	All	Absolute change in incidence rate compared to base-case (cases per 10,000 persons at risk)	A
Change in incidence rate	2040	-41.114	All	Absolute change in incidence rate compared to base-case (cases per 10,000 persons at risk)	A
Change in incidence rate	2041	-39.889	All	Absolute change in incidence rate compared to base-case (cases per 10,000 persons at risk)	A
Change in incidence rate	2042	-38.459	All	Absolute change in incidence rate compared to base-case (cases per 10,000 persons at risk)	A
Change in incidence rate	2043	-36.825	All	Absolute change in incidence rate compared to base-case (cases per 10,000 persons at risk)	A
Change in incidence rate	2023	0	BMI	Absolute change in incidence rate compared to base-case (cases per 10,000 persons at risk)	A
Change in incidence rate	2024	-0.162	BMI	Absolute change in incidence rate compared to base-case (cases per 10,000 persons at risk)	A
Change in incidence rate	2025	-2.597	BMI	Absolute change in incidence rate compared to base-case (cases per 10,000 persons at risk)	A
Change in incidence rate	2026	-6.267	BMI	Absolute change in incidence rate compared to base-case (cases per 10,000 persons at risk)	A
Change in incidence rate	2027	-10.766	BMI	Absolute change in incidence rate compared to base-case (cases per 10,000 persons at risk)	A
Change in incidence rate	2028	-16.37	BMI	Absolute change in incidence rate compared to base-case (cases per 10,000 persons at risk)	A
Change in incidence rate	2029	-20.705	BMI	Absolute change in incidence rate compared to base-case (cases per 10,000 persons at risk)	A
Change in incidence rate	2030	-24.273	BMI	Absolute change in incidence rate compared to base-case (cases per 10,000 persons at risk)	A
Change in incidence rate	2031	-26.456	BMI	Absolute change in incidence rate compared to base-case (cases per 10,000 persons at risk)	A
Change in incidence rate	2032	-28.174	BMI	Absolute change in incidence rate compared to base-case (cases per 10,000 persons at risk)	A
Change in incidence rate	2033	-29.259	BMI	Absolute change in incidence rate compared to base-case (cases per 10,000 persons at risk)	A
Change in incidence rate	2034	-29.603	BMI	Absolute change in incidence rate compared to base-case (cases per 10,000 persons at risk)	A
Change in incidence rate	2035	-29.545	BMI	Absolute change in incidence rate compared to base-case (cases per 10,000 persons at risk)	A
Change in incidence rate	2036	-29.257	BMI	Absolute change in incidence rate compared to base-case (cases per 10,000 persons at risk)	A
Change in incidence rate	2037	-29.02	BMI	Absolute change in incidence rate compared to base-case (cases per 10,000 persons at risk)	A
Change in incidence rate	2038	-28.744	BMI	Absolute change in incidence rate compared to base-case (cases per 10,000 persons at risk)	A
Change in incidence rate	2039	-28.549	BMI	Absolute change in incidence rate compared to base-case (cases per 10,000 persons at risk)	A
Change in incidence rate	2040	-28.281	BMI	Absolute change in incidence rate compared to base-case (cases per 10,000 persons at risk)	A
Change in incidence rate	2041	-27.843	BMI	Absolute change in incidence rate compared to base-case (cases per 10,000 persons at risk)	A
Change in incidence rate	2042	-27.314	BMI	Absolute change in incidence rate compared to base-case (cases per 10,000 persons at risk)	A
Change in incidence rate	2043	-26.694	BMI	Absolute change in incidence rate compared to base-case (cases per 10,000 persons at risk)	A
Change in incidence rate	2023	0	Fruit & veg	Absolute change in incidence rate compared to base-case (cases per 10,000 persons at risk)	A
Change in incidence rate	2024	-0.139	Fruit & veg	Absolute change in incidence rate compared to base-case (cases per 10,000 persons at risk)	A
Change in incidence rate	2025	-0.562	Fruit & veg	Absolute change in incidence rate compared to base-case (cases per 10,000 persons at risk)	A
Change in incidence rate	2026	-1.065	Fruit & veg	Absolute change in incidence rate compared to base-case (cases per 10,000 persons at risk)	A
Change in incidence rate	2027	-1.589	Fruit & veg	Absolute change in incidence rate compared to base-case (cases per 10,000 persons at risk)	A
Change in incidence rate	2028	-2.132	Fruit & veg	Absolute change in incidence rate compared to base-case (cases per 10,000 persons at risk)	A
Change in incidence rate	2029	-2.435	Fruit & veg	Absolute change in incidence rate compared to base-case (cases per 10,000 persons at risk)	A
Change in incidence rate	2030	-2.609	Fruit & veg	Absolute change in incidence rate compared to base-case (cases per 10,000 persons at risk)	A
Change in incidence rate	2031	-2.633	Fruit & veg	Absolute change in incidence rate compared to base-case (cases per 10,000 persons at risk)	A
Change in incidence rate	2032	-2.639	Fruit & veg	Absolute change in incidence rate compared to base-case (cases per 10,000 persons at risk)	A
Change in incidence rate	2033	-2.599	Fruit & veg	Absolute change in incidence rate compared to base-case (cases per 10,000 persons at risk)	A
Change in incidence rate	2034	-2.505	Fruit & veg	Absolute change in incidence rate compared to base-case (cases per 10,000 persons at risk)	A
Change in incidence rate	2035	-2.398	Fruit & veg	Absolute change in incidence rate compared to base-case (cases per 10,000 persons at risk)	A
Change in incidence rate	2036	-2.333	Fruit & veg	Absolute change in incidence rate compared to base-case (cases per 10,000 persons at risk)	A
Change in incidence rate	2037	-2.274	Fruit & veg	Absolute change in incidence rate compared to base-case (cases per 10,000 persons at risk)	A
Change in incidence rate	2038	-2.214	Fruit & veg	Absolute change in incidence rate compared to base-case (cases per 10,000 persons at risk)	A
Change in incidence rate	2039	-2.148	Fruit & veg	Absolute change in incidence rate compared to base-case (cases per 10,000 persons at risk)	A
Change in incidence rate	2040	-2.071	Fruit & veg	Absolute change in incidence rate compared to base-case (cases per 10,000 persons at risk)	A
Change in incidence rate	2041	-1.965	Fruit & veg	Absolute change in incidence rate compared to base-case (cases per 10,000 persons at risk)	A
Change in incidence rate	2042	-1.843	Fruit & veg	Absolute change in incidence rate compared to base-case (cases per 10,000 persons at risk)	A
Change in incidence rate	2043	-1.706	Fruit & veg	Absolute change in incidence rate compared to base-case (cases per 10,000 persons at risk)	A
Change in incidence rate	2023	0	Physical activity	Absolute change in incidence rate compared to base-case (cases per 10,000 persons at risk)	A
Change in incidence rate	2024	-0.152	Physical activity	Absolute change in incidence rate compared to base-case (cases per 10,000 persons at risk)	A
Change in incidence rate	2025	-0.992	Physical activity	Absolute change in incidence rate compared to base-case (cases per 10,000 persons at risk)	A
Change in incidence rate	2026	-2.031	Physical activity	Absolute change in incidence rate compared to base-case (cases per 10,000 persons at risk)	A
Change in incidence rate	2027	-3.127	Physical activity	Absolute change in incidence rate compared to base-case (cases per 10,000 persons at risk)	A
Change in incidence rate	2028	-4.266	Physical activity	Absolute change in incidence rate compared to base-case (cases per 10,000 persons at risk)	A
Change in incidence rate	2029	-4.773	Physical activity	Absolute change in incidence rate compared to base-case (cases per 10,000 persons at risk)	A
Change in incidence rate	2030	-5.053	Physical activity	Absolute change in incidence rate compared to base-case (cases per 10,000 persons at risk)	A
Change in incidence rate	2031	-5.269	Physical activity	Absolute change in incidence rate compared to base-case (cases per 10,000 persons at risk)	A
Change in incidence rate	2032	-5.603	Physical activity	Absolute change in incidence rate compared to base-case (cases per 10,000 persons at risk)	A
Change in incidence rate	2033	-5.864	Physical activity	Absolute change in incidence rate compared to base-case (cases per 10,000 persons at risk)	A
Change in incidence rate	2034	-5.906	Physical activity	Absolute change in incidence rate compared to base-case (cases per 10,000 persons at risk)	A
Change in incidence rate	2035	-5.825	Physical activity	Absolute change in incidence rate compared to base-case (cases per 10,000 persons at risk)	A
Change in incidence rate	2036	-5.59	Physical activity	Absolute change in incidence rate compared to base-case (cases per 10,000 persons at risk)	A
Change in incidence rate	2037	-5.319	Physical activity	Absolute change in incidence rate compared to base-case (cases per 10,000 persons at risk)	A
Change in incidence rate	2038	-5.03	Physical activity	Absolute change in incidence rate compared to base-case (cases per 10,000 persons at risk)	A
Change in incidence rate	2039	-4.79	Physical activity	Absolute change in incidence rate compared to base-case (cases per 10,000 persons at risk)	A
Change in incidence rate	2040	-4.559	Physical activity	Absolute change in incidence rate compared to base-case (cases per 10,000 persons at risk)	A
Change in incidence rate	2041	-4.338	Physical activity	Absolute change in incidence rate compared to base-case (cases per 10,000 persons at risk)	A
Change in incidence rate	2042	-4.127	Physical activity	Absolute change in incidence rate compared to base-case (cases per 10,000 persons at risk)	A
Change in incidence rate	2043	-3.926	Physical activity	Absolute change in incidence rate compared to base-case (cases per 10,000 persons at risk)	A
Change in incidence rate	2023	0	SBP	Absolute change in incidence rate compared to base-case (cases per 10,000 persons at risk)	A
Change in incidence rate	2024	-1.092	SBP	Absolute change in incidence rate compared to base-case (cases per 10,000 persons at risk)	A
Change in incidence rate	2025	-3.408	SBP	Absolute change in incidence rate compared to base-case (cases per 10,000 persons at risk)	A
Change in incidence rate	2026	-6.069	SBP	Absolute change in incidence rate compared to base-case (cases per 10,000 persons at risk)	A
Change in incidence rate	2027	-8.731	SBP	Absolute change in incidence rate compared to base-case (cases per 10,000 persons at risk)	A
Change in incidence rate	2028	-11.421	SBP	Absolute change in incidence rate compared to base-case (cases per 10,000 persons at risk)	A
Change in incidence rate	2029	-12.44	SBP	Absolute change in incidence rate compared to base-case (cases per 10,000 persons at risk)	A
Change in incidence rate	2030	-12.599	SBP	Absolute change in incidence rate compared to base-case (cases per 10,000 persons at risk)	A
Change in incidence rate	2031	-11.729	SBP	Absolute change in incidence rate compared to base-case (cases per 10,000 persons at risk)	A
Change in incidence rate	2032	-10.836	SBP	Absolute change in incidence rate compared to base-case (cases per 10,000 persons at risk)	A
Change in incidence rate	2033	-9.842	SBP	Absolute change in incidence rate compared to base-case (cases per 10,000 persons at risk)	A
Change in incidence rate	2034	-9.111	SBP	Absolute change in incidence rate compared to base-case (cases per 10,000 persons at risk)	A
Change in incidence rate	2035	-8.413	SBP	Absolute change in incidence rate compared to base-case (cases per 10,000 persons at risk)	A
Change in incidence rate	2036	-7.727	SBP	Absolute change in incidence rate compared to base-case (cases per 10,000 persons at risk)	A
Change in incidence rate	2037	-7.049	SBP	Absolute change in incidence rate compared to base-case (cases per 10,000 persons at risk)	A
Change in incidence rate	2038	-6.386	SBP	Absolute change in incidence rate compared to base-case (cases per 10,000 persons at risk)	A
Change in incidence rate	2039	-5.757	SBP	Absolute change in incidence rate compared to base-case (cases per 10,000 persons at risk)	A
Change in incidence rate	2040	-5.156	SBP	Absolute change in incidence rate compared to base-case (cases per 10,000 persons at risk)	A
Change in incidence rate	2041	-4.578	SBP	Absolute change in incidence rate compared to base-case (cases per 10,000 persons at risk)	A
Change in incidence rate	2042	-4.029	SBP	Absolute change in incidence rate compared to base-case (cases per 10,000 persons at risk)	A
Change in incidence rate	2043	-3.51	SBP	Absolute change in incidence rate compared to base-case (cases per 10,000 persons at risk)	A
Change in incidence rate	2023	0	Smoking	Absolute change in incidence rate compared to base-case (cases per 10,000 persons at risk)	A
Change in incidence rate	2024	-1.638	Smoking	Absolute change in incidence rate compared to base-case (cases per 10,000 persons at risk)	A
Change in incidence rate	2025	-2.277	Smoking	Absolute change in incidence rate compared to base-case (cases per 10,000 persons at risk)	A
Change in incidence rate	2026	-2.659	Smoking	Absolute change in incidence rate compared to base-case (cases per 10,000 persons at risk)	A
Change in incidence rate	2027	-2.898	Smoking	Absolute change in incidence rate compared to base-case (cases per 10,000 persons at risk)	A
Change in incidence rate	2028	-3.091	Smoking	Absolute change in incidence rate compared to base-case (cases per 10,000 persons at risk)	A
Change in incidence rate	2029	-3.46	Smoking	Absolute change in incidence rate compared to base-case (cases per 10,000 persons at risk)	A
Change in incidence rate	2030	-3.885	Smoking	Absolute change in incidence rate compared to base-case (cases per 10,000 persons at risk)	A
Change in incidence rate	2031	-4.353	Smoking	Absolute change in incidence rate compared to base-case (cases per 10,000 persons at risk)	A
Change in incidence rate	2032	-4.817	Smoking	Absolute change in incidence rate compared to base-case (cases per 10,000 persons at risk)	A
Change in incidence rate	2033	-5.276	Smoking	Absolute change in incidence rate compared to base-case (cases per 10,000 persons at risk)	A
Change in incidence rate	2034	-5.758	Smoking	Absolute change in incidence rate compared to base-case (cases per 10,000 persons at risk)	A
Change in incidence rate	2035	-6.186	Smoking	Absolute change in incidence rate compared to base-case (cases per 10,000 persons at risk)	A
Change in incidence rate	2036	-6.489	Smoking	Absolute change in incidence rate compared to base-case (cases per 10,000 persons at risk)	A
Change in incidence rate	2037	-6.626	Smoking	Absolute change in incidence rate compared to base-case (cases per 10,000 persons at risk)	A
Change in incidence rate	2038	-6.674	Smoking	Absolute change in incidence rate compared to base-case (cases per 10,000 persons at risk)	A
Change in incidence rate	2039	-6.654	Smoking	Absolute change in incidence rate compared to base-case (cases per 10,000 persons at risk)	A
Change in incidence rate	2040	-6.584	Smoking	Absolute change in incidence rate compared to base-case (cases per 10,000 persons at risk)	A
Change in incidence rate	2041	-6.509	Smoking	Absolute change in incidence rate compared to base-case (cases per 10,000 persons at risk)	A
Change in incidence rate	2042	-6.416	Smoking	Absolute change in incidence rate compared to base-case (cases per 10,000 persons at risk)	A
Change in incidence rate	2043	-6.298	Smoking	Absolute change in incidence rate compared to base-case (cases per 10,000 persons at risk)	A
Change in incidence rate	2023	0	Total cholesterol	Absolute change in incidence rate compared to base-case (cases per 10,000 persons at risk)	A
Change in incidence rate	2024	-0.038	Total cholesterol	Absolute change in incidence rate compared to base-case (cases per 10,000 persons at risk)	A
Change in incidence rate	2025	-0.259	Total cholesterol	Absolute change in incidence rate compared to base-case (cases per 10,000 persons at risk)	A
Change in incidence rate	2026	-0.547	Total cholesterol	Absolute change in incidence rate compared to base-case (cases per 10,000 persons at risk)	A
Change in incidence rate	2027	-0.863	Total cholesterol	Absolute change in incidence rate compared to base-case (cases per 10,000 persons at risk)	A
Change in incidence rate	2028	-1.22	Total cholesterol	Absolute change in incidence rate compared to base-case (cases per 10,000 persons at risk)	A
Change in incidence rate	2029	-1.406	Total cholesterol	Absolute change in incidence rate compared to base-case (cases per 10,000 persons at risk)	A
Change in incidence rate	2030	-1.504	Total cholesterol	Absolute change in incidence rate compared to base-case (cases per 10,000 persons at risk)	A
Change in incidence rate	2031	-1.502	Total cholesterol	Absolute change in incidence rate compared to base-case (cases per 10,000 persons at risk)	A
Change in incidence rate	2032	-1.462	Total cholesterol	Absolute change in incidence rate compared to base-case (cases per 10,000 persons at risk)	A
Change in incidence rate	2033	-1.392	Total cholesterol	Absolute change in incidence rate compared to base-case (cases per 10,000 persons at risk)	A
Change in incidence rate	2034	-1.315	Total cholesterol	Absolute change in incidence rate compared to base-case (cases per 10,000 persons at risk)	A
Change in incidence rate	2035	-1.235	Total cholesterol	Absolute change in incidence rate compared to base-case (cases per 10,000 persons at risk)	A
Change in incidence rate	2036	-1.178	Total cholesterol	Absolute change in incidence rate compared to base-case (cases per 10,000 persons at risk)	A
Change in incidence rate	2037	-1.114	Total cholesterol	Absolute change in incidence rate compared to base-case (cases per 10,000 persons at risk)	A
Change in incidence rate	2038	-1.047	Total cholesterol	Absolute change in incidence rate compared to base-case (cases per 10,000 persons at risk)	A
Change in incidence rate	2039	-0.963	Total cholesterol	Absolute change in incidence rate compared to base-case (cases per 10,000 persons at risk)	A
Change in incidence rate	2040	-0.877	Total cholesterol	Absolute change in incidence rate compared to base-case (cases per 10,000 persons at risk)	A
Change in incidence rate	2041	-0.8	Total cholesterol	Absolute change in incidence rate compared to base-case (cases per 10,000 persons at risk)	A
Change in incidence rate	2042	-0.738	Total cholesterol	Absolute change in incidence rate compared to base-case (cases per 10,000 persons at risk)	A
Change in incidence rate	2043	-0.686	Total cholesterol	Absolute change in incidence rate compared to base-case (cases per 10,000 persons at risk)	A
Change in all-cause mortality rate	2023	0	All	Absolute change in all-cause mortality rate compared to base-case (deaths per 10,000 persons)	B
Change in all-cause mortality rate	2024	-1.078	All	Absolute change in all-cause mortality rate compared to base-case (deaths per 10,000 persons)	B
Change in all-cause mortality rate	2025	-3.535	All	Absolute change in all-cause mortality rate compared to base-case (deaths per 10,000 persons)	B
Change in all-cause mortality rate	2026	-6.823	All	Absolute change in all-cause mortality rate compared to base-case (deaths per 10,000 persons)	B
Change in all-cause mortality rate	2027	-10.58	All	Absolute change in all-cause mortality rate compared to base-case (deaths per 10,000 persons)	B
Change in all-cause mortality rate	2028	-15.067	All	Absolute change in all-cause mortality rate compared to base-case (deaths per 10,000 persons)	B
Change in all-cause mortality rate	2029	-17.978	All	Absolute change in all-cause mortality rate compared to base-case (deaths per 10,000 persons)	B
Change in all-cause mortality rate	2030	-20.161	All	Absolute change in all-cause mortality rate compared to base-case (deaths per 10,000 persons)	B
Change in all-cause mortality rate	2031	-21.318	All	Absolute change in all-cause mortality rate compared to base-case (deaths per 10,000 persons)	B
Change in all-cause mortality rate	2032	-22.311	All	Absolute change in all-cause mortality rate compared to base-case (deaths per 10,000 persons)	B
Change in all-cause mortality rate	2033	-22.849	All	Absolute change in all-cause mortality rate compared to base-case (deaths per 10,000 persons)	B
Change in all-cause mortality rate	2034	-22.7	All	Absolute change in all-cause mortality rate compared to base-case (deaths per 10,000 persons)	B
Change in all-cause mortality rate	2035	-22.107	All	Absolute change in all-cause mortality rate compared to base-case (deaths per 10,000 persons)	B
Change in all-cause mortality rate	2036	-21.004	All	Absolute change in all-cause mortality rate compared to base-case (deaths per 10,000 persons)	B
Change in all-cause mortality rate	2037	-20.2	All	Absolute change in all-cause mortality rate compared to base-case (deaths per 10,000 persons)	B
Change in all-cause mortality rate	2038	-19.415	All	Absolute change in all-cause mortality rate compared to base-case (deaths per 10,000 persons)	B
Change in all-cause mortality rate	2039	-18.65	All	Absolute change in all-cause mortality rate compared to base-case (deaths per 10,000 persons)	B
Change in all-cause mortality rate	2040	-17.929	All	Absolute change in all-cause mortality rate compared to base-case (deaths per 10,000 persons)	B
Change in all-cause mortality rate	2041	-17.28	All	Absolute change in all-cause mortality rate compared to base-case (deaths per 10,000 persons)	B
Change in all-cause mortality rate	2042	-16.693	All	Absolute change in all-cause mortality rate compared to base-case (deaths per 10,000 persons)	B
Change in all-cause mortality rate	2043	-16.169	All	Absolute change in all-cause mortality rate compared to base-case (deaths per 10,000 persons)	B
Change in all-cause mortality rate	2023	0	BMI	Absolute change in all-cause mortality rate compared to base-case (deaths per 10,000 persons)	B
Change in all-cause mortality rate	2024	-0.006	BMI	Absolute change in all-cause mortality rate compared to base-case (deaths per 10,000 persons)	B
Change in all-cause mortality rate	2025	-0.169	BMI	Absolute change in all-cause mortality rate compared to base-case (deaths per 10,000 persons)	B
Change in all-cause mortality rate	2026	-0.423	BMI	Absolute change in all-cause mortality rate compared to base-case (deaths per 10,000 persons)	B
Change in all-cause mortality rate	2027	-0.743	BMI	Absolute change in all-cause mortality rate compared to base-case (deaths per 10,000 persons)	B
Change in all-cause mortality rate	2028	-1.039	BMI	Absolute change in all-cause mortality rate compared to base-case (deaths per 10,000 persons)	B
Change in all-cause mortality rate	2029	-1.353	BMI	Absolute change in all-cause mortality rate compared to base-case (deaths per 10,000 persons)	B
Change in all-cause mortality rate	2030	-1.92	BMI	Absolute change in all-cause mortality rate compared to base-case (deaths per 10,000 persons)	B
Change in all-cause mortality rate	2031	-3.194	BMI	Absolute change in all-cause mortality rate compared to base-case (deaths per 10,000 persons)	B
Change in all-cause mortality rate	2032	-4.704	BMI	Absolute change in all-cause mortality rate compared to base-case (deaths per 10,000 persons)	B
Change in all-cause mortality rate	2033	-6.087	BMI	Absolute change in all-cause mortality rate compared to base-case (deaths per 10,000 persons)	B
Change in all-cause mortality rate	2034	-6.628	BMI	Absolute change in all-cause mortality rate compared to base-case (deaths per 10,000 persons)	B
Change in all-cause mortality rate	2035	-6.764	BMI	Absolute change in all-cause mortality rate compared to base-case (deaths per 10,000 persons)	B
Change in all-cause mortality rate	2036	-6.36	BMI	Absolute change in all-cause mortality rate compared to base-case (deaths per 10,000 persons)	B
Change in all-cause mortality rate	2037	-6.107	BMI	Absolute change in all-cause mortality rate compared to base-case (deaths per 10,000 persons)	B
Change in all-cause mortality rate	2038	-5.823	BMI	Absolute change in all-cause mortality rate compared to base-case (deaths per 10,000 persons)	B
Change in all-cause mortality rate	2039	-5.548	BMI	Absolute change in all-cause mortality rate compared to base-case (deaths per 10,000 persons)	B
Change in all-cause mortality rate	2040	-5.325	BMI	Absolute change in all-cause mortality rate compared to base-case (deaths per 10,000 persons)	B
Change in all-cause mortality rate	2041	-5.213	BMI	Absolute change in all-cause mortality rate compared to base-case (deaths per 10,000 persons)	B
Change in all-cause mortality rate	2042	-5.178	BMI	Absolute change in all-cause mortality rate compared to base-case (deaths per 10,000 persons)	B
Change in all-cause mortality rate	2043	-5.221	BMI	Absolute change in all-cause mortality rate compared to base-case (deaths per 10,000 persons)	B
Change in all-cause mortality rate	2023	0	Fruit & veg	Absolute change in all-cause mortality rate compared to base-case (deaths per 10,000 persons)	B
Change in all-cause mortality rate	2024	-0.083	Fruit & veg	Absolute change in all-cause mortality rate compared to base-case (deaths per 10,000 persons)	B
Change in all-cause mortality rate	2025	-0.313	Fruit & veg	Absolute change in all-cause mortality rate compared to base-case (deaths per 10,000 persons)	B
Change in all-cause mortality rate	2026	-0.564	Fruit & veg	Absolute change in all-cause mortality rate compared to base-case (deaths per 10,000 persons)	B
Change in all-cause mortality rate	2027	-0.807	Fruit & veg	Absolute change in all-cause mortality rate compared to base-case (deaths per 10,000 persons)	B
Change in all-cause mortality rate	2028	-1.027	Fruit & veg	Absolute change in all-cause mortality rate compared to base-case (deaths per 10,000 persons)	B
Change in all-cause mortality rate	2029	-1.113	Fruit & veg	Absolute change in all-cause mortality rate compared to base-case (deaths per 10,000 persons)	B
Change in all-cause mortality rate	2030	-1.14	Fruit & veg	Absolute change in all-cause mortality rate compared to base-case (deaths per 10,000 persons)	B
Change in all-cause mortality rate	2031	-1.141	Fruit & veg	Absolute change in all-cause mortality rate compared to base-case (deaths per 10,000 persons)	B
Change in all-cause mortality rate	2032	-1.139	Fruit & veg	Absolute change in all-cause mortality rate compared to base-case (deaths per 10,000 persons)	B
Change in all-cause mortality rate	2033	-1.118	Fruit & veg	Absolute change in all-cause mortality rate compared to base-case (deaths per 10,000 persons)	B
Change in all-cause mortality rate	2034	-1.073	Fruit & veg	Absolute change in all-cause mortality rate compared to base-case (deaths per 10,000 persons)	B
Change in all-cause mortality rate	2035	-1.007	Fruit & veg	Absolute change in all-cause mortality rate compared to base-case (deaths per 10,000 persons)	B
Change in all-cause mortality rate	2036	-0.917	Fruit & veg	Absolute change in all-cause mortality rate compared to base-case (deaths per 10,000 persons)	B
Change in all-cause mortality rate	2037	-0.818	Fruit & veg	Absolute change in all-cause mortality rate compared to base-case (deaths per 10,000 persons)	B
Change in all-cause mortality rate	2038	-0.718	Fruit & veg	Absolute change in all-cause mortality rate compared to base-case (deaths per 10,000 persons)	B
Change in all-cause mortality rate	2039	-0.631	Fruit & veg	Absolute change in all-cause mortality rate compared to base-case (deaths per 10,000 persons)	B
Change in all-cause mortality rate	2040	-0.558	Fruit & veg	Absolute change in all-cause mortality rate compared to base-case (deaths per 10,000 persons)	B
Change in all-cause mortality rate	2041	-0.512	Fruit & veg	Absolute change in all-cause mortality rate compared to base-case (deaths per 10,000 persons)	B
Change in all-cause mortality rate	2042	-0.485	Fruit & veg	Absolute change in all-cause mortality rate compared to base-case (deaths per 10,000 persons)	B
Change in all-cause mortality rate	2043	-0.477	Fruit & veg	Absolute change in all-cause mortality rate compared to base-case (deaths per 10,000 persons)	B
Change in all-cause mortality rate	2023	0	Physical activity	Absolute change in all-cause mortality rate compared to base-case (deaths per 10,000 persons)	B
Change in all-cause mortality rate	2024	0.204	Physical activity	Absolute change in all-cause mortality rate compared to base-case (deaths per 10,000 persons)	B
Change in all-cause mortality rate	2025	-0.387	Physical activity	Absolute change in all-cause mortality rate compared to base-case (deaths per 10,000 persons)	B
Change in all-cause mortality rate	2026	-1.599	Physical activity	Absolute change in all-cause mortality rate compared to base-case (deaths per 10,000 persons)	B
Change in all-cause mortality rate	2027	-3.209	Physical activity	Absolute change in all-cause mortality rate compared to base-case (deaths per 10,000 persons)	B
Change in all-cause mortality rate	2028	-5.467	Physical activity	Absolute change in all-cause mortality rate compared to base-case (deaths per 10,000 persons)	B
Change in all-cause mortality rate	2029	-6.878	Physical activity	Absolute change in all-cause mortality rate compared to base-case (deaths per 10,000 persons)	B
Change in all-cause mortality rate	2030	-7.728	Physical activity	Absolute change in all-cause mortality rate compared to base-case (deaths per 10,000 persons)	B
Change in all-cause mortality rate	2031	-7.239	Physical activity	Absolute change in all-cause mortality rate compared to base-case (deaths per 10,000 persons)	B
Change in all-cause mortality rate	2032	-6.712	Physical activity	Absolute change in all-cause mortality rate compared to base-case (deaths per 10,000 persons)	B
Change in all-cause mortality rate	2033	-6.048	Physical activity	Absolute change in all-cause mortality rate compared to base-case (deaths per 10,000 persons)	B
Change in all-cause mortality rate	2034	-5.498	Physical activity	Absolute change in all-cause mortality rate compared to base-case (deaths per 10,000 persons)	B
Change in all-cause mortality rate	2035	-4.932	Physical activity	Absolute change in all-cause mortality rate compared to base-case (deaths per 10,000 persons)	B
Change in all-cause mortality rate	2036	-4.37	Physical activity	Absolute change in all-cause mortality rate compared to base-case (deaths per 10,000 persons)	B
Change in all-cause mortality rate	2037	-3.899	Physical activity	Absolute change in all-cause mortality rate compared to base-case (deaths per 10,000 persons)	B
Change in all-cause mortality rate	2038	-3.501	Physical activity	Absolute change in all-cause mortality rate compared to base-case (deaths per 10,000 persons)	B
Change in all-cause mortality rate	2039	-3.219	Physical activity	Absolute change in all-cause mortality rate compared to base-case (deaths per 10,000 persons)	B
Change in all-cause mortality rate	2040	-3.005	Physical activity	Absolute change in all-cause mortality rate compared to base-case (deaths per 10,000 persons)	B
Change in all-cause mortality rate	2041	-2.84	Physical activity	Absolute change in all-cause mortality rate compared to base-case (deaths per 10,000 persons)	B
Change in all-cause mortality rate	2042	-2.725	Physical activity	Absolute change in all-cause mortality rate compared to base-case (deaths per 10,000 persons)	B
Change in all-cause mortality rate	2043	-2.663	Physical activity	Absolute change in all-cause mortality rate compared to base-case (deaths per 10,000 persons)	B
Change in all-cause mortality rate	2023	0	SBP	Absolute change in all-cause mortality rate compared to base-case (deaths per 10,000 persons)	B
Change in all-cause mortality rate	2024	-0.102	SBP	Absolute change in all-cause mortality rate compared to base-case (deaths per 10,000 persons)	B
Change in all-cause mortality rate	2025	-0.937	SBP	Absolute change in all-cause mortality rate compared to base-case (deaths per 10,000 persons)	B
Change in all-cause mortality rate	2026	-2.08	SBP	Absolute change in all-cause mortality rate compared to base-case (deaths per 10,000 persons)	B
Change in all-cause mortality rate	2027	-3.36	SBP	Absolute change in all-cause mortality rate compared to base-case (deaths per 10,000 persons)	B
Change in all-cause mortality rate	2028	-4.865	SBP	Absolute change in all-cause mortality rate compared to base-case (deaths per 10,000 persons)	B
Change in all-cause mortality rate	2029	-5.63	SBP	Absolute change in all-cause mortality rate compared to base-case (deaths per 10,000 persons)	B
Change in all-cause mortality rate	2030	-5.951	SBP	Absolute change in all-cause mortality rate compared to base-case (deaths per 10,000 persons)	B
Change in all-cause mortality rate	2031	-5.554	SBP	Absolute change in all-cause mortality rate compared to base-case (deaths per 10,000 persons)	B
Change in all-cause mortality rate	2032	-5.022	SBP	Absolute change in all-cause mortality rate compared to base-case (deaths per 10,000 persons)	B
Change in all-cause mortality rate	2033	-4.39	SBP	Absolute change in all-cause mortality rate compared to base-case (deaths per 10,000 persons)	B
Change in all-cause mortality rate	2034	-3.881	SBP	Absolute change in all-cause mortality rate compared to base-case (deaths per 10,000 persons)	B
Change in all-cause mortality rate	2035	-3.382	SBP	Absolute change in all-cause mortality rate compared to base-case (deaths per 10,000 persons)	B
Change in all-cause mortality rate	2036	-2.946	SBP	Absolute change in all-cause mortality rate compared to base-case (deaths per 10,000 persons)	B
Change in all-cause mortality rate	2037	-2.512	SBP	Absolute change in all-cause mortality rate compared to base-case (deaths per 10,000 persons)	B
Change in all-cause mortality rate	2038	-2.106	SBP	Absolute change in all-cause mortality rate compared to base-case (deaths per 10,000 persons)	B
Change in all-cause mortality rate	2039	-1.763	SBP	Absolute change in all-cause mortality rate compared to base-case (deaths per 10,000 persons)	B
Change in all-cause mortality rate	2040	-1.467	SBP	Absolute change in all-cause mortality rate compared to base-case (deaths per 10,000 persons)	B
Change in all-cause mortality rate	2041	-1.214	SBP	Absolute change in all-cause mortality rate compared to base-case (deaths per 10,000 persons)	B
Change in all-cause mortality rate	2042	-0.995	SBP	Absolute change in all-cause mortality rate compared to base-case (deaths per 10,000 persons)	B
Change in all-cause mortality rate	2043	-0.814	SBP	Absolute change in all-cause mortality rate compared to base-case (deaths per 10,000 persons)	B
Change in all-cause mortality rate	2023	0	Smoking	Absolute change in all-cause mortality rate compared to base-case (deaths per 10,000 persons)	B
Change in all-cause mortality rate	2024	-0.446	Smoking	Absolute change in all-cause mortality rate compared to base-case (deaths per 10,000 persons)	B
Change in all-cause mortality rate	2025	-0.865	Smoking	Absolute change in all-cause mortality rate compared to base-case (deaths per 10,000 persons)	B
Change in all-cause mortality rate	2026	-1.605	Smoking	Absolute change in all-cause mortality rate compared to base-case (deaths per 10,000 persons)	B
Change in all-cause mortality rate	2027	-2.593	Smoking	Absolute change in all-cause mortality rate compared to base-case (deaths per 10,000 persons)	B
Change in all-cause mortality rate	2028	-4.04	Smoking	Absolute change in all-cause mortality rate compared to base-case (deaths per 10,000 persons)	B
Change in all-cause mortality rate	2029	-5.175	Smoking	Absolute change in all-cause mortality rate compared to base-case (deaths per 10,000 persons)	B
Change in all-cause mortality rate	2030	-6.057	Smoking	Absolute change in all-cause mortality rate compared to base-case (deaths per 10,000 persons)	B
Change in all-cause mortality rate	2031	-6.143	Smoking	Absolute change in all-cause mortality rate compared to base-case (deaths per 10,000 persons)	B
Change in all-cause mortality rate	2032	-6.223	Smoking	Absolute change in all-cause mortality rate compared to base-case (deaths per 10,000 persons)	B
Change in all-cause mortality rate	2033	-6.26	Smoking	Absolute change in all-cause mortality rate compared to base-case (deaths per 10,000 persons)	B
Change in all-cause mortality rate	2034	-6.443	Smoking	Absolute change in all-cause mortality rate compared to base-case (deaths per 10,000 persons)	B
Change in all-cause mortality rate	2035	-6.639	Smoking	Absolute change in all-cause mortality rate compared to base-case (deaths per 10,000 persons)	B
Change in all-cause mortality rate	2036	-6.854	Smoking	Absolute change in all-cause mortality rate compared to base-case (deaths per 10,000 persons)	B
Change in all-cause mortality rate	2037	-7.064	Smoking	Absolute change in all-cause mortality rate compared to base-case (deaths per 10,000 persons)	B
Change in all-cause mortality rate	2038	-7.247	Smoking	Absolute change in all-cause mortality rate compared to base-case (deaths per 10,000 persons)	B
Change in all-cause mortality rate	2039	-7.371	Smoking	Absolute change in all-cause mortality rate compared to base-case (deaths per 10,000 persons)	B
Change in all-cause mortality rate	2040	-7.429	Smoking	Absolute change in all-cause mortality rate compared to base-case (deaths per 10,000 persons)	B
Change in all-cause mortality rate	2041	-7.395	Smoking	Absolute change in all-cause mortality rate compared to base-case (deaths per 10,000 persons)	B
Change in all-cause mortality rate	2042	-7.282	Smoking	Absolute change in all-cause mortality rate compared to base-case (deaths per 10,000 persons)	B
Change in all-cause mortality rate	2043	-7.09	Smoking	Absolute change in all-cause mortality rate compared to base-case (deaths per 10,000 persons)	B
Change in all-cause mortality rate	2023	0	Total cholesterol	Absolute change in all-cause mortality rate compared to base-case (deaths per 10,000 persons)	B
Change in all-cause mortality rate	2024	0	Total cholesterol	Absolute change in all-cause mortality rate compared to base-case (deaths per 10,000 persons)	B
Change in all-cause mortality rate	2025	-0.092	Total cholesterol	Absolute change in all-cause mortality rate compared to base-case (deaths per 10,000 persons)	B
Change in all-cause mortality rate	2026	-0.223	Total cholesterol	Absolute change in all-cause mortality rate compared to base-case (deaths per 10,000 persons)	B
Change in all-cause mortality rate	2027	-0.371	Total cholesterol	Absolute change in all-cause mortality rate compared to base-case (deaths per 10,000 persons)	B
Change in all-cause mortality rate	2028	-0.55	Total cholesterol	Absolute change in all-cause mortality rate compared to base-case (deaths per 10,000 persons)	B
Change in all-cause mortality rate	2029	-0.612	Total cholesterol	Absolute change in all-cause mortality rate compared to base-case (deaths per 10,000 persons)	B
Change in all-cause mortality rate	2030	-0.616	Total cholesterol	Absolute change in all-cause mortality rate compared to base-case (deaths per 10,000 persons)	B
Change in all-cause mortality rate	2031	-0.543	Total cholesterol	Absolute change in all-cause mortality rate compared to base-case (deaths per 10,000 persons)	B
Change in all-cause mortality rate	2032	-0.47	Total cholesterol	Absolute change in all-cause mortality rate compared to base-case (deaths per 10,000 persons)	B
Change in all-cause mortality rate	2033	-0.396	Total cholesterol	Absolute change in all-cause mortality rate compared to base-case (deaths per 10,000 persons)	B
Change in all-cause mortality rate	2034	-0.349	Total cholesterol	Absolute change in all-cause mortality rate compared to base-case (deaths per 10,000 persons)	B
Change in all-cause mortality rate	2035	-0.31	Total cholesterol	Absolute change in all-cause mortality rate compared to base-case (deaths per 10,000 persons)	B
Change in all-cause mortality rate	2036	-0.274	Total cholesterol	Absolute change in all-cause mortality rate compared to base-case (deaths per 10,000 persons)	B
Change in all-cause mortality rate	2037	-0.236	Total cholesterol	Absolute change in all-cause mortality rate compared to base-case (deaths per 10,000 persons)	B
Change in all-cause mortality rate	2038	-0.203	Total cholesterol	Absolute change in all-cause mortality rate compared to base-case (deaths per 10,000 persons)	B
Change in all-cause mortality rate	2039	-0.183	Total cholesterol	Absolute change in all-cause mortality rate compared to base-case (deaths per 10,000 persons)	B
Change in all-cause mortality rate	2040	-0.166	Total cholesterol	Absolute change in all-cause mortality rate compared to base-case (deaths per 10,000 persons)	B
Change in all-cause mortality rate	2041	-0.148	Total cholesterol	Absolute change in all-cause mortality rate compared to base-case (deaths per 10,000 persons)	B
Change in all-cause mortality rate	2042	-0.13	Total cholesterol	Absolute change in all-cause mortality rate compared to base-case (deaths per 10,000 persons)	B
Change in all-cause mortality rate	2043	-0.109	Total cholesterol	Absolute change in all-cause mortality rate compared to base-case (deaths per 10,000 persons)	B
Case-years prevented/postponed	2019	0.021	All	Case-years lived with major illness prevented/postponed (million case-years)	C
Case-years prevented/postponed	2020	-0.006	All	Case-years lived with major illness prevented/postponed (million case-years)	C
Case-years prevented/postponed	2021	-0.023	All	Case-years lived with major illness prevented/postponed (million case-years)	C
Case-years prevented/postponed	2022	-0.025	All	Case-years lived with major illness prevented/postponed (million case-years)	C
Case-years prevented/postponed	2023	-0.017	All	Case-years lived with major illness prevented/postponed (million case-years)	C
Case-years prevented/postponed	2024	0.007	All	Case-years lived with major illness prevented/postponed (million case-years)	C
Case-years prevented/postponed	2025	0.041	All	Case-years lived with major illness prevented/postponed (million case-years)	C
Case-years prevented/postponed	2026	0.116	All	Case-years lived with major illness prevented/postponed (million case-years)	C
Case-years prevented/postponed	2027	0.229	All	Case-years lived with major illness prevented/postponed (million case-years)	C
Case-years prevented/postponed	2028	0.397	All	Case-years lived with major illness prevented/postponed (million case-years)	C
Case-years prevented/postponed	2029	0.616	All	Case-years lived with major illness prevented/postponed (million case-years)	C
Case-years prevented/postponed	2030	0.874	All	Case-years lived with major illness prevented/postponed (million case-years)	C
Case-years prevented/postponed	2031	1.168	All	Case-years lived with major illness prevented/postponed (million case-years)	C
Case-years prevented/postponed	2032	1.483	All	Case-years lived with major illness prevented/postponed (million case-years)	C
Case-years prevented/postponed	2033	1.817	All	Case-years lived with major illness prevented/postponed (million case-years)	C
Case-years prevented/postponed	2034	2.162	All	Case-years lived with major illness prevented/postponed (million case-years)	C
Case-years prevented/postponed	2035	2.519	All	Case-years lived with major illness prevented/postponed (million case-years)	C
Case-years prevented/postponed	2036	2.883	All	Case-years lived with major illness prevented/postponed (million case-years)	C
Case-years prevented/postponed	2037	3.249	All	Case-years lived with major illness prevented/postponed (million case-years)	C
Case-years prevented/postponed	2038	3.619	All	Case-years lived with major illness prevented/postponed (million case-years)	C
Case-years prevented/postponed	2039	3.993	All	Case-years lived with major illness prevented/postponed (million case-years)	C
Case-years prevented/postponed	2040	4.37	All	Case-years lived with major illness prevented/postponed (million case-years)	C
Case-years prevented/postponed	2041	4.751	All	Case-years lived with major illness prevented/postponed (million case-years)	C
Case-years prevented/postponed	2042	5.135	All	Case-years lived with major illness prevented/postponed (million case-years)	C
Case-years prevented/postponed	2043	5.523	All	Case-years lived with major illness prevented/postponed (million case-years)	C
Case-years prevented/postponed	2019	0.011	BMI	Case-years lived with major illness prevented/postponed (million case-years)	C
Case-years prevented/postponed	2020	-0.002	BMI	Case-years lived with major illness prevented/postponed (million case-years)	C
Case-years prevented/postponed	2021	-0.012	BMI	Case-years lived with major illness prevented/postponed (million case-years)	C
Case-years prevented/postponed	2022	-0.015	BMI	Case-years lived with major illness prevented/postponed (million case-years)	C
Case-years prevented/postponed	2023	-0.016	BMI	Case-years lived with major illness prevented/postponed (million case-years)	C
Case-years prevented/postponed	2024	-0.009	BMI	Case-years lived with major illness prevented/postponed (million case-years)	C
Case-years prevented/postponed	2025	-0.004	BMI	Case-years lived with major illness prevented/postponed (million case-years)	C
Case-years prevented/postponed	2026	0.023	BMI	Case-years lived with major illness prevented/postponed (million case-years)	C
Case-years prevented/postponed	2027	0.081	BMI	Case-years lived with major illness prevented/postponed (million case-years)	C
Case-years prevented/postponed	2028	0.184	BMI	Case-years lived with major illness prevented/postponed (million case-years)	C
Case-years prevented/postponed	2029	0.343	BMI	Case-years lived with major illness prevented/postponed (million case-years)	C
Case-years prevented/postponed	2030	0.554	BMI	Case-years lived with major illness prevented/postponed (million case-years)	C
Case-years prevented/postponed	2031	0.826	BMI	Case-years lived with major illness prevented/postponed (million case-years)	C
Case-years prevented/postponed	2032	1.153	BMI	Case-years lived with major illness prevented/postponed (million case-years)	C
Case-years prevented/postponed	2033	1.524	BMI	Case-years lived with major illness prevented/postponed (million case-years)	C
Case-years prevented/postponed	2034	1.935	BMI	Case-years lived with major illness prevented/postponed (million case-years)	C
Case-years prevented/postponed	2035	2.371	BMI	Case-years lived with major illness prevented/postponed (million case-years)	C
Case-years prevented/postponed	2036	2.835	BMI	Case-years lived with major illness prevented/postponed (million case-years)	C
Case-years prevented/postponed	2037	3.319	BMI	Case-years lived with major illness prevented/postponed (million case-years)	C
Case-years prevented/postponed	2038	3.827	BMI	Case-years lived with major illness prevented/postponed (million case-years)	C
Case-years prevented/postponed	2039	4.359	BMI	Case-years lived with major illness prevented/postponed (million case-years)	C
Case-years prevented/postponed	2040	4.916	BMI	Case-years lived with major illness prevented/postponed (million case-years)	C
Case-years prevented/postponed	2041	5.497	BMI	Case-years lived with major illness prevented/postponed (million case-years)	C
Case-years prevented/postponed	2042	6.103	BMI	Case-years lived with major illness prevented/postponed (million case-years)	C
Case-years prevented/postponed	2043	6.732	BMI	Case-years lived with major illness prevented/postponed (million case-years)	C
Case-years prevented/postponed	2019	0.001	Fruit & veg	Case-years lived with major illness prevented/postponed (million case-years)	C
Case-years prevented/postponed	2020	0	Fruit & veg	Case-years lived with major illness prevented/postponed (million case-years)	C
Case-years prevented/postponed	2021	-0.001	Fruit & veg	Case-years lived with major illness prevented/postponed (million case-years)	C
Case-years prevented/postponed	2022	-0.001	Fruit & veg	Case-years lived with major illness prevented/postponed (million case-years)	C
Case-years prevented/postponed	2023	-0.001	Fruit & veg	Case-years lived with major illness prevented/postponed (million case-years)	C
Case-years prevented/postponed	2024	0	Fruit & veg	Case-years lived with major illness prevented/postponed (million case-years)	C
Case-years prevented/postponed	2025	0.001	Fruit & veg	Case-years lived with major illness prevented/postponed (million case-years)	C
Case-years prevented/postponed	2026	0.004	Fruit & veg	Case-years lived with major illness prevented/postponed (million case-years)	C
Case-years prevented/postponed	2027	0.009	Fruit & veg	Case-years lived with major illness prevented/postponed (million case-years)	C
Case-years prevented/postponed	2028	0.017	Fruit & veg	Case-years lived with major illness prevented/postponed (million case-years)	C
Case-years prevented/postponed	2029	0.028	Fruit & veg	Case-years lived with major illness prevented/postponed (million case-years)	C
Case-years prevented/postponed	2030	0.04	Fruit & veg	Case-years lived with major illness prevented/postponed (million case-years)	C
Case-years prevented/postponed	2031	0.054	Fruit & veg	Case-years lived with major illness prevented/postponed (million case-years)	C
Case-years prevented/postponed	2032	0.07	Fruit & veg	Case-years lived with major illness prevented/postponed (million case-years)	C
Case-years prevented/postponed	2033	0.086	Fruit & veg	Case-years lived with major illness prevented/postponed (million case-years)	C
Case-years prevented/postponed	2034	0.103	Fruit & veg	Case-years lived with major illness prevented/postponed (million case-years)	C
Case-years prevented/postponed	2035	0.121	Fruit & veg	Case-years lived with major illness prevented/postponed (million case-years)	C
Case-years prevented/postponed	2036	0.14	Fruit & veg	Case-years lived with major illness prevented/postponed (million case-years)	C
Case-years prevented/postponed	2037	0.159	Fruit & veg	Case-years lived with major illness prevented/postponed (million case-years)	C
Case-years prevented/postponed	2038	0.178	Fruit & veg	Case-years lived with major illness prevented/postponed (million case-years)	C
Case-years prevented/postponed	2039	0.197	Fruit & veg	Case-years lived with major illness prevented/postponed (million case-years)	C
Case-years prevented/postponed	2040	0.217	Fruit & veg	Case-years lived with major illness prevented/postponed (million case-years)	C
Case-years prevented/postponed	2041	0.237	Fruit & veg	Case-years lived with major illness prevented/postponed (million case-years)	C
Case-years prevented/postponed	2042	0.258	Fruit & veg	Case-years lived with major illness prevented/postponed (million case-years)	C
Case-years prevented/postponed	2043	0.279	Fruit & veg	Case-years lived with major illness prevented/postponed (million case-years)	C
Case-years prevented/postponed	2019	0.002	Physical activity	Case-years lived with major illness prevented/postponed (million case-years)	C
Case-years prevented/postponed	2020	0	Physical activity	Case-years lived with major illness prevented/postponed (million case-years)	C
Case-years prevented/postponed	2021	-0.002	Physical activity	Case-years lived with major illness prevented/postponed (million case-years)	C
Case-years prevented/postponed	2022	-0.003	Physical activity	Case-years lived with major illness prevented/postponed (million case-years)	C
Case-years prevented/postponed	2023	-0.002	Physical activity	Case-years lived with major illness prevented/postponed (million case-years)	C
Case-years prevented/postponed	2024	0	Physical activity	Case-years lived with major illness prevented/postponed (million case-years)	C
Case-years prevented/postponed	2025	0.003	Physical activity	Case-years lived with major illness prevented/postponed (million case-years)	C
Case-years prevented/postponed	2026	0.013	Physical activity	Case-years lived with major illness prevented/postponed (million case-years)	C
Case-years prevented/postponed	2027	0.023	Physical activity	Case-years lived with major illness prevented/postponed (million case-years)	C
Case-years prevented/postponed	2028	0.033	Physical activity	Case-years lived with major illness prevented/postponed (million case-years)	C
Case-years prevented/postponed	2029	0.032	Physical activity	Case-years lived with major illness prevented/postponed (million case-years)	C
Case-years prevented/postponed	2030	0.021	Physical activity	Case-years lived with major illness prevented/postponed (million case-years)	C
Case-years prevented/postponed	2031	-0.011	Physical activity	Case-years lived with major illness prevented/postponed (million case-years)	C
Case-years prevented/postponed	2032	-0.062	Physical activity	Case-years lived with major illness prevented/postponed (million case-years)	C
Case-years prevented/postponed	2033	-0.126	Physical activity	Case-years lived with major illness prevented/postponed (million case-years)	C
Case-years prevented/postponed	2034	-0.202	Physical activity	Case-years lived with major illness prevented/postponed (million case-years)	C
Case-years prevented/postponed	2035	-0.283	Physical activity	Case-years lived with major illness prevented/postponed (million case-years)	C
Case-years prevented/postponed	2036	-0.372	Physical activity	Case-years lived with major illness prevented/postponed (million case-years)	C
Case-years prevented/postponed	2037	-0.463	Physical activity	Case-years lived with major illness prevented/postponed (million case-years)	C
Case-years prevented/postponed	2038	-0.56	Physical activity	Case-years lived with major illness prevented/postponed (million case-years)	C
Case-years prevented/postponed	2039	-0.663	Physical activity	Case-years lived with major illness prevented/postponed (million case-years)	C
Case-years prevented/postponed	2040	-0.775	Physical activity	Case-years lived with major illness prevented/postponed (million case-years)	C
Case-years prevented/postponed	2041	-0.893	Physical activity	Case-years lived with major illness prevented/postponed (million case-years)	C
Case-years prevented/postponed	2042	-1.019	Physical activity	Case-years lived with major illness prevented/postponed (million case-years)	C
Case-years prevented/postponed	2043	-1.152	Physical activity	Case-years lived with major illness prevented/postponed (million case-years)	C
Case-years prevented/postponed	2019	0.008	SBP	Case-years lived with major illness prevented/postponed (million case-years)	C
Case-years prevented/postponed	2020	-0.002	SBP	Case-years lived with major illness prevented/postponed (million case-years)	C
Case-years prevented/postponed	2021	-0.009	SBP	Case-years lived with major illness prevented/postponed (million case-years)	C
Case-years prevented/postponed	2022	-0.01	SBP	Case-years lived with major illness prevented/postponed (million case-years)	C
Case-years prevented/postponed	2023	-0.007	SBP	Case-years lived with major illness prevented/postponed (million case-years)	C
Case-years prevented/postponed	2024	0.001	SBP	Case-years lived with major illness prevented/postponed (million case-years)	C
Case-years prevented/postponed	2025	0.014	SBP	Case-years lived with major illness prevented/postponed (million case-years)	C
Case-years prevented/postponed	2026	0.041	SBP	Case-years lived with major illness prevented/postponed (million case-years)	C
Case-years prevented/postponed	2027	0.083	SBP	Case-years lived with major illness prevented/postponed (million case-years)	C
Case-years prevented/postponed	2028	0.144	SBP	Case-years lived with major illness prevented/postponed (million case-years)	C
Case-years prevented/postponed	2029	0.225	SBP	Case-years lived with major illness prevented/postponed (million case-years)	C
Case-years prevented/postponed	2030	0.32	SBP	Case-years lived with major illness prevented/postponed (million case-years)	C
Case-years prevented/postponed	2031	0.427	SBP	Case-years lived with major illness prevented/postponed (million case-years)	C
Case-years prevented/postponed	2032	0.536	SBP	Case-years lived with major illness prevented/postponed (million case-years)	C
Case-years prevented/postponed	2033	0.647	SBP	Case-years lived with major illness prevented/postponed (million case-years)	C
Case-years prevented/postponed	2034	0.752	SBP	Case-years lived with major illness prevented/postponed (million case-years)	C
Case-years prevented/postponed	2035	0.853	SBP	Case-years lived with major illness prevented/postponed (million case-years)	C
Case-years prevented/postponed	2036	0.953	SBP	Case-years lived with major illness prevented/postponed (million case-years)	C
Case-years prevented/postponed	2037	1.055	SBP	Case-years lived with major illness prevented/postponed (million case-years)	C
Case-years prevented/postponed	2038	1.162	SBP	Case-years lived with major illness prevented/postponed (million case-years)	C
Case-years prevented/postponed	2039	1.27	SBP	Case-years lived with major illness prevented/postponed (million case-years)	C
Case-years prevented/postponed	2040	1.377	SBP	Case-years lived with major illness prevented/postponed (million case-years)	C
Case-years prevented/postponed	2041	1.484	SBP	Case-years lived with major illness prevented/postponed (million case-years)	C
Case-years prevented/postponed	2042	1.59	SBP	Case-years lived with major illness prevented/postponed (million case-years)	C
Case-years prevented/postponed	2043	1.696	SBP	Case-years lived with major illness prevented/postponed (million case-years)	C
Case-years prevented/postponed	2023	-0.003	Smoking	Case-years lived with major illness prevented/postponed (million case-years)	C
Case-years prevented/postponed	2024	0.01	Smoking	Case-years lived with major illness prevented/postponed (million case-years)	C
Case-years prevented/postponed	2025	0.023	Smoking	Case-years lived with major illness prevented/postponed (million case-years)	C
Case-years prevented/postponed	2026	0.036	Smoking	Case-years lived with major illness prevented/postponed (million case-years)	C
Case-years prevented/postponed	2027	0.048	Smoking	Case-years lived with major illness prevented/postponed (million case-years)	C
Case-years prevented/postponed	2028	0.062	Smoking	Case-years lived with major illness prevented/postponed (million case-years)	C
Case-years prevented/postponed	2029	0.069	Smoking	Case-years lived with major illness prevented/postponed (million case-years)	C
Case-years prevented/postponed	2030	0.07	Smoking	Case-years lived with major illness prevented/postponed (million case-years)	C
Case-years prevented/postponed	2031	0.058	Smoking	Case-years lived with major illness prevented/postponed (million case-years)	C
Case-years prevented/postponed	2032	0.038	Smoking	Case-years lived with major illness prevented/postponed (million case-years)	C
Case-years prevented/postponed	2033	0.01	Smoking	Case-years lived with major illness prevented/postponed (million case-years)	C
Case-years prevented/postponed	2034	-0.023	Smoking	Case-years lived with major illness prevented/postponed (million case-years)	C
Case-years prevented/postponed	2035	-0.065	Smoking	Case-years lived with major illness prevented/postponed (million case-years)	C
Case-years prevented/postponed	2036	-0.115	Smoking	Case-years lived with major illness prevented/postponed (million case-years)	C
Case-years prevented/postponed	2037	-0.177	Smoking	Case-years lived with major illness prevented/postponed (million case-years)	C
Case-years prevented/postponed	2038	-0.253	Smoking	Case-years lived with major illness prevented/postponed (million case-years)	C
Case-years prevented/postponed	2039	-0.346	Smoking	Case-years lived with major illness prevented/postponed (million case-years)	C
Case-years prevented/postponed	2040	-0.454	Smoking	Case-years lived with major illness prevented/postponed (million case-years)	C
Case-years prevented/postponed	2041	-0.578	Smoking	Case-years lived with major illness prevented/postponed (million case-years)	C
Case-years prevented/postponed	2042	-0.719	Smoking	Case-years lived with major illness prevented/postponed (million case-years)	C
Case-years prevented/postponed	2043	-0.875	Smoking	Case-years lived with major illness prevented/postponed (million case-years)	C
Case-years prevented/postponed	2019	0.001	Total cholesterol	Case-years lived with major illness prevented/postponed (million case-years)	C
Case-years prevented/postponed	2020	0	Total cholesterol	Case-years lived with major illness prevented/postponed (million case-years)	C
Case-years prevented/postponed	2021	-0.001	Total cholesterol	Case-years lived with major illness prevented/postponed (million case-years)	C
Case-years prevented/postponed	2022	-0.001	Total cholesterol	Case-years lived with major illness prevented/postponed (million case-years)	C
Case-years prevented/postponed	2023	-0.001	Total cholesterol	Case-years lived with major illness prevented/postponed (million case-years)	C
Case-years prevented/postponed	2024	0	Total cholesterol	Case-years lived with major illness prevented/postponed (million case-years)	C
Case-years prevented/postponed	2025	0	Total cholesterol	Case-years lived with major illness prevented/postponed (million case-years)	C
Case-years prevented/postponed	2026	0.002	Total cholesterol	Case-years lived with major illness prevented/postponed (million case-years)	C
Case-years prevented/postponed	2027	0.005	Total cholesterol	Case-years lived with major illness prevented/postponed (million case-years)	C
Case-years prevented/postponed	2028	0.011	Total cholesterol	Case-years lived with major illness prevented/postponed (million case-years)	C
Case-years prevented/postponed	2029	0.017	Total cholesterol	Case-years lived with major illness prevented/postponed (million case-years)	C
Case-years prevented/postponed	2030	0.026	Total cholesterol	Case-years lived with major illness prevented/postponed (million case-years)	C
Case-years prevented/postponed	2031	0.036	Total cholesterol	Case-years lived with major illness prevented/postponed (million case-years)	C
Case-years prevented/postponed	2032	0.048	Total cholesterol	Case-years lived with major illness prevented/postponed (million case-years)	C
Case-years prevented/postponed	2033	0.062	Total cholesterol	Case-years lived with major illness prevented/postponed (million case-years)	C
Case-years prevented/postponed	2034	0.077	Total cholesterol	Case-years lived with major illness prevented/postponed (million case-years)	C
Case-years prevented/postponed	2035	0.092	Total cholesterol	Case-years lived with major illness prevented/postponed (million case-years)	C
Case-years prevented/postponed	2036	0.109	Total cholesterol	Case-years lived with major illness prevented/postponed (million case-years)	C
Case-years prevented/postponed	2037	0.125	Total cholesterol	Case-years lived with major illness prevented/postponed (million case-years)	C
Case-years prevented/postponed	2038	0.143	Total cholesterol	Case-years lived with major illness prevented/postponed (million case-years)	C
Case-years prevented/postponed	2039	0.161	Total cholesterol	Case-years lived with major illness prevented/postponed (million case-years)	C
Case-years prevented/postponed	2040	0.18	Total cholesterol	Case-years lived with major illness prevented/postponed (million case-years)	C
Case-years prevented/postponed	2041	0.199	Total cholesterol	Case-years lived with major illness prevented/postponed (million case-years)	C
Case-years prevented/postponed	2042	0.219	Total cholesterol	Case-years lived with major illness prevented/postponed (million case-years)	C
Case-years prevented/postponed	2043	0.239	Total cholesterol	Case-years lived with major illness prevented/postponed (million case-years)	C
Change in numbers without major illness	2023	0	All	Absolute change in numbers without major illness (million persons)	D
Change in numbers without major illness	2024	0.007	All	Absolute change in numbers without major illness (million persons)	D
Change in numbers without major illness	2025	0.038	All	Absolute change in numbers without major illness (million persons)	D
Change in numbers without major illness	2026	0.093	All	Absolute change in numbers without major illness (million persons)	D
Change in numbers without major illness	2027	0.172	All	Absolute change in numbers without major illness (million persons)	D
Change in numbers without major illness	2028	0.279	All	Absolute change in numbers without major illness (million persons)	D
Change in numbers without major illness	2029	0.4	All	Absolute change in numbers without major illness (million persons)	D
Change in numbers without major illness	2030	0.533	All	Absolute change in numbers without major illness (million persons)	D
Change in numbers without major illness	2031	0.669	All	Absolute change in numbers without major illness (million persons)	D
Change in numbers without major illness	2032	0.808	All	Absolute change in numbers without major illness (million persons)	D
Change in numbers without major illness	2033	0.949	All	Absolute change in numbers without major illness (million persons)	D
Change in numbers without major illness	2034	1.089	All	Absolute change in numbers without major illness (million persons)	D
Change in numbers without major illness	2035	1.227	All	Absolute change in numbers without major illness (million persons)	D
Change in numbers without major illness	2036	1.36	All	Absolute change in numbers without major illness (million persons)	D
Change in numbers without major illness	2037	1.486	All	Absolute change in numbers without major illness (million persons)	D
Change in numbers without major illness	2038	1.608	All	Absolute change in numbers without major illness (million persons)	D
Change in numbers without major illness	2039	1.725	All	Absolute change in numbers without major illness (million persons)	D
Change in numbers without major illness	2040	1.836	All	Absolute change in numbers without major illness (million persons)	D
Change in numbers without major illness	2041	1.941	All	Absolute change in numbers without major illness (million persons)	D
Change in numbers without major illness	2042	2.04	All	Absolute change in numbers without major illness (million persons)	D
Change in numbers without major illness	2043	2.132	All	Absolute change in numbers without major illness (million persons)	D
Change in numbers without major illness	2023	0	BMI	Absolute change in numbers without major illness (million persons)	D
Change in numbers without major illness	2024	-0.005	BMI	Absolute change in numbers without major illness (million persons)	D
Change in numbers without major illness	2025	0.002	BMI	Absolute change in numbers without major illness (million persons)	D
Change in numbers without major illness	2026	0.023	BMI	Absolute change in numbers without major illness (million persons)	D
Change in numbers without major illness	2027	0.058	BMI	Absolute change in numbers without major illness (million persons)	D
Change in numbers without major illness	2028	0.108	BMI	Absolute change in numbers without major illness (million persons)	D
Change in numbers without major illness	2029	0.169	BMI	Absolute change in numbers without major illness (million persons)	D
Change in numbers without major illness	2030	0.237	BMI	Absolute change in numbers without major illness (million persons)	D
Change in numbers without major illness	2031	0.306	BMI	Absolute change in numbers without major illness (million persons)	D
Change in numbers without major illness	2032	0.375	BMI	Absolute change in numbers without major illness (million persons)	D
Change in numbers without major illness	2033	0.444	BMI	Absolute change in numbers without major illness (million persons)	D
Change in numbers without major illness	2034	0.514	BMI	Absolute change in numbers without major illness (million persons)	D
Change in numbers without major illness	2035	0.584	BMI	Absolute change in numbers without major illness (million persons)	D
Change in numbers without major illness	2036	0.652	BMI	Absolute change in numbers without major illness (million persons)	D
Change in numbers without major illness	2037	0.717	BMI	Absolute change in numbers without major illness (million persons)	D
Change in numbers without major illness	2038	0.78	BMI	Absolute change in numbers without major illness (million persons)	D
Change in numbers without major illness	2039	0.841	BMI	Absolute change in numbers without major illness (million persons)	D
Change in numbers without major illness	2040	0.9	BMI	Absolute change in numbers without major illness (million persons)	D
Change in numbers without major illness	2041	0.956	BMI	Absolute change in numbers without major illness (million persons)	D
Change in numbers without major illness	2042	1.009	BMI	Absolute change in numbers without major illness (million persons)	D
Change in numbers without major illness	2043	1.059	BMI	Absolute change in numbers without major illness (million persons)	D
Change in numbers without major illness	2023	0	Fruit & veg	Absolute change in numbers without major illness (million persons)	D
Change in numbers without major illness	2024	0	Fruit & veg	Absolute change in numbers without major illness (million persons)	D
Change in numbers without major illness	2025	0.002	Fruit & veg	Absolute change in numbers without major illness (million persons)	D
Change in numbers without major illness	2026	0.005	Fruit & veg	Absolute change in numbers without major illness (million persons)	D
Change in numbers without major illness	2027	0.01	Fruit & veg	Absolute change in numbers without major illness (million persons)	D
Change in numbers without major illness	2028	0.017	Fruit & veg	Absolute change in numbers without major illness (million persons)	D
Change in numbers without major illness	2029	0.025	Fruit & veg	Absolute change in numbers without major illness (million persons)	D
Change in numbers without major illness	2030	0.033	Fruit & veg	Absolute change in numbers without major illness (million persons)	D
Change in numbers without major illness	2031	0.041	Fruit & veg	Absolute change in numbers without major illness (million persons)	D
Change in numbers without major illness	2032	0.049	Fruit & veg	Absolute change in numbers without major illness (million persons)	D
Change in numbers without major illness	2033	0.057	Fruit & veg	Absolute change in numbers without major illness (million persons)	D
Change in numbers without major illness	2034	0.065	Fruit & veg	Absolute change in numbers without major illness (million persons)	D
Change in numbers without major illness	2035	0.072	Fruit & veg	Absolute change in numbers without major illness (million persons)	D
Change in numbers without major illness	2036	0.078	Fruit & veg	Absolute change in numbers without major illness (million persons)	D
Change in numbers without major illness	2037	0.084	Fruit & veg	Absolute change in numbers without major illness (million persons)	D
Change in numbers without major illness	2038	0.089	Fruit & veg	Absolute change in numbers without major illness (million persons)	D
Change in numbers without major illness	2039	0.094	Fruit & veg	Absolute change in numbers without major illness (million persons)	D
Change in numbers without major illness	2040	0.098	Fruit & veg	Absolute change in numbers without major illness (million persons)	D
Change in numbers without major illness	2041	0.103	Fruit & veg	Absolute change in numbers without major illness (million persons)	D
Change in numbers without major illness	2042	0.107	Fruit & veg	Absolute change in numbers without major illness (million persons)	D
Change in numbers without major illness	2043	0.111	Fruit & veg	Absolute change in numbers without major illness (million persons)	D
Change in numbers without major illness	2023	0	Physical activity	Absolute change in numbers without major illness (million persons)	D
Change in numbers without major illness	2024	-0.002	Physical activity	Absolute change in numbers without major illness (million persons)	D
Change in numbers without major illness	2025	0.001	Physical activity	Absolute change in numbers without major illness (million persons)	D
Change in numbers without major illness	2026	0.008	Physical activity	Absolute change in numbers without major illness (million persons)	D
Change in numbers without major illness	2027	0.02	Physical activity	Absolute change in numbers without major illness (million persons)	D
Change in numbers without major illness	2028	0.037	Physical activity	Absolute change in numbers without major illness (million persons)	D
Change in numbers without major illness	2029	0.057	Physical activity	Absolute change in numbers without major illness (million persons)	D
Change in numbers without major illness	2030	0.08	Physical activity	Absolute change in numbers without major illness (million persons)	D
Change in numbers without major illness	2031	0.103	Physical activity	Absolute change in numbers without major illness (million persons)	D
Change in numbers without major illness	2032	0.126	Physical activity	Absolute change in numbers without major illness (million persons)	D
Change in numbers without major illness	2033	0.149	Physical activity	Absolute change in numbers without major illness (million persons)	D
Change in numbers without major illness	2034	0.172	Physical activity	Absolute change in numbers without major illness (million persons)	D
Change in numbers without major illness	2035	0.195	Physical activity	Absolute change in numbers without major illness (million persons)	D
Change in numbers without major illness	2036	0.216	Physical activity	Absolute change in numbers without major illness (million persons)	D
Change in numbers without major illness	2037	0.236	Physical activity	Absolute change in numbers without major illness (million persons)	D
Change in numbers without major illness	2038	0.254	Physical activity	Absolute change in numbers without major illness (million persons)	D
Change in numbers without major illness	2039	0.272	Physical activity	Absolute change in numbers without major illness (million persons)	D
Change in numbers without major illness	2040	0.289	Physical activity	Absolute change in numbers without major illness (million persons)	D
Change in numbers without major illness	2041	0.304	Physical activity	Absolute change in numbers without major illness (million persons)	D
Change in numbers without major illness	2042	0.318	Physical activity	Absolute change in numbers without major illness (million persons)	D
Change in numbers without major illness	2043	0.331	Physical activity	Absolute change in numbers without major illness (million persons)	D
Change in numbers without major illness	2023	0	SBP	Absolute change in numbers without major illness (million persons)	D
Change in numbers without major illness	2024	0.001	SBP	Absolute change in numbers without major illness (million persons)	D
Change in numbers without major illness	2025	0.012	SBP	Absolute change in numbers without major illness (million persons)	D
Change in numbers without major illness	2026	0.031	SBP	Absolute change in numbers without major illness (million persons)	D
Change in numbers without major illness	2027	0.059	SBP	Absolute change in numbers without major illness (million persons)	D
Change in numbers without major illness	2028	0.096	SBP	Absolute change in numbers without major illness (million persons)	D
Change in numbers without major illness	2029	0.136	SBP	Absolute change in numbers without major illness (million persons)	D
Change in numbers without major illness	2030	0.177	SBP	Absolute change in numbers without major illness (million persons)	D
Change in numbers without major illness	2031	0.215	SBP	Absolute change in numbers without major illness (million persons)	D
Change in numbers without major illness	2032	0.248	SBP	Absolute change in numbers without major illness (million persons)	D
Change in numbers without major illness	2033	0.278	SBP	Absolute change in numbers without major illness (million persons)	D
Change in numbers without major illness	2034	0.304	SBP	Absolute change in numbers without major illness (million persons)	D
Change in numbers without major illness	2035	0.327	SBP	Absolute change in numbers without major illness (million persons)	D
Change in numbers without major illness	2036	0.349	SBP	Absolute change in numbers without major illness (million persons)	D
Change in numbers without major illness	2037	0.369	SBP	Absolute change in numbers without major illness (million persons)	D
Change in numbers without major illness	2038	0.387	SBP	Absolute change in numbers without major illness (million persons)	D
Change in numbers without major illness	2039	0.403	SBP	Absolute change in numbers without major illness (million persons)	D
Change in numbers without major illness	2040	0.416	SBP	Absolute change in numbers without major illness (million persons)	D
Change in numbers without major illness	2041	0.425	SBP	Absolute change in numbers without major illness (million persons)	D
Change in numbers without major illness	2042	0.431	SBP	Absolute change in numbers without major illness (million persons)	D
Change in numbers without major illness	2043	0.433	SBP	Absolute change in numbers without major illness (million persons)	D
Change in numbers without major illness	2023	0	Smoking	Absolute change in numbers without major illness (million persons)	D
Change in numbers without major illness	2024	0.007	Smoking	Absolute change in numbers without major illness (million persons)	D
Change in numbers without major illness	2025	0.015	Smoking	Absolute change in numbers without major illness (million persons)	D
Change in numbers without major illness	2026	0.023	Smoking	Absolute change in numbers without major illness (million persons)	D
Change in numbers without major illness	2027	0.034	Smoking	Absolute change in numbers without major illness (million persons)	D
Change in numbers without major illness	2028	0.047	Smoking	Absolute change in numbers without major illness (million persons)	D
Change in numbers without major illness	2029	0.063	Smoking	Absolute change in numbers without major illness (million persons)	D
Change in numbers without major illness	2030	0.082	Smoking	Absolute change in numbers without major illness (million persons)	D
Change in numbers without major illness	2031	0.105	Smoking	Absolute change in numbers without major illness (million persons)	D
Change in numbers without major illness	2032	0.129	Smoking	Absolute change in numbers without major illness (million persons)	D
Change in numbers without major illness	2033	0.154	Smoking	Absolute change in numbers without major illness (million persons)	D
Change in numbers without major illness	2034	0.18	Smoking	Absolute change in numbers without major illness (million persons)	D
Change in numbers without major illness	2035	0.206	Smoking	Absolute change in numbers without major illness (million persons)	D
Change in numbers without major illness	2036	0.233	Smoking	Absolute change in numbers without major illness (million persons)	D
Change in numbers without major illness	2037	0.26	Smoking	Absolute change in numbers without major illness (million persons)	D
Change in numbers without major illness	2038	0.288	Smoking	Absolute change in numbers without major illness (million persons)	D
Change in numbers without major illness	2039	0.315	Smoking	Absolute change in numbers without major illness (million persons)	D
Change in numbers without major illness	2040	0.343	Smoking	Absolute change in numbers without major illness (million persons)	D
Change in numbers without major illness	2041	0.369	Smoking	Absolute change in numbers without major illness (million persons)	D
Change in numbers without major illness	2042	0.394	Smoking	Absolute change in numbers without major illness (million persons)	D
Change in numbers without major illness	2043	0.419	Smoking	Absolute change in numbers without major illness (million persons)	D
Change in numbers without major illness	2023	0	Total cholesterol	Absolute change in numbers without major illness (million persons)	D
Change in numbers without major illness	2024	0	Total cholesterol	Absolute change in numbers without major illness (million persons)	D
Change in numbers without major illness	2025	0	Total cholesterol	Absolute change in numbers without major illness (million persons)	D
Change in numbers without major illness	2026	0.002	Total cholesterol	Absolute change in numbers without major illness (million persons)	D
Change in numbers without major illness	2027	0.005	Total cholesterol	Absolute change in numbers without major illness (million persons)	D
Change in numbers without major illness	2028	0.009	Total cholesterol	Absolute change in numbers without major illness (million persons)	D
Change in numbers without major illness	2029	0.014	Total cholesterol	Absolute change in numbers without major illness (million persons)	D
Change in numbers without major illness	2030	0.02	Total cholesterol	Absolute change in numbers without major illness (million persons)	D
Change in numbers without major illness	2031	0.024	Total cholesterol	Absolute change in numbers without major illness (million persons)	D
Change in numbers without major illness	2032	0.029	Total cholesterol	Absolute change in numbers without major illness (million persons)	D
Change in numbers without major illness	2033	0.033	Total cholesterol	Absolute change in numbers without major illness (million persons)	D
Change in numbers without major illness	2034	0.037	Total cholesterol	Absolute change in numbers without major illness (million persons)	D
Change in numbers without major illness	2035	0.039	Total cholesterol	Absolute change in numbers without major illness (million persons)	D
Change in numbers without major illness	2036	0.042	Total cholesterol	Absolute change in numbers without major illness (million persons)	D
Change in numbers without major illness	2037	0.044	Total cholesterol	Absolute change in numbers without major illness (million persons)	D
Change in numbers without major illness	2038	0.045	Total cholesterol	Absolute change in numbers without major illness (million persons)	D
Change in numbers without major illness	2039	0.047	Total cholesterol	Absolute change in numbers without major illness (million persons)	D
Change in numbers without major illness	2040	0.048	Total cholesterol	Absolute change in numbers without major illness (million persons)	D
Change in numbers without major illness	2041	0.049	Total cholesterol	Absolute change in numbers without major illness (million persons)	D
Change in numbers without major illness	2042	0.05	Total cholesterol	Absolute change in numbers without major illness (million persons)	D
Change in numbers without major illness	2043	0.051	Total cholesterol	Absolute change in numbers without major illness (million persons)	D

## Sheet: Figure 4 Demographic change
year	yvalue	variable	Improvement level	scenario	yaxis
2023	0	Excluding demographic changes	Continuing trends	All	Relative change in major illness prevalence compared to 2023 (%)
2023	0	Including demographic changes	Continuing trends	All	Relative change in major illness prevalence compared to 2023 (%)
2023	0	Excluding demographic changes	Continuing trends	BMI	Relative change in major illness prevalence compared to 2023 (%)
2023	0	Including demographic changes	Continuing trends	BMI	Relative change in major illness prevalence compared to 2023 (%)
2023	0	Excluding demographic changes	Continuing trends	Smoking	Relative change in major illness prevalence compared to 2023 (%)
2023	0	Including demographic changes	Continuing trends	Smoking	Relative change in major illness prevalence compared to 2023 (%)
2023	0	Excluding demographic changes	Continuing trends	SBP	Relative change in major illness prevalence compared to 2023 (%)
2023	0	Including demographic changes	Continuing trends	SBP	Relative change in major illness prevalence compared to 2023 (%)
2023	0	Excluding demographic changes	Continuing trends	Fruit & veg	Relative change in major illness prevalence compared to 2023 (%)
2023	0	Including demographic changes	Continuing trends	Fruit & veg	Relative change in major illness prevalence compared to 2023 (%)
2023	0	Excluding demographic changes	Continuing trends	Physical activity	Relative change in major illness prevalence compared to 2023 (%)
2023	0	Including demographic changes	Continuing trends	Physical activity	Relative change in major illness prevalence compared to 2023 (%)
2023	0	Excluding demographic changes	Continuing trends	Total cholesterol	Relative change in major illness prevalence compared to 2023 (%)
2023	0	Including demographic changes	Continuing trends	Total cholesterol	Relative change in major illness prevalence compared to 2023 (%)
2024	0.369	Excluding demographic changes	Continuing trends	All	Relative change in major illness prevalence compared to 2023 (%)
2024	0.993	Including demographic changes	Continuing trends	All	Relative change in major illness prevalence compared to 2023 (%)
2024	0.369	Excluding demographic changes	Continuing trends	BMI	Relative change in major illness prevalence compared to 2023 (%)
2024	0.993	Including demographic changes	Continuing trends	BMI	Relative change in major illness prevalence compared to 2023 (%)
2024	0.369	Excluding demographic changes	Continuing trends	Smoking	Relative change in major illness prevalence compared to 2023 (%)
2024	0.993	Including demographic changes	Continuing trends	Smoking	Relative change in major illness prevalence compared to 2023 (%)
2024	0.369	Excluding demographic changes	Continuing trends	SBP	Relative change in major illness prevalence compared to 2023 (%)
2024	0.993	Including demographic changes	Continuing trends	SBP	Relative change in major illness prevalence compared to 2023 (%)
2024	0.369	Excluding demographic changes	Continuing trends	Fruit & veg	Relative change in major illness prevalence compared to 2023 (%)
2024	0.993	Including demographic changes	Continuing trends	Fruit & veg	Relative change in major illness prevalence compared to 2023 (%)
2024	0.369	Excluding demographic changes	Continuing trends	Physical activity	Relative change in major illness prevalence compared to 2023 (%)
2024	0.993	Including demographic changes	Continuing trends	Physical activity	Relative change in major illness prevalence compared to 2023 (%)
2024	0.369	Excluding demographic changes	Continuing trends	Total cholesterol	Relative change in major illness prevalence compared to 2023 (%)
2024	0.993	Including demographic changes	Continuing trends	Total cholesterol	Relative change in major illness prevalence compared to 2023 (%)
2025	0.786	Excluding demographic changes	Continuing trends	All	Relative change in major illness prevalence compared to 2023 (%)
2025	1.953	Including demographic changes	Continuing trends	All	Relative change in major illness prevalence compared to 2023 (%)
2025	0.786	Excluding demographic changes	Continuing trends	BMI	Relative change in major illness prevalence compared to 2023 (%)
2025	1.953	Including demographic changes	Continuing trends	BMI	Relative change in major illness prevalence compared to 2023 (%)
2025	0.786	Excluding demographic changes	Continuing trends	Smoking	Relative change in major illness prevalence compared to 2023 (%)
2025	1.953	Including demographic changes	Continuing trends	Smoking	Relative change in major illness prevalence compared to 2023 (%)
2025	0.786	Excluding demographic changes	Continuing trends	SBP	Relative change in major illness prevalence compared to 2023 (%)
2025	1.953	Including demographic changes	Continuing trends	SBP	Relative change in major illness prevalence compared to 2023 (%)
2025	0.786	Excluding demographic changes	Continuing trends	Fruit & veg	Relative change in major illness prevalence compared to 2023 (%)
2025	1.953	Including demographic changes	Continuing trends	Fruit & veg	Relative change in major illness prevalence compared to 2023 (%)
2025	0.786	Excluding demographic changes	Continuing trends	Physical activity	Relative change in major illness prevalence compared to 2023 (%)
2025	1.953	Including demographic changes	Continuing trends	Physical activity	Relative change in major illness prevalence compared to 2023 (%)
2025	0.786	Excluding demographic changes	Continuing trends	Total cholesterol	Relative change in major illness prevalence compared to 2023 (%)
2025	1.953	Including demographic changes	Continuing trends	Total cholesterol	Relative change in major illness prevalence compared to 2023 (%)
2026	1.149	Excluding demographic changes	Continuing trends	All	Relative change in major illness prevalence compared to 2023 (%)
2026	2.889	Including demographic changes	Continuing trends	All	Relative change in major illness prevalence compared to 2023 (%)
2026	1.149	Excluding demographic changes	Continuing trends	BMI	Relative change in major illness prevalence compared to 2023 (%)
2026	2.889	Including demographic changes	Continuing trends	BMI	Relative change in major illness prevalence compared to 2023 (%)
2026	1.149	Excluding demographic changes	Continuing trends	Smoking	Relative change in major illness prevalence compared to 2023 (%)
2026	2.889	Including demographic changes	Continuing trends	Smoking	Relative change in major illness prevalence compared to 2023 (%)
2026	1.149	Excluding demographic changes	Continuing trends	SBP	Relative change in major illness prevalence compared to 2023 (%)
2026	2.889	Including demographic changes	Continuing trends	SBP	Relative change in major illness prevalence compared to 2023 (%)
2026	1.149	Excluding demographic changes	Continuing trends	Fruit & veg	Relative change in major illness prevalence compared to 2023 (%)
2026	2.889	Including demographic changes	Continuing trends	Fruit & veg	Relative change in major illness prevalence compared to 2023 (%)
2026	1.149	Excluding demographic changes	Continuing trends	Physical activity	Relative change in major illness prevalence compared to 2023 (%)
2026	2.889	Including demographic changes	Continuing trends	Physical activity	Relative change in major illness prevalence compared to 2023 (%)
2026	1.149	Excluding demographic changes	Continuing trends	Total cholesterol	Relative change in major illness prevalence compared to 2023 (%)
2026	2.889	Including demographic changes	Continuing trends	Total cholesterol	Relative change in major illness prevalence compared to 2023 (%)
2027	1.416	Excluding demographic changes	Continuing trends	All	Relative change in major illness prevalence compared to 2023 (%)
2027	3.819	Including demographic changes	Continuing trends	All	Relative change in major illness prevalence compared to 2023 (%)
2027	1.416	Excluding demographic changes	Continuing trends	BMI	Relative change in major illness prevalence compared to 2023 (%)
2027	3.819	Including demographic changes	Continuing trends	BMI	Relative change in major illness prevalence compared to 2023 (%)
2027	1.416	Excluding demographic changes	Continuing trends	Smoking	Relative change in major illness prevalence compared to 2023 (%)
2027	3.819	Including demographic changes	Continuing trends	Smoking	Relative change in major illness prevalence compared to 2023 (%)
2027	1.416	Excluding demographic changes	Continuing trends	SBP	Relative change in major illness prevalence compared to 2023 (%)
2027	3.819	Including demographic changes	Continuing trends	SBP	Relative change in major illness prevalence compared to 2023 (%)
2027	1.416	Excluding demographic changes	Continuing trends	Fruit & veg	Relative change in major illness prevalence compared to 2023 (%)
2027	3.819	Including demographic changes	Continuing trends	Fruit & veg	Relative change in major illness prevalence compared to 2023 (%)
2027	1.416	Excluding demographic changes	Continuing trends	Physical activity	Relative change in major illness prevalence compared to 2023 (%)
2027	3.819	Including demographic changes	Continuing trends	Physical activity	Relative change in major illness prevalence compared to 2023 (%)
2027	1.416	Excluding demographic changes	Continuing trends	Total cholesterol	Relative change in major illness prevalence compared to 2023 (%)
2027	3.819	Including demographic changes	Continuing trends	Total cholesterol	Relative change in major illness prevalence compared to 2023 (%)
2028	1.605	Excluding demographic changes	Continuing trends	All	Relative change in major illness prevalence compared to 2023 (%)
2028	4.734	Including demographic changes	Continuing trends	All	Relative change in major illness prevalence compared to 2023 (%)
2028	1.605	Excluding demographic changes	Continuing trends	BMI	Relative change in major illness prevalence compared to 2023 (%)
2028	4.734	Including demographic changes	Continuing trends	BMI	Relative change in major illness prevalence compared to 2023 (%)
2028	1.605	Excluding demographic changes	Continuing trends	Smoking	Relative change in major illness prevalence compared to 2023 (%)
2028	4.734	Including demographic changes	Continuing trends	Smoking	Relative change in major illness prevalence compared to 2023 (%)
2028	1.605	Excluding demographic changes	Continuing trends	SBP	Relative change in major illness prevalence compared to 2023 (%)
2028	4.734	Including demographic changes	Continuing trends	SBP	Relative change in major illness prevalence compared to 2023 (%)
2028	1.605	Excluding demographic changes	Continuing trends	Fruit & veg	Relative change in major illness prevalence compared to 2023 (%)
2028	4.734	Including demographic changes	Continuing trends	Fruit & veg	Relative change in major illness prevalence compared to 2023 (%)
2028	1.605	Excluding demographic changes	Continuing trends	Physical activity	Relative change in major illness prevalence compared to 2023 (%)
2028	4.734	Including demographic changes	Continuing trends	Physical activity	Relative change in major illness prevalence compared to 2023 (%)
2028	1.605	Excluding demographic changes	Continuing trends	Total cholesterol	Relative change in major illness prevalence compared to 2023 (%)
2028	4.734	Including demographic changes	Continuing trends	Total cholesterol	Relative change in major illness prevalence compared to 2023 (%)
2029	1.786	Excluding demographic changes	Continuing trends	All	Relative change in major illness prevalence compared to 2023 (%)
2029	5.675	Including demographic changes	Continuing trends	All	Relative change in major illness prevalence compared to 2023 (%)
2029	1.786	Excluding demographic changes	Continuing trends	BMI	Relative change in major illness prevalence compared to 2023 (%)
2029	5.675	Including demographic changes	Continuing trends	BMI	Relative change in major illness prevalence compared to 2023 (%)
2029	1.786	Excluding demographic changes	Continuing trends	Smoking	Relative change in major illness prevalence compared to 2023 (%)
2029	5.675	Including demographic changes	Continuing trends	Smoking	Relative change in major illness prevalence compared to 2023 (%)
2029	1.786	Excluding demographic changes	Continuing trends	SBP	Relative change in major illness prevalence compared to 2023 (%)
2029	5.675	Including demographic changes	Continuing trends	SBP	Relative change in major illness prevalence compared to 2023 (%)
2029	1.786	Excluding demographic changes	Continuing trends	Fruit & veg	Relative change in major illness prevalence compared to 2023 (%)
2029	5.675	Including demographic changes	Continuing trends	Fruit & veg	Relative change in major illness prevalence compared to 2023 (%)
2029	1.786	Excluding demographic changes	Continuing trends	Physical activity	Relative change in major illness prevalence compared to 2023 (%)
2029	5.675	Including demographic changes	Continuing trends	Physical activity	Relative change in major illness prevalence compared to 2023 (%)
2029	1.786	Excluding demographic changes	Continuing trends	Total cholesterol	Relative change in major illness prevalence compared to 2023 (%)
2029	5.675	Including demographic changes	Continuing trends	Total cholesterol	Relative change in major illness prevalence compared to 2023 (%)
2030	2.036	Excluding demographic changes	Continuing trends	All	Relative change in major illness prevalence compared to 2023 (%)
2030	6.662	Including demographic changes	Continuing trends	All	Relative change in major illness prevalence compared to 2023 (%)
2030	2.036	Excluding demographic changes	Continuing trends	BMI	Relative change in major illness prevalence compared to 2023 (%)
2030	6.662	Including demographic changes	Continuing trends	BMI	Relative change in major illness prevalence compared to 2023 (%)
2030	2.036	Excluding demographic changes	Continuing trends	Smoking	Relative change in major illness prevalence compared to 2023 (%)
2030	6.662	Including demographic changes	Continuing trends	Smoking	Relative change in major illness prevalence compared to 2023 (%)
2030	2.036	Excluding demographic changes	Continuing trends	SBP	Relative change in major illness prevalence compared to 2023 (%)
2030	6.662	Including demographic changes	Continuing trends	SBP	Relative change in major illness prevalence compared to 2023 (%)
2030	2.036	Excluding demographic changes	Continuing trends	Fruit & veg	Relative change in major illness prevalence compared to 2023 (%)
2030	6.662	Including demographic changes	Continuing trends	Fruit & veg	Relative change in major illness prevalence compared to 2023 (%)
2030	2.036	Excluding demographic changes	Continuing trends	Physical activity	Relative change in major illness prevalence compared to 2023 (%)
2030	6.662	Including demographic changes	Continuing trends	Physical activity	Relative change in major illness prevalence compared to 2023 (%)
2030	2.036	Excluding demographic changes	Continuing trends	Total cholesterol	Relative change in major illness prevalence compared to 2023 (%)
2030	6.662	Including demographic changes	Continuing trends	Total cholesterol	Relative change in major illness prevalence compared to 2023 (%)
2031	2.268	Excluding demographic changes	Continuing trends	All	Relative change in major illness prevalence compared to 2023 (%)
2031	7.643	Including demographic changes	Continuing trends	All	Relative change in major illness prevalence compared to 2023 (%)
2031	2.268	Excluding demographic changes	Continuing trends	BMI	Relative change in major illness prevalence compared to 2023 (%)
2031	7.643	Including demographic changes	Continuing trends	BMI	Relative change in major illness prevalence compared to 2023 (%)
2031	2.268	Excluding demographic changes	Continuing trends	Smoking	Relative change in major illness prevalence compared to 2023 (%)
2031	7.643	Including demographic changes	Continuing trends	Smoking	Relative change in major illness prevalence compared to 2023 (%)
2031	2.268	Excluding demographic changes	Continuing trends	SBP	Relative change in major illness prevalence compared to 2023 (%)
2031	7.643	Including demographic changes	Continuing trends	SBP	Relative change in major illness prevalence compared to 2023 (%)
2031	2.268	Excluding demographic changes	Continuing trends	Fruit & veg	Relative change in major illness prevalence compared to 2023 (%)
2031	7.643	Including demographic changes	Continuing trends	Fruit & veg	Relative change in major illness prevalence compared to 2023 (%)
2031	2.268	Excluding demographic changes	Continuing trends	Physical activity	Relative change in major illness prevalence compared to 2023 (%)
2031	7.643	Including demographic changes	Continuing trends	Physical activity	Relative change in major illness prevalence compared to 2023 (%)
2031	2.268	Excluding demographic changes	Continuing trends	Total cholesterol	Relative change in major illness prevalence compared to 2023 (%)
2031	7.643	Including demographic changes	Continuing trends	Total cholesterol	Relative change in major illness prevalence compared to 2023 (%)
2032	2.433	Excluding demographic changes	Continuing trends	All	Relative change in major illness prevalence compared to 2023 (%)
2032	8.5	Including demographic changes	Continuing trends	All	Relative change in major illness prevalence compared to 2023 (%)
2032	2.433	Excluding demographic changes	Continuing trends	BMI	Relative change in major illness prevalence compared to 2023 (%)
2032	8.5	Including demographic changes	Continuing trends	BMI	Relative change in major illness prevalence compared to 2023 (%)
2032	2.433	Excluding demographic changes	Continuing trends	Smoking	Relative change in major illness prevalence compared to 2023 (%)
2032	8.5	Including demographic changes	Continuing trends	Smoking	Relative change in major illness prevalence compared to 2023 (%)
2032	2.433	Excluding demographic changes	Continuing trends	SBP	Relative change in major illness prevalence compared to 2023 (%)
2032	8.5	Including demographic changes	Continuing trends	SBP	Relative change in major illness prevalence compared to 2023 (%)
2032	2.433	Excluding demographic changes	Continuing trends	Fruit & veg	Relative change in major illness prevalence compared to 2023 (%)
2032	8.5	Including demographic changes	Continuing trends	Fruit & veg	Relative change in major illness prevalence compared to 2023 (%)
2032	2.433	Excluding demographic changes	Continuing trends	Physical activity	Relative change in major illness prevalence compared to 2023 (%)
2032	8.5	Including demographic changes	Continuing trends	Physical activity	Relative change in major illness prevalence compared to 2023 (%)
2032	2.433	Excluding demographic changes	Continuing trends	Total cholesterol	Relative change in major illness prevalence compared to 2023 (%)
2032	8.5	Including demographic changes	Continuing trends	Total cholesterol	Relative change in major illness prevalence compared to 2023 (%)
2033	2.532	Excluding demographic changes	Continuing trends	All	Relative change in major illness prevalence compared to 2023 (%)
2033	9.161	Including demographic changes	Continuing trends	All	Relative change in major illness prevalence compared to 2023 (%)
2033	2.532	Excluding demographic changes	Continuing trends	BMI	Relative change in major illness prevalence compared to 2023 (%)
2033	9.161	Including demographic changes	Continuing trends	BMI	Relative change in major illness prevalence compared to 2023 (%)
2033	2.532	Excluding demographic changes	Continuing trends	Smoking	Relative change in major illness prevalence compared to 2023 (%)
2033	9.161	Including demographic changes	Continuing trends	Smoking	Relative change in major illness prevalence compared to 2023 (%)
2033	2.532	Excluding demographic changes	Continuing trends	SBP	Relative change in major illness prevalence compared to 2023 (%)
2033	9.161	Including demographic changes	Continuing trends	SBP	Relative change in major illness prevalence compared to 2023 (%)
2033	2.532	Excluding demographic changes	Continuing trends	Fruit & veg	Relative change in major illness prevalence compared to 2023 (%)
2033	9.161	Including demographic changes	Continuing trends	Fruit & veg	Relative change in major illness prevalence compared to 2023 (%)
2033	2.532	Excluding demographic changes	Continuing trends	Physical activity	Relative change in major illness prevalence compared to 2023 (%)
2033	9.161	Including demographic changes	Continuing trends	Physical activity	Relative change in major illness prevalence compared to 2023 (%)
2033	2.532	Excluding demographic changes	Continuing trends	Total cholesterol	Relative change in major illness prevalence compared to 2023 (%)
2033	9.161	Including demographic changes	Continuing trends	Total cholesterol	Relative change in major illness prevalence compared to 2023 (%)
2034	2.691	Excluding demographic changes	Continuing trends	All	Relative change in major illness prevalence compared to 2023 (%)
2034	10.063	Including demographic changes	Continuing trends	All	Relative change in major illness prevalence compared to 2023 (%)
2034	2.691	Excluding demographic changes	Continuing trends	BMI	Relative change in major illness prevalence compared to 2023 (%)
2034	10.063	Including demographic changes	Continuing trends	BMI	Relative change in major illness prevalence compared to 2023 (%)
2034	2.691	Excluding demographic changes	Continuing trends	Smoking	Relative change in major illness prevalence compared to 2023 (%)
2034	10.063	Including demographic changes	Continuing trends	Smoking	Relative change in major illness prevalence compared to 2023 (%)
2034	2.691	Excluding demographic changes	Continuing trends	SBP	Relative change in major illness prevalence compared to 2023 (%)
2034	10.063	Including demographic changes	Continuing trends	SBP	Relative change in major illness prevalence compared to 2023 (%)
2034	2.691	Excluding demographic changes	Continuing trends	Fruit & veg	Relative change in major illness prevalence compared to 2023 (%)
2034	10.063	Including demographic changes	Continuing trends	Fruit & veg	Relative change in major illness prevalence compared to 2023 (%)
2034	2.691	Excluding demographic changes	Continuing trends	Physical activity	Relative change in major illness prevalence compared to 2023 (%)
2034	10.063	Including demographic changes	Continuing trends	Physical activity	Relative change in major illness prevalence compared to 2023 (%)
2034	2.691	Excluding demographic changes	Continuing trends	Total cholesterol	Relative change in major illness prevalence compared to 2023 (%)
2034	10.063	Including demographic changes	Continuing trends	Total cholesterol	Relative change in major illness prevalence compared to 2023 (%)
2035	2.818	Excluding demographic changes	Continuing trends	All	Relative change in major illness prevalence compared to 2023 (%)
2035	10.791	Including demographic changes	Continuing trends	All	Relative change in major illness prevalence compared to 2023 (%)
2035	2.818	Excluding demographic changes	Continuing trends	BMI	Relative change in major illness prevalence compared to 2023 (%)
2035	10.791	Including demographic changes	Continuing trends	BMI	Relative change in major illness prevalence compared to 2023 (%)
2035	2.818	Excluding demographic changes	Continuing trends	Smoking	Relative change in major illness prevalence compared to 2023 (%)
2035	10.791	Including demographic changes	Continuing trends	Smoking	Relative change in major illness prevalence compared to 2023 (%)
2035	2.818	Excluding demographic changes	Continuing trends	SBP	Relative change in major illness prevalence compared to 2023 (%)
2035	10.791	Including demographic changes	Continuing trends	SBP	Relative change in major illness prevalence compared to 2023 (%)
2035	2.818	Excluding demographic changes	Continuing trends	Fruit & veg	Relative change in major illness prevalence compared to 2023 (%)
2035	10.791	Including demographic changes	Continuing trends	Fruit & veg	Relative change in major illness prevalence compared to 2023 (%)
2035	2.818	Excluding demographic changes	Continuing trends	Physical activity	Relative change in major illness prevalence compared to 2023 (%)
2035	10.791	Including demographic changes	Continuing trends	Physical activity	Relative change in major illness prevalence compared to 2023 (%)
2035	2.818	Excluding demographic changes	Continuing trends	Total cholesterol	Relative change in major illness prevalence compared to 2023 (%)
2035	10.791	Including demographic changes	Continuing trends	Total cholesterol	Relative change in major illness prevalence compared to 2023 (%)
2036	2.99	Excluding demographic changes	Continuing trends	All	Relative change in major illness prevalence compared to 2023 (%)
2036	11.549	Including demographic changes	Continuing trends	All	Relative change in major illness prevalence compared to 2023 (%)
2036	2.99	Excluding demographic changes	Continuing trends	BMI	Relative change in major illness prevalence compared to 2023 (%)
2036	11.549	Including demographic changes	Continuing trends	BMI	Relative change in major illness prevalence compared to 2023 (%)
2036	2.99	Excluding demographic changes	Continuing trends	Smoking	Relative change in major illness prevalence compared to 2023 (%)
2036	11.549	Including demographic changes	Continuing trends	Smoking	Relative change in major illness prevalence compared to 2023 (%)
2036	2.99	Excluding demographic changes	Continuing trends	SBP	Relative change in major illness prevalence compared to 2023 (%)
2036	11.549	Including demographic changes	Continuing trends	SBP	Relative change in major illness prevalence compared to 2023 (%)
2036	2.99	Excluding demographic changes	Continuing trends	Fruit & veg	Relative change in major illness prevalence compared to 2023 (%)
2036	11.549	Including demographic changes	Continuing trends	Fruit & veg	Relative change in major illness prevalence compared to 2023 (%)
2036	2.99	Excluding demographic changes	Continuing trends	Physical activity	Relative change in major illness prevalence compared to 2023 (%)
2036	11.549	Including demographic changes	Continuing trends	Physical activity	Relative change in major illness prevalence compared to 2023 (%)
2036	2.99	Excluding demographic changes	Continuing trends	Total cholesterol	Relative change in major illness prevalence compared to 2023 (%)
2036	11.549	Including demographic changes	Continuing trends	Total cholesterol	Relative change in major illness prevalence compared to 2023 (%)
2037	3.145	Excluding demographic changes	Continuing trends	All	Relative change in major illness prevalence compared to 2023 (%)
2037	12.248	Including demographic changes	Continuing trends	All	Relative change in major illness prevalence compared to 2023 (%)
2037	3.145	Excluding demographic changes	Continuing trends	BMI	Relative change in major illness prevalence compared to 2023 (%)
2037	12.248	Including demographic changes	Continuing trends	BMI	Relative change in major illness prevalence compared to 2023 (%)
2037	3.145	Excluding demographic changes	Continuing trends	Smoking	Relative change in major illness prevalence compared to 2023 (%)
2037	12.248	Including demographic changes	Continuing trends	Smoking	Relative change in major illness prevalence compared to 2023 (%)
2037	3.145	Excluding demographic changes	Continuing trends	SBP	Relative change in major illness prevalence compared to 2023 (%)
2037	12.248	Including demographic changes	Continuing trends	SBP	Relative change in major illness prevalence compared to 2023 (%)
2037	3.145	Excluding demographic changes	Continuing trends	Fruit & veg	Relative change in major illness prevalence compared to 2023 (%)
2037	12.248	Including demographic changes	Continuing trends	Fruit & veg	Relative change in major illness prevalence compared to 2023 (%)
2037	3.145	Excluding demographic changes	Continuing trends	Physical activity	Relative change in major illness prevalence compared to 2023 (%)
2037	12.248	Including demographic changes	Continuing trends	Physical activity	Relative change in major illness prevalence compared to 2023 (%)
2037	3.145	Excluding demographic changes	Continuing trends	Total cholesterol	Relative change in major illness prevalence compared to 2023 (%)
2037	12.248	Including demographic changes	Continuing trends	Total cholesterol	Relative change in major illness prevalence compared to 2023 (%)
2038	3.355	Excluding demographic changes	Continuing trends	All	Relative change in major illness prevalence compared to 2023 (%)
2038	12.894	Including demographic changes	Continuing trends	All	Relative change in major illness prevalence compared to 2023 (%)
2038	3.355	Excluding demographic changes	Continuing trends	BMI	Relative change in major illness prevalence compared to 2023 (%)
2038	12.894	Including demographic changes	Continuing trends	BMI	Relative change in major illness prevalence compared to 2023 (%)
2038	3.355	Excluding demographic changes	Continuing trends	Smoking	Relative change in major illness prevalence compared to 2023 (%)
2038	12.894	Including demographic changes	Continuing trends	Smoking	Relative change in major illness prevalence compared to 2023 (%)
2038	3.355	Excluding demographic changes	Continuing trends	SBP	Relative change in major illness prevalence compared to 2023 (%)
2038	12.894	Including demographic changes	Continuing trends	SBP	Relative change in major illness prevalence compared to 2023 (%)
2038	3.355	Excluding demographic changes	Continuing trends	Fruit & veg	Relative change in major illness prevalence compared to 2023 (%)
2038	12.894	Including demographic changes	Continuing trends	Fruit & veg	Relative change in major illness prevalence compared to 2023 (%)
2038	3.355	Excluding demographic changes	Continuing trends	Physical activity	Relative change in major illness prevalence compared to 2023 (%)
2038	12.894	Including demographic changes	Continuing trends	Physical activity	Relative change in major illness prevalence compared to 2023 (%)
2038	3.355	Excluding demographic changes	Continuing trends	Total cholesterol	Relative change in major illness prevalence compared to 2023 (%)
2038	12.894	Including demographic changes	Continuing trends	Total cholesterol	Relative change in major illness prevalence compared to 2023 (%)
2039	3.495	Excluding demographic changes	Continuing trends	All	Relative change in major illness prevalence compared to 2023 (%)
2039	13.59	Including demographic changes	Continuing trends	All	Relative change in major illness prevalence compared to 2023 (%)
2039	3.495	Excluding demographic changes	Continuing trends	BMI	Relative change in major illness prevalence compared to 2023 (%)
2039	13.59	Including demographic changes	Continuing trends	BMI	Relative change in major illness prevalence compared to 2023 (%)
2039	3.495	Excluding demographic changes	Continuing trends	Smoking	Relative change in major illness prevalence compared to 2023 (%)
2039	13.59	Including demographic changes	Continuing trends	Smoking	Relative change in major illness prevalence compared to 2023 (%)
2039	3.495	Excluding demographic changes	Continuing trends	SBP	Relative change in major illness prevalence compared to 2023 (%)
2039	13.59	Including demographic changes	Continuing trends	SBP	Relative change in major illness prevalence compared to 2023 (%)
2039	3.495	Excluding demographic changes	Continuing trends	Fruit & veg	Relative change in major illness prevalence compared to 2023 (%)
2039	13.59	Including demographic changes	Continuing trends	Fruit & veg	Relative change in major illness prevalence compared to 2023 (%)
2039	3.495	Excluding demographic changes	Continuing trends	Physical activity	Relative change in major illness prevalence compared to 2023 (%)
2039	13.59	Including demographic changes	Continuing trends	Physical activity	Relative change in major illness prevalence compared to 2023 (%)
2039	3.495	Excluding demographic changes	Continuing trends	Total cholesterol	Relative change in major illness prevalence compared to 2023 (%)
2039	13.59	Including demographic changes	Continuing trends	Total cholesterol	Relative change in major illness prevalence compared to 2023 (%)
2040	3.525	Excluding demographic changes	Continuing trends	All	Relative change in major illness prevalence compared to 2023 (%)
2040	14.065	Including demographic changes	Continuing trends	All	Relative change in major illness prevalence compared to 2023 (%)
2040	3.525	Excluding demographic changes	Continuing trends	BMI	Relative change in major illness prevalence compared to 2023 (%)
2040	14.065	Including demographic changes	Continuing trends	BMI	Relative change in major illness prevalence compared to 2023 (%)
2040	3.525	Excluding demographic changes	Continuing trends	Smoking	Relative change in major illness prevalence compared to 2023 (%)
2040	14.065	Including demographic changes	Continuing trends	Smoking	Relative change in major illness prevalence compared to 2023 (%)
2040	3.525	Excluding demographic changes	Continuing trends	SBP	Relative change in major illness prevalence compared to 2023 (%)
2040	14.065	Including demographic changes	Continuing trends	SBP	Relative change in major illness prevalence compared to 2023 (%)
2040	3.525	Excluding demographic changes	Continuing trends	Fruit & veg	Relative change in major illness prevalence compared to 2023 (%)
2040	14.065	Including demographic changes	Continuing trends	Fruit & veg	Relative change in major illness prevalence compared to 2023 (%)
2040	3.525	Excluding demographic changes	Continuing trends	Physical activity	Relative change in major illness prevalence compared to 2023 (%)
2040	14.065	Including demographic changes	Continuing trends	Physical activity	Relative change in major illness prevalence compared to 2023 (%)
2040	3.525	Excluding demographic changes	Continuing trends	Total cholesterol	Relative change in major illness prevalence compared to 2023 (%)
2040	14.065	Including demographic changes	Continuing trends	Total cholesterol	Relative change in major illness prevalence compared to 2023 (%)
2041	3.596	Excluding demographic changes	Continuing trends	All	Relative change in major illness prevalence compared to 2023 (%)
2041	14.736	Including demographic changes	Continuing trends	All	Relative change in major illness prevalence compared to 2023 (%)
2041	3.596	Excluding demographic changes	Continuing trends	BMI	Relative change in major illness prevalence compared to 2023 (%)
2041	14.736	Including demographic changes	Continuing trends	BMI	Relative change in major illness prevalence compared to 2023 (%)
2041	3.596	Excluding demographic changes	Continuing trends	Smoking	Relative change in major illness prevalence compared to 2023 (%)
2041	14.736	Including demographic changes	Continuing trends	Smoking	Relative change in major illness prevalence compared to 2023 (%)
2041	3.596	Excluding demographic changes	Continuing trends	SBP	Relative change in major illness prevalence compared to 2023 (%)
2041	14.736	Including demographic changes	Continuing trends	SBP	Relative change in major illness prevalence compared to 2023 (%)
2041	3.596	Excluding demographic changes	Continuing trends	Fruit & veg	Relative change in major illness prevalence compared to 2023 (%)
2041	14.736	Including demographic changes	Continuing trends	Fruit & veg	Relative change in major illness prevalence compared to 2023 (%)
2041	3.596	Excluding demographic changes	Continuing trends	Physical activity	Relative change in major illness prevalence compared to 2023 (%)
2041	14.736	Including demographic changes	Continuing trends	Physical activity	Relative change in major illness prevalence compared to 2023 (%)
2041	3.596	Excluding demographic changes	Continuing trends	Total cholesterol	Relative change in major illness prevalence compared to 2023 (%)
2041	14.736	Including demographic changes	Continuing trends	Total cholesterol	Relative change in major illness prevalence compared to 2023 (%)
2042	3.831	Excluding demographic changes	Continuing trends	All	Relative change in major illness prevalence compared to 2023 (%)
2042	15.376	Including demographic changes	Continuing trends	All	Relative change in major illness prevalence compared to 2023 (%)
2042	3.831	Excluding demographic changes	Continuing trends	BMI	Relative change in major illness prevalence compared to 2023 (%)
2042	15.376	Including demographic changes	Continuing trends	BMI	Relative change in major illness prevalence compared to 2023 (%)
2042	3.831	Excluding demographic changes	Continuing trends	Smoking	Relative change in major illness prevalence compared to 2023 (%)
2042	15.376	Including demographic changes	Continuing trends	Smoking	Relative change in major illness prevalence compared to 2023 (%)
2042	3.831	Excluding demographic changes	Continuing trends	SBP	Relative change in major illness prevalence compared to 2023 (%)
2042	15.376	Including demographic changes	Continuing trends	SBP	Relative change in major illness prevalence compared to 2023 (%)
2042	3.831	Excluding demographic changes	Continuing trends	Fruit & veg	Relative change in major illness prevalence compared to 2023 (%)
2042	15.376	Including demographic changes	Continuing trends	Fruit & veg	Relative change in major illness prevalence compared to 2023 (%)
2042	3.831	Excluding demographic changes	Continuing trends	Physical activity	Relative change in major illness prevalence compared to 2023 (%)
2042	15.376	Including demographic changes	Continuing trends	Physical activity	Relative change in major illness prevalence compared to 2023 (%)
2042	3.831	Excluding demographic changes	Continuing trends	Total cholesterol	Relative change in major illness prevalence compared to 2023 (%)
2042	15.376	Including demographic changes	Continuing trends	Total cholesterol	Relative change in major illness prevalence compared to 2023 (%)
2043	4.008	Excluding demographic changes	Continuing trends	All	Relative change in major illness prevalence compared to 2023 (%)
2043	15.976	Including demographic changes	Continuing trends	All	Relative change in major illness prevalence compared to 2023 (%)
2043	4.008	Excluding demographic changes	Continuing trends	BMI	Relative change in major illness prevalence compared to 2023 (%)
2043	15.976	Including demographic changes	Continuing trends	BMI	Relative change in major illness prevalence compared to 2023 (%)
2043	4.008	Excluding demographic changes	Continuing trends	Smoking	Relative change in major illness prevalence compared to 2023 (%)
2043	15.976	Including demographic changes	Continuing trends	Smoking	Relative change in major illness prevalence compared to 2023 (%)
2043	4.008	Excluding demographic changes	Continuing trends	SBP	Relative change in major illness prevalence compared to 2023 (%)
2043	15.976	Including demographic changes	Continuing trends	SBP	Relative change in major illness prevalence compared to 2023 (%)
2043	4.008	Excluding demographic changes	Continuing trends	Fruit & veg	Relative change in major illness prevalence compared to 2023 (%)
2043	15.976	Including demographic changes	Continuing trends	Fruit & veg	Relative change in major illness prevalence compared to 2023 (%)
2043	4.008	Excluding demographic changes	Continuing trends	Physical activity	Relative change in major illness prevalence compared to 2023 (%)
2043	15.976	Including demographic changes	Continuing trends	Physical activity	Relative change in major illness prevalence compared to 2023 (%)
2043	4.008	Excluding demographic changes	Continuing trends	Total cholesterol	Relative change in major illness prevalence compared to 2023 (%)
2043	15.976	Including demographic changes	Continuing trends	Total cholesterol	Relative change in major illness prevalence compared to 2023 (%)
2023	-0.002	Excluding demographic changes	0.1	All	Relative change in major illness prevalence compared to 2023 (%)
2023	-0.001	Including demographic changes	0.1	All	Relative change in major illness prevalence compared to 2023 (%)
2023	-0.001	Excluding demographic changes	0.1	BMI	Relative change in major illness prevalence compared to 2023 (%)
2023	0.001	Including demographic changes	0.1	BMI	Relative change in major illness prevalence compared to 2023 (%)
2023	0	Excluding demographic changes	0.1	Smoking	Relative change in major illness prevalence compared to 2023 (%)
2023	0	Including demographic changes	0.1	Smoking	Relative change in major illness prevalence compared to 2023 (%)
2023	-0.001	Excluding demographic changes	0.1	SBP	Relative change in major illness prevalence compared to 2023 (%)
2023	-0.001	Including demographic changes	0.1	SBP	Relative change in major illness prevalence compared to 2023 (%)
2023	0	Excluding demographic changes	0.1	Fruit & veg	Relative change in major illness prevalence compared to 2023 (%)
2023	0	Including demographic changes	0.1	Fruit & veg	Relative change in major illness prevalence compared to 2023 (%)
2023	0	Excluding demographic changes	0.1	Physical activity	Relative change in major illness prevalence compared to 2023 (%)
2023	0	Including demographic changes	0.1	Physical activity	Relative change in major illness prevalence compared to 2023 (%)
2023	0	Excluding demographic changes	0.1	Total cholesterol	Relative change in major illness prevalence compared to 2023 (%)
2023	0	Including demographic changes	0.1	Total cholesterol	Relative change in major illness prevalence compared to 2023 (%)
2024	0.352	Excluding demographic changes	0.1	All	Relative change in major illness prevalence compared to 2023 (%)
2024	0.984	Including demographic changes	0.1	All	Relative change in major illness prevalence compared to 2023 (%)
2024	0.368	Excluding demographic changes	0.1	BMI	Relative change in major illness prevalence compared to 2023 (%)
2024	0.994	Including demographic changes	0.1	BMI	Relative change in major illness prevalence compared to 2023 (%)
2024	0.366	Excluding demographic changes	0.1	Smoking	Relative change in major illness prevalence compared to 2023 (%)
2024	0.993	Including demographic changes	0.1	Smoking	Relative change in major illness prevalence compared to 2023 (%)
2024	0.365	Excluding demographic changes	0.1	SBP	Relative change in major illness prevalence compared to 2023 (%)
2024	0.992	Including demographic changes	0.1	SBP	Relative change in major illness prevalence compared to 2023 (%)
2024	0.369	Excluding demographic changes	0.1	Fruit & veg	Relative change in major illness prevalence compared to 2023 (%)
2024	0.993	Including demographic changes	0.1	Fruit & veg	Relative change in major illness prevalence compared to 2023 (%)
2024	0.369	Excluding demographic changes	0.1	Physical activity	Relative change in major illness prevalence compared to 2023 (%)
2024	0.993	Including demographic changes	0.1	Physical activity	Relative change in major illness prevalence compared to 2023 (%)
2024	0.369	Excluding demographic changes	0.1	Total cholesterol	Relative change in major illness prevalence compared to 2023 (%)
2024	0.993	Including demographic changes	0.1	Total cholesterol	Relative change in major illness prevalence compared to 2023 (%)
2025	0.752	Excluding demographic changes	0.1	All	Relative change in major illness prevalence compared to 2023 (%)
2025	1.947	Including demographic changes	0.1	All	Relative change in major illness prevalence compared to 2023 (%)
2025	0.766	Excluding demographic changes	0.1	BMI	Relative change in major illness prevalence compared to 2023 (%)
2025	1.946	Including demographic changes	0.1	BMI	Relative change in major illness prevalence compared to 2023 (%)
2025	0.781	Excluding demographic changes	0.1	Smoking	Relative change in major illness prevalence compared to 2023 (%)
2025	1.951	Including demographic changes	0.1	Smoking	Relative change in major illness prevalence compared to 2023 (%)
2025	0.769	Excluding demographic changes	0.1	SBP	Relative change in major illness prevalence compared to 2023 (%)
2025	1.947	Including demographic changes	0.1	SBP	Relative change in major illness prevalence compared to 2023 (%)
2025	0.785	Excluding demographic changes	0.1	Fruit & veg	Relative change in major illness prevalence compared to 2023 (%)
2025	1.953	Including demographic changes	0.1	Fruit & veg	Relative change in major illness prevalence compared to 2023 (%)
2025	0.786	Excluding demographic changes	0.1	Physical activity	Relative change in major illness prevalence compared to 2023 (%)
2025	1.953	Including demographic changes	0.1	Physical activity	Relative change in major illness prevalence compared to 2023 (%)
2025	0.782	Excluding demographic changes	0.1	Total cholesterol	Relative change in major illness prevalence compared to 2023 (%)
2025	1.953	Including demographic changes	0.1	Total cholesterol	Relative change in major illness prevalence compared to 2023 (%)
2026	1.056	Excluding demographic changes	0.1	All	Relative change in major illness prevalence compared to 2023 (%)
2026	2.837	Including demographic changes	0.1	All	Relative change in major illness prevalence compared to 2023 (%)
2026	1.084	Excluding demographic changes	0.1	BMI	Relative change in major illness prevalence compared to 2023 (%)
2026	2.864	Including demographic changes	0.1	BMI	Relative change in major illness prevalence compared to 2023 (%)
2026	1.139	Excluding demographic changes	0.1	Smoking	Relative change in major illness prevalence compared to 2023 (%)
2026	2.877	Including demographic changes	0.1	Smoking	Relative change in major illness prevalence compared to 2023 (%)
2026	1.11	Excluding demographic changes	0.1	SBP	Relative change in major illness prevalence compared to 2023 (%)
2026	2.87	Including demographic changes	0.1	SBP	Relative change in major illness prevalence compared to 2023 (%)
2026	1.146	Excluding demographic changes	0.1	Fruit & veg	Relative change in major illness prevalence compared to 2023 (%)
2026	2.886	Including demographic changes	0.1	Fruit & veg	Relative change in major illness prevalence compared to 2023 (%)
2026	1.146	Excluding demographic changes	0.1	Physical activity	Relative change in major illness prevalence compared to 2023 (%)
2026	2.89	Including demographic changes	0.1	Physical activity	Relative change in major illness prevalence compared to 2023 (%)
2026	1.145	Excluding demographic changes	0.1	Total cholesterol	Relative change in major illness prevalence compared to 2023 (%)
2026	2.881	Including demographic changes	0.1	Total cholesterol	Relative change in major illness prevalence compared to 2023 (%)
2027	1.223	Excluding demographic changes	0.1	All	Relative change in major illness prevalence compared to 2023 (%)
2027	3.649	Including demographic changes	0.1	All	Relative change in major illness prevalence compared to 2023 (%)
2027	1.284	Excluding demographic changes	0.1	BMI	Relative change in major illness prevalence compared to 2023 (%)
2027	3.71	Including demographic changes	0.1	BMI	Relative change in major illness prevalence compared to 2023 (%)
2027	1.382	Excluding demographic changes	0.1	Smoking	Relative change in major illness prevalence compared to 2023 (%)
2027	3.789	Including demographic changes	0.1	Smoking	Relative change in major illness prevalence compared to 2023 (%)
2027	1.344	Excluding demographic changes	0.1	SBP	Relative change in major illness prevalence compared to 2023 (%)
2027	3.759	Including demographic changes	0.1	SBP	Relative change in major illness prevalence compared to 2023 (%)
2027	1.409	Excluding demographic changes	0.1	Fruit & veg	Relative change in major illness prevalence compared to 2023 (%)
2027	3.818	Including demographic changes	0.1	Fruit & veg	Relative change in major illness prevalence compared to 2023 (%)
2027	1.412	Excluding demographic changes	0.1	Physical activity	Relative change in major illness prevalence compared to 2023 (%)
2027	3.811	Including demographic changes	0.1	Physical activity	Relative change in major illness prevalence compared to 2023 (%)
2027	1.408	Excluding demographic changes	0.1	Total cholesterol	Relative change in major illness prevalence compared to 2023 (%)
2027	3.812	Including demographic changes	0.1	Total cholesterol	Relative change in major illness prevalence compared to 2023 (%)
2028	1.277	Excluding demographic changes	0.1	All	Relative change in major illness prevalence compared to 2023 (%)
2028	4.441	Including demographic changes	0.1	All	Relative change in major illness prevalence compared to 2023 (%)
2028	1.371	Excluding demographic changes	0.1	BMI	Relative change in major illness prevalence compared to 2023 (%)
2028	4.503	Including demographic changes	0.1	BMI	Relative change in major illness prevalence compared to 2023 (%)
2028	1.558	Excluding demographic changes	0.1	Smoking	Relative change in major illness prevalence compared to 2023 (%)
2028	4.71	Including demographic changes	0.1	Smoking	Relative change in major illness prevalence compared to 2023 (%)
2028	1.482	Excluding demographic changes	0.1	SBP	Relative change in major illness prevalence compared to 2023 (%)
2028	4.638	Including demographic changes	0.1	SBP	Relative change in major illness prevalence compared to 2023 (%)
2028	1.595	Excluding demographic changes	0.1	Fruit & veg	Relative change in major illness prevalence compared to 2023 (%)
2028	4.728	Including demographic changes	0.1	Fruit & veg	Relative change in major illness prevalence compared to 2023 (%)
2028	1.598	Excluding demographic changes	0.1	Physical activity	Relative change in major illness prevalence compared to 2023 (%)
2028	4.735	Including demographic changes	0.1	Physical activity	Relative change in major illness prevalence compared to 2023 (%)
2028	1.591	Excluding demographic changes	0.1	Total cholesterol	Relative change in major illness prevalence compared to 2023 (%)
2028	4.726	Including demographic changes	0.1	Total cholesterol	Relative change in major illness prevalence compared to 2023 (%)
2029	1.279	Excluding demographic changes	0.1	All	Relative change in major illness prevalence compared to 2023 (%)
2029	5.261	Including demographic changes	0.1	All	Relative change in major illness prevalence compared to 2023 (%)
2029	1.412	Excluding demographic changes	0.1	BMI	Relative change in major illness prevalence compared to 2023 (%)
2029	5.318	Including demographic changes	0.1	BMI	Relative change in major illness prevalence compared to 2023 (%)
2029	1.718	Excluding demographic changes	0.1	Smoking	Relative change in major illness prevalence compared to 2023 (%)
2029	5.639	Including demographic changes	0.1	Smoking	Relative change in major illness prevalence compared to 2023 (%)
2029	1.603	Excluding demographic changes	0.1	SBP	Relative change in major illness prevalence compared to 2023 (%)
2029	5.55	Including demographic changes	0.1	SBP	Relative change in major illness prevalence compared to 2023 (%)
2029	1.774	Excluding demographic changes	0.1	Fruit & veg	Relative change in major illness prevalence compared to 2023 (%)
2029	5.664	Including demographic changes	0.1	Fruit & veg	Relative change in major illness prevalence compared to 2023 (%)
2029	1.777	Excluding demographic changes	0.1	Physical activity	Relative change in major illness prevalence compared to 2023 (%)
2029	5.673	Including demographic changes	0.1	Physical activity	Relative change in major illness prevalence compared to 2023 (%)
2029	1.772	Excluding demographic changes	0.1	Total cholesterol	Relative change in major illness prevalence compared to 2023 (%)
2029	5.67	Including demographic changes	0.1	Total cholesterol	Relative change in major illness prevalence compared to 2023 (%)
2030	1.397	Excluding demographic changes	0.1	All	Relative change in major illness prevalence compared to 2023 (%)
2030	6.075	Including demographic changes	0.1	All	Relative change in major illness prevalence compared to 2023 (%)
2030	1.563	Excluding demographic changes	0.1	BMI	Relative change in major illness prevalence compared to 2023 (%)
2030	6.151	Including demographic changes	0.1	BMI	Relative change in major illness prevalence compared to 2023 (%)
2030	1.954	Excluding demographic changes	0.1	Smoking	Relative change in major illness prevalence compared to 2023 (%)
2030	6.571	Including demographic changes	0.1	Smoking	Relative change in major illness prevalence compared to 2023 (%)
2030	1.824	Excluding demographic changes	0.1	SBP	Relative change in major illness prevalence compared to 2023 (%)
2030	6.518	Including demographic changes	0.1	SBP	Relative change in major illness prevalence compared to 2023 (%)
2030	2.021	Excluding demographic changes	0.1	Fruit & veg	Relative change in major illness prevalence compared to 2023 (%)
2030	6.653	Including demographic changes	0.1	Fruit & veg	Relative change in major illness prevalence compared to 2023 (%)
2030	2.023	Excluding demographic changes	0.1	Physical activity	Relative change in major illness prevalence compared to 2023 (%)
2030	6.655	Including demographic changes	0.1	Physical activity	Relative change in major illness prevalence compared to 2023 (%)
2030	2.014	Excluding demographic changes	0.1	Total cholesterol	Relative change in major illness prevalence compared to 2023 (%)
2030	6.648	Including demographic changes	0.1	Total cholesterol	Relative change in major illness prevalence compared to 2023 (%)
2031	1.457	Excluding demographic changes	0.1	All	Relative change in major illness prevalence compared to 2023 (%)
2031	6.969	Including demographic changes	0.1	All	Relative change in major illness prevalence compared to 2023 (%)
2031	1.67	Excluding demographic changes	0.1	BMI	Relative change in major illness prevalence compared to 2023 (%)
2031	7.042	Including demographic changes	0.1	BMI	Relative change in major illness prevalence compared to 2023 (%)
2031	2.17	Excluding demographic changes	0.1	Smoking	Relative change in major illness prevalence compared to 2023 (%)
2031	7.581	Including demographic changes	0.1	Smoking	Relative change in major illness prevalence compared to 2023 (%)
2031	2.034	Excluding demographic changes	0.1	SBP	Relative change in major illness prevalence compared to 2023 (%)
2031	7.471	Including demographic changes	0.1	SBP	Relative change in major illness prevalence compared to 2023 (%)
2031	2.244	Excluding demographic changes	0.1	Fruit & veg	Relative change in major illness prevalence compared to 2023 (%)
2031	7.629	Including demographic changes	0.1	Fruit & veg	Relative change in major illness prevalence compared to 2023 (%)
2031	2.259	Excluding demographic changes	0.1	Physical activity	Relative change in major illness prevalence compared to 2023 (%)
2031	7.643	Including demographic changes	0.1	Physical activity	Relative change in major illness prevalence compared to 2023 (%)
2031	2.242	Excluding demographic changes	0.1	Total cholesterol	Relative change in major illness prevalence compared to 2023 (%)
2031	7.61	Including demographic changes	0.1	Total cholesterol	Relative change in major illness prevalence compared to 2023 (%)
2032	1.502	Excluding demographic changes	0.1	All	Relative change in major illness prevalence compared to 2023 (%)
2032	7.689	Including demographic changes	0.1	All	Relative change in major illness prevalence compared to 2023 (%)
2032	1.734	Excluding demographic changes	0.1	BMI	Relative change in major illness prevalence compared to 2023 (%)
2032	7.793	Including demographic changes	0.1	BMI	Relative change in major illness prevalence compared to 2023 (%)
2032	2.321	Excluding demographic changes	0.1	Smoking	Relative change in major illness prevalence compared to 2023 (%)
2032	8.464	Including demographic changes	0.1	Smoking	Relative change in major illness prevalence compared to 2023 (%)
2032	2.188	Excluding demographic changes	0.1	SBP	Relative change in major illness prevalence compared to 2023 (%)
2032	8.33	Including demographic changes	0.1	SBP	Relative change in major illness prevalence compared to 2023 (%)
2032	2.41	Excluding demographic changes	0.1	Fruit & veg	Relative change in major illness prevalence compared to 2023 (%)
2032	8.479	Including demographic changes	0.1	Fruit & veg	Relative change in major illness prevalence compared to 2023 (%)
2032	2.426	Excluding demographic changes	0.1	Physical activity	Relative change in major illness prevalence compared to 2023 (%)
2032	8.506	Including demographic changes	0.1	Physical activity	Relative change in major illness prevalence compared to 2023 (%)
2032	2.409	Excluding demographic changes	0.1	Total cholesterol	Relative change in major illness prevalence compared to 2023 (%)
2032	8.471	Including demographic changes	0.1	Total cholesterol	Relative change in major illness prevalence compared to 2023 (%)
2033	1.477	Excluding demographic changes	0.1	All	Relative change in major illness prevalence compared to 2023 (%)
2033	8.443	Including demographic changes	0.1	All	Relative change in major illness prevalence compared to 2023 (%)
2033	1.736	Excluding demographic changes	0.1	BMI	Relative change in major illness prevalence compared to 2023 (%)
2033	8.497	Including demographic changes	0.1	BMI	Relative change in major illness prevalence compared to 2023 (%)
2033	2.396	Excluding demographic changes	0.1	Smoking	Relative change in major illness prevalence compared to 2023 (%)
2033	9.123	Including demographic changes	0.1	Smoking	Relative change in major illness prevalence compared to 2023 (%)
2033	2.259	Excluding demographic changes	0.1	SBP	Relative change in major illness prevalence compared to 2023 (%)
2033	9.032	Including demographic changes	0.1	SBP	Relative change in major illness prevalence compared to 2023 (%)
2033	2.511	Excluding demographic changes	0.1	Fruit & veg	Relative change in major illness prevalence compared to 2023 (%)
2033	9.136	Including demographic changes	0.1	Fruit & veg	Relative change in major illness prevalence compared to 2023 (%)
2033	2.519	Excluding demographic changes	0.1	Physical activity	Relative change in major illness prevalence compared to 2023 (%)
2033	9.165	Including demographic changes	0.1	Physical activity	Relative change in major illness prevalence compared to 2023 (%)
2033	2.506	Excluding demographic changes	0.1	Total cholesterol	Relative change in major illness prevalence compared to 2023 (%)
2033	9.129	Including demographic changes	0.1	Total cholesterol	Relative change in major illness prevalence compared to 2023 (%)
2034	1.471	Excluding demographic changes	0.1	All	Relative change in major illness prevalence compared to 2023 (%)
2034	9.061	Including demographic changes	0.1	All	Relative change in major illness prevalence compared to 2023 (%)
2034	1.737	Excluding demographic changes	0.1	BMI	Relative change in major illness prevalence compared to 2023 (%)
2034	9.113	Including demographic changes	0.1	BMI	Relative change in major illness prevalence compared to 2023 (%)
2034	2.539	Excluding demographic changes	0.1	Smoking	Relative change in major illness prevalence compared to 2023 (%)
2034	10.016	Including demographic changes	0.1	Smoking	Relative change in major illness prevalence compared to 2023 (%)
2034	2.369	Excluding demographic changes	0.1	SBP	Relative change in major illness prevalence compared to 2023 (%)
2034	9.824	Including demographic changes	0.1	SBP	Relative change in major illness prevalence compared to 2023 (%)
2034	2.659	Excluding demographic changes	0.1	Fruit & veg	Relative change in major illness prevalence compared to 2023 (%)
2034	10.031	Including demographic changes	0.1	Fruit & veg	Relative change in major illness prevalence compared to 2023 (%)
2034	2.673	Excluding demographic changes	0.1	Physical activity	Relative change in major illness prevalence compared to 2023 (%)
2034	10.075	Including demographic changes	0.1	Physical activity	Relative change in major illness prevalence compared to 2023 (%)
2034	2.656	Excluding demographic changes	0.1	Total cholesterol	Relative change in major illness prevalence compared to 2023 (%)
2034	10.026	Including demographic changes	0.1	Total cholesterol	Relative change in major illness prevalence compared to 2023 (%)
2035	1.521	Excluding demographic changes	0.1	All	Relative change in major illness prevalence compared to 2023 (%)
2035	9.84	Including demographic changes	0.1	All	Relative change in major illness prevalence compared to 2023 (%)
2035	1.783	Excluding demographic changes	0.1	BMI	Relative change in major illness prevalence compared to 2023 (%)
2035	9.846	Including demographic changes	0.1	BMI	Relative change in major illness prevalence compared to 2023 (%)
2035	2.655	Excluding demographic changes	0.1	Smoking	Relative change in major illness prevalence compared to 2023 (%)
2035	10.778	Including demographic changes	0.1	Smoking	Relative change in major illness prevalence compared to 2023 (%)
2035	2.482	Excluding demographic changes	0.1	SBP	Relative change in major illness prevalence compared to 2023 (%)
2035	10.607	Including demographic changes	0.1	SBP	Relative change in major illness prevalence compared to 2023 (%)
2035	2.788	Excluding demographic changes	0.1	Fruit & veg	Relative change in major illness prevalence compared to 2023 (%)
2035	10.759	Including demographic changes	0.1	Fruit & veg	Relative change in major illness prevalence compared to 2023 (%)
2035	2.796	Excluding demographic changes	0.1	Physical activity	Relative change in major illness prevalence compared to 2023 (%)
2035	10.788	Including demographic changes	0.1	Physical activity	Relative change in major illness prevalence compared to 2023 (%)
2035	2.776	Excluding demographic changes	0.1	Total cholesterol	Relative change in major illness prevalence compared to 2023 (%)
2035	10.751	Including demographic changes	0.1	Total cholesterol	Relative change in major illness prevalence compared to 2023 (%)
2036	1.579	Excluding demographic changes	0.1	All	Relative change in major illness prevalence compared to 2023 (%)
2036	10.636	Including demographic changes	0.1	All	Relative change in major illness prevalence compared to 2023 (%)
2036	1.898	Excluding demographic changes	0.1	BMI	Relative change in major illness prevalence compared to 2023 (%)
2036	10.656	Including demographic changes	0.1	BMI	Relative change in major illness prevalence compared to 2023 (%)
2036	2.799	Excluding demographic changes	0.1	Smoking	Relative change in major illness prevalence compared to 2023 (%)
2036	11.538	Including demographic changes	0.1	Smoking	Relative change in major illness prevalence compared to 2023 (%)
2036	2.643	Excluding demographic changes	0.1	SBP	Relative change in major illness prevalence compared to 2023 (%)
2036	11.35	Including demographic changes	0.1	SBP	Relative change in major illness prevalence compared to 2023 (%)
2036	2.952	Excluding demographic changes	0.1	Fruit & veg	Relative change in major illness prevalence compared to 2023 (%)
2036	11.516	Including demographic changes	0.1	Fruit & veg	Relative change in major illness prevalence compared to 2023 (%)
2036	2.969	Excluding demographic changes	0.1	Physical activity	Relative change in major illness prevalence compared to 2023 (%)
2036	11.553	Including demographic changes	0.1	Physical activity	Relative change in major illness prevalence compared to 2023 (%)
2036	2.948	Excluding demographic changes	0.1	Total cholesterol	Relative change in major illness prevalence compared to 2023 (%)
2036	11.509	Including demographic changes	0.1	Total cholesterol	Relative change in major illness prevalence compared to 2023 (%)
2037	1.638	Excluding demographic changes	0.1	All	Relative change in major illness prevalence compared to 2023 (%)
2037	11.234	Including demographic changes	0.1	All	Relative change in major illness prevalence compared to 2023 (%)
2037	1.972	Excluding demographic changes	0.1	BMI	Relative change in major illness prevalence compared to 2023 (%)
2037	11.26	Including demographic changes	0.1	BMI	Relative change in major illness prevalence compared to 2023 (%)
2037	2.965	Excluding demographic changes	0.1	Smoking	Relative change in major illness prevalence compared to 2023 (%)
2037	12.236	Including demographic changes	0.1	Smoking	Relative change in major illness prevalence compared to 2023 (%)
2037	2.783	Excluding demographic changes	0.1	SBP	Relative change in major illness prevalence compared to 2023 (%)
2037	12.074	Including demographic changes	0.1	SBP	Relative change in major illness prevalence compared to 2023 (%)
2037	3.112	Excluding demographic changes	0.1	Fruit & veg	Relative change in major illness prevalence compared to 2023 (%)
2037	12.221	Including demographic changes	0.1	Fruit & veg	Relative change in major illness prevalence compared to 2023 (%)
2037	3.119	Excluding demographic changes	0.1	Physical activity	Relative change in major illness prevalence compared to 2023 (%)
2037	12.243	Including demographic changes	0.1	Physical activity	Relative change in major illness prevalence compared to 2023 (%)
2037	3.095	Excluding demographic changes	0.1	Total cholesterol	Relative change in major illness prevalence compared to 2023 (%)
2037	12.215	Including demographic changes	0.1	Total cholesterol	Relative change in major illness prevalence compared to 2023 (%)
2038	1.761	Excluding demographic changes	0.1	All	Relative change in major illness prevalence compared to 2023 (%)
2038	11.913	Including demographic changes	0.1	All	Relative change in major illness prevalence compared to 2023 (%)
2038	2.124	Excluding demographic changes	0.1	BMI	Relative change in major illness prevalence compared to 2023 (%)
2038	11.917	Including demographic changes	0.1	BMI	Relative change in major illness prevalence compared to 2023 (%)
2038	3.169	Excluding demographic changes	0.1	Smoking	Relative change in major illness prevalence compared to 2023 (%)
2038	12.89	Including demographic changes	0.1	Smoking	Relative change in major illness prevalence compared to 2023 (%)
2038	2.979	Excluding demographic changes	0.1	SBP	Relative change in major illness prevalence compared to 2023 (%)
2038	12.733	Including demographic changes	0.1	SBP	Relative change in major illness prevalence compared to 2023 (%)
2038	3.319	Excluding demographic changes	0.1	Fruit & veg	Relative change in major illness prevalence compared to 2023 (%)
2038	12.863	Including demographic changes	0.1	Fruit & veg	Relative change in major illness prevalence compared to 2023 (%)
2038	3.339	Excluding demographic changes	0.1	Physical activity	Relative change in major illness prevalence compared to 2023 (%)
2038	12.896	Including demographic changes	0.1	Physical activity	Relative change in major illness prevalence compared to 2023 (%)
2038	3.309	Excluding demographic changes	0.1	Total cholesterol	Relative change in major illness prevalence compared to 2023 (%)
2038	12.839	Including demographic changes	0.1	Total cholesterol	Relative change in major illness prevalence compared to 2023 (%)
2039	1.858	Excluding demographic changes	0.1	All	Relative change in major illness prevalence compared to 2023 (%)
2039	12.48	Including demographic changes	0.1	All	Relative change in major illness prevalence compared to 2023 (%)
2039	2.216	Excluding demographic changes	0.1	BMI	Relative change in major illness prevalence compared to 2023 (%)
2039	12.469	Including demographic changes	0.1	BMI	Relative change in major illness prevalence compared to 2023 (%)
2039	3.297	Excluding demographic changes	0.1	Smoking	Relative change in major illness prevalence compared to 2023 (%)
2039	13.577	Including demographic changes	0.1	Smoking	Relative change in major illness prevalence compared to 2023 (%)
2039	3.123	Excluding demographic changes	0.1	SBP	Relative change in major illness prevalence compared to 2023 (%)
2039	13.427	Including demographic changes	0.1	SBP	Relative change in major illness prevalence compared to 2023 (%)
2039	3.456	Excluding demographic changes	0.1	Fruit & veg	Relative change in major illness prevalence compared to 2023 (%)
2039	13.546	Including demographic changes	0.1	Fruit & veg	Relative change in major illness prevalence compared to 2023 (%)
2039	3.47	Excluding demographic changes	0.1	Physical activity	Relative change in major illness prevalence compared to 2023 (%)
2039	13.594	Including demographic changes	0.1	Physical activity	Relative change in major illness prevalence compared to 2023 (%)
2039	3.448	Excluding demographic changes	0.1	Total cholesterol	Relative change in major illness prevalence compared to 2023 (%)
2039	13.534	Including demographic changes	0.1	Total cholesterol	Relative change in major illness prevalence compared to 2023 (%)
2040	1.784	Excluding demographic changes	0.1	All	Relative change in major illness prevalence compared to 2023 (%)
2040	13.101	Including demographic changes	0.1	All	Relative change in major illness prevalence compared to 2023 (%)
2040	2.163	Excluding demographic changes	0.1	BMI	Relative change in major illness prevalence compared to 2023 (%)
2040	13.053	Including demographic changes	0.1	BMI	Relative change in major illness prevalence compared to 2023 (%)
2040	3.311	Excluding demographic changes	0.1	Smoking	Relative change in major illness prevalence compared to 2023 (%)
2040	14.086	Including demographic changes	0.1	Smoking	Relative change in major illness prevalence compared to 2023 (%)
2040	3.118	Excluding demographic changes	0.1	SBP	Relative change in major illness prevalence compared to 2023 (%)
2040	13.925	Including demographic changes	0.1	SBP	Relative change in major illness prevalence compared to 2023 (%)
2040	3.487	Excluding demographic changes	0.1	Fruit & veg	Relative change in major illness prevalence compared to 2023 (%)
2040	14.039	Including demographic changes	0.1	Fruit & veg	Relative change in major illness prevalence compared to 2023 (%)
2040	3.494	Excluding demographic changes	0.1	Physical activity	Relative change in major illness prevalence compared to 2023 (%)
2040	14.074	Including demographic changes	0.1	Physical activity	Relative change in major illness prevalence compared to 2023 (%)
2040	3.478	Excluding demographic changes	0.1	Total cholesterol	Relative change in major illness prevalence compared to 2023 (%)
2040	14.011	Including demographic changes	0.1	Total cholesterol	Relative change in major illness prevalence compared to 2023 (%)
2041	1.814	Excluding demographic changes	0.1	All	Relative change in major illness prevalence compared to 2023 (%)
2041	13.712	Including demographic changes	0.1	All	Relative change in major illness prevalence compared to 2023 (%)
2041	2.185	Excluding demographic changes	0.1	BMI	Relative change in major illness prevalence compared to 2023 (%)
2041	13.64	Including demographic changes	0.1	BMI	Relative change in major illness prevalence compared to 2023 (%)
2041	3.389	Excluding demographic changes	0.1	Smoking	Relative change in major illness prevalence compared to 2023 (%)
2041	14.741	Including demographic changes	0.1	Smoking	Relative change in major illness prevalence compared to 2023 (%)
2041	3.229	Excluding demographic changes	0.1	SBP	Relative change in major illness prevalence compared to 2023 (%)
2041	14.544	Including demographic changes	0.1	SBP	Relative change in major illness prevalence compared to 2023 (%)
2041	3.556	Excluding demographic changes	0.1	Fruit & veg	Relative change in major illness prevalence compared to 2023 (%)
2041	14.702	Including demographic changes	0.1	Fruit & veg	Relative change in major illness prevalence compared to 2023 (%)
2041	3.573	Excluding demographic changes	0.1	Physical activity	Relative change in major illness prevalence compared to 2023 (%)
2041	14.758	Including demographic changes	0.1	Physical activity	Relative change in major illness prevalence compared to 2023 (%)
2041	3.552	Excluding demographic changes	0.1	Total cholesterol	Relative change in major illness prevalence compared to 2023 (%)
2041	14.709	Including demographic changes	0.1	Total cholesterol	Relative change in major illness prevalence compared to 2023 (%)
2042	1.947	Excluding demographic changes	0.1	All	Relative change in major illness prevalence compared to 2023 (%)
2042	14.298	Including demographic changes	0.1	All	Relative change in major illness prevalence compared to 2023 (%)
2042	2.33	Excluding demographic changes	0.1	BMI	Relative change in major illness prevalence compared to 2023 (%)
2042	14.241	Including demographic changes	0.1	BMI	Relative change in major illness prevalence compared to 2023 (%)
2042	3.599	Excluding demographic changes	0.1	Smoking	Relative change in major illness prevalence compared to 2023 (%)
2042	15.425	Including demographic changes	0.1	Smoking	Relative change in major illness prevalence compared to 2023 (%)
2042	3.417	Excluding demographic changes	0.1	SBP	Relative change in major illness prevalence compared to 2023 (%)
2042	15.181	Including demographic changes	0.1	SBP	Relative change in major illness prevalence compared to 2023 (%)
2042	3.775	Excluding demographic changes	0.1	Fruit & veg	Relative change in major illness prevalence compared to 2023 (%)
2042	15.343	Including demographic changes	0.1	Fruit & veg	Relative change in major illness prevalence compared to 2023 (%)
2042	3.804	Excluding demographic changes	0.1	Physical activity	Relative change in major illness prevalence compared to 2023 (%)
2042	15.39	Including demographic changes	0.1	Physical activity	Relative change in major illness prevalence compared to 2023 (%)
2042	3.779	Excluding demographic changes	0.1	Total cholesterol	Relative change in major illness prevalence compared to 2023 (%)
2042	15.337	Including demographic changes	0.1	Total cholesterol	Relative change in major illness prevalence compared to 2023 (%)
2043	2.139	Excluding demographic changes	0.1	All	Relative change in major illness prevalence compared to 2023 (%)
2043	14.929	Including demographic changes	0.1	All	Relative change in major illness prevalence compared to 2023 (%)
2043	2.532	Excluding demographic changes	0.1	BMI	Relative change in major illness prevalence compared to 2023 (%)
2043	14.828	Including demographic changes	0.1	BMI	Relative change in major illness prevalence compared to 2023 (%)
2043	3.778	Excluding demographic changes	0.1	Smoking	Relative change in major illness prevalence compared to 2023 (%)
2043	16.055	Including demographic changes	0.1	Smoking	Relative change in major illness prevalence compared to 2023 (%)
2043	3.604	Excluding demographic changes	0.1	SBP	Relative change in major illness prevalence compared to 2023 (%)
2043	15.854	Including demographic changes	0.1	SBP	Relative change in major illness prevalence compared to 2023 (%)
2043	3.963	Excluding demographic changes	0.1	Fruit & veg	Relative change in major illness prevalence compared to 2023 (%)
2043	15.947	Including demographic changes	0.1	Fruit & veg	Relative change in major illness prevalence compared to 2023 (%)
2043	3.975	Excluding demographic changes	0.1	Physical activity	Relative change in major illness prevalence compared to 2023 (%)
2043	15.994	Including demographic changes	0.1	Physical activity	Relative change in major illness prevalence compared to 2023 (%)
2043	3.961	Excluding demographic changes	0.1	Total cholesterol	Relative change in major illness prevalence compared to 2023 (%)
2043	15.935	Including demographic changes	0.1	Total cholesterol	Relative change in major illness prevalence compared to 2023 (%)
2023	-0.018	Excluding demographic changes	Theoretical minimum risk	All	Relative change in major illness prevalence compared to 2023 (%)
2023	-0.013	Including demographic changes	Theoretical minimum risk	All	Relative change in major illness prevalence compared to 2023 (%)
2023	0	Excluding demographic changes	Theoretical minimum risk	BMI	Relative change in major illness prevalence compared to 2023 (%)
2023	0	Including demographic changes	Theoretical minimum risk	BMI	Relative change in major illness prevalence compared to 2023 (%)
2023	-0.004	Excluding demographic changes	Theoretical minimum risk	Smoking	Relative change in major illness prevalence compared to 2023 (%)
2023	-0.006	Including demographic changes	Theoretical minimum risk	Smoking	Relative change in major illness prevalence compared to 2023 (%)
2023	-0.014	Excluding demographic changes	Theoretical minimum risk	SBP	Relative change in major illness prevalence compared to 2023 (%)
2023	-0.007	Including demographic changes	Theoretical minimum risk	SBP	Relative change in major illness prevalence compared to 2023 (%)
2023	0	Excluding demographic changes	Theoretical minimum risk	Fruit & veg	Relative change in major illness prevalence compared to 2023 (%)
2023	0	Including demographic changes	Theoretical minimum risk	Fruit & veg	Relative change in major illness prevalence compared to 2023 (%)
2023	0	Excluding demographic changes	Theoretical minimum risk	Physical activity	Relative change in major illness prevalence compared to 2023 (%)
2023	0	Including demographic changes	Theoretical minimum risk	Physical activity	Relative change in major illness prevalence compared to 2023 (%)
2023	0	Excluding demographic changes	Theoretical minimum risk	Total cholesterol	Relative change in major illness prevalence compared to 2023 (%)
2023	0	Including demographic changes	Theoretical minimum risk	Total cholesterol	Relative change in major illness prevalence compared to 2023 (%)
2024	0.227	Excluding demographic changes	Theoretical minimum risk	All	Relative change in major illness prevalence compared to 2023 (%)
2024	0.883	Including demographic changes	Theoretical minimum risk	All	Relative change in major illness prevalence compared to 2023 (%)
2024	0.354	Excluding demographic changes	Theoretical minimum risk	BMI	Relative change in major illness prevalence compared to 2023 (%)
2024	0.993	Including demographic changes	Theoretical minimum risk	BMI	Relative change in major illness prevalence compared to 2023 (%)
2024	0.283	Excluding demographic changes	Theoretical minimum risk	Smoking	Relative change in major illness prevalence compared to 2023 (%)
2024	0.906	Including demographic changes	Theoretical minimum risk	Smoking	Relative change in major illness prevalence compared to 2023 (%)
2024	0.333	Excluding demographic changes	Theoretical minimum risk	SBP	Relative change in major illness prevalence compared to 2023 (%)
2024	0.969	Including demographic changes	Theoretical minimum risk	SBP	Relative change in major illness prevalence compared to 2023 (%)
2024	0.369	Excluding demographic changes	Theoretical minimum risk	Fruit & veg	Relative change in major illness prevalence compared to 2023 (%)
2024	0.993	Including demographic changes	Theoretical minimum risk	Fruit & veg	Relative change in major illness prevalence compared to 2023 (%)
2024	0.363	Excluding demographic changes	Theoretical minimum risk	Physical activity	Relative change in major illness prevalence compared to 2023 (%)
2024	0.993	Including demographic changes	Theoretical minimum risk	Physical activity	Relative change in major illness prevalence compared to 2023 (%)
2024	0.369	Excluding demographic changes	Theoretical minimum risk	Total cholesterol	Relative change in major illness prevalence compared to 2023 (%)
2024	0.993	Including demographic changes	Theoretical minimum risk	Total cholesterol	Relative change in major illness prevalence compared to 2023 (%)
2025	0.416	Excluding demographic changes	Theoretical minimum risk	All	Relative change in major illness prevalence compared to 2023 (%)
2025	1.637	Including demographic changes	Theoretical minimum risk	All	Relative change in major illness prevalence compared to 2023 (%)
2025	0.729	Excluding demographic changes	Theoretical minimum risk	BMI	Relative change in major illness prevalence compared to 2023 (%)
2025	1.873	Including demographic changes	Theoretical minimum risk	BMI	Relative change in major illness prevalence compared to 2023 (%)
2025	0.65	Excluding demographic changes	Theoretical minimum risk	Smoking	Relative change in major illness prevalence compared to 2023 (%)
2025	1.838	Including demographic changes	Theoretical minimum risk	Smoking	Relative change in major illness prevalence compared to 2023 (%)
2025	0.67	Excluding demographic changes	Theoretical minimum risk	SBP	Relative change in major illness prevalence compared to 2023 (%)
2025	1.867	Including demographic changes	Theoretical minimum risk	SBP	Relative change in major illness prevalence compared to 2023 (%)
2025	0.772	Excluding demographic changes	Theoretical minimum risk	Fruit & veg	Relative change in major illness prevalence compared to 2023 (%)
2025	1.949	Including demographic changes	Theoretical minimum risk	Fruit & veg	Relative change in major illness prevalence compared to 2023 (%)
2025	0.745	Excluding demographic changes	Theoretical minimum risk	Physical activity	Relative change in major illness prevalence compared to 2023 (%)
2025	1.929	Including demographic changes	Theoretical minimum risk	Physical activity	Relative change in major illness prevalence compared to 2023 (%)
2025	0.777	Excluding demographic changes	Theoretical minimum risk	Total cholesterol	Relative change in major illness prevalence compared to 2023 (%)
2025	1.946	Including demographic changes	Theoretical minimum risk	Total cholesterol	Relative change in major illness prevalence compared to 2023 (%)
2026	0.326	Excluding demographic changes	Theoretical minimum risk	All	Relative change in major illness prevalence compared to 2023 (%)
2026	2.208	Including demographic changes	Theoretical minimum risk	All	Relative change in major illness prevalence compared to 2023 (%)
2026	0.928	Excluding demographic changes	Theoretical minimum risk	BMI	Relative change in major illness prevalence compared to 2023 (%)
2026	2.642	Including demographic changes	Theoretical minimum risk	BMI	Relative change in major illness prevalence compared to 2023 (%)
2026	0.943	Excluding demographic changes	Theoretical minimum risk	Smoking	Relative change in major illness prevalence compared to 2023 (%)
2026	2.713	Including demographic changes	Theoretical minimum risk	Smoking	Relative change in major illness prevalence compared to 2023 (%)
2026	0.841	Excluding demographic changes	Theoretical minimum risk	SBP	Relative change in major illness prevalence compared to 2023 (%)
2026	2.666	Including demographic changes	Theoretical minimum risk	SBP	Relative change in major illness prevalence compared to 2023 (%)
2026	1.103	Excluding demographic changes	Theoretical minimum risk	Fruit & veg	Relative change in major illness prevalence compared to 2023 (%)
2026	2.827	Including demographic changes	Theoretical minimum risk	Fruit & veg	Relative change in major illness prevalence compared to 2023 (%)
2026	1.057	Excluding demographic changes	Theoretical minimum risk	Physical activity	Relative change in major illness prevalence compared to 2023 (%)
2026	2.826	Including demographic changes	Theoretical minimum risk	Physical activity	Relative change in major illness prevalence compared to 2023 (%)
2026	1.122	Excluding demographic changes	Theoretical minimum risk	Total cholesterol	Relative change in major illness prevalence compared to 2023 (%)
2026	2.862	Including demographic changes	Theoretical minimum risk	Total cholesterol	Relative change in major illness prevalence compared to 2023 (%)
2027	-0.093	Excluding demographic changes	Theoretical minimum risk	All	Relative change in major illness prevalence compared to 2023 (%)
2027	2.641	Including demographic changes	Theoretical minimum risk	All	Relative change in major illness prevalence compared to 2023 (%)
2027	0.902	Excluding demographic changes	Theoretical minimum risk	BMI	Relative change in major illness prevalence compared to 2023 (%)
2027	3.336	Including demographic changes	Theoretical minimum risk	BMI	Relative change in major illness prevalence compared to 2023 (%)
2027	1.14	Excluding demographic changes	Theoretical minimum risk	Smoking	Relative change in major illness prevalence compared to 2023 (%)
2027	3.602	Including demographic changes	Theoretical minimum risk	Smoking	Relative change in major illness prevalence compared to 2023 (%)
2027	0.868	Excluding demographic changes	Theoretical minimum risk	SBP	Relative change in major illness prevalence compared to 2023 (%)
2027	3.405	Including demographic changes	Theoretical minimum risk	SBP	Relative change in major illness prevalence compared to 2023 (%)
2027	1.329	Excluding demographic changes	Theoretical minimum risk	Fruit & veg	Relative change in major illness prevalence compared to 2023 (%)
2027	3.735	Including demographic changes	Theoretical minimum risk	Fruit & veg	Relative change in major illness prevalence compared to 2023 (%)
2027	1.235	Excluding demographic changes	Theoretical minimum risk	Physical activity	Relative change in major illness prevalence compared to 2023 (%)
2027	3.755	Including demographic changes	Theoretical minimum risk	Physical activity	Relative change in major illness prevalence compared to 2023 (%)
2027	1.359	Excluding demographic changes	Theoretical minimum risk	Total cholesterol	Relative change in major illness prevalence compared to 2023 (%)
2027	3.79	Including demographic changes	Theoretical minimum risk	Total cholesterol	Relative change in major illness prevalence compared to 2023 (%)
2028	-0.812	Excluding demographic changes	Theoretical minimum risk	All	Relative change in major illness prevalence compared to 2023 (%)
2028	2.798	Including demographic changes	Theoretical minimum risk	All	Relative change in major illness prevalence compared to 2023 (%)
2028	0.575	Excluding demographic changes	Theoretical minimum risk	BMI	Relative change in major illness prevalence compared to 2023 (%)
2028	3.821	Including demographic changes	Theoretical minimum risk	BMI	Relative change in major illness prevalence compared to 2023 (%)
2028	1.28	Excluding demographic changes	Theoretical minimum risk	Smoking	Relative change in major illness prevalence compared to 2023 (%)
2028	4.52	Including demographic changes	Theoretical minimum risk	Smoking	Relative change in major illness prevalence compared to 2023 (%)
2028	0.729	Excluding demographic changes	Theoretical minimum risk	SBP	Relative change in major illness prevalence compared to 2023 (%)
2028	4.091	Including demographic changes	Theoretical minimum risk	SBP	Relative change in major illness prevalence compared to 2023 (%)
2028	1.467	Excluding demographic changes	Theoretical minimum risk	Fruit & veg	Relative change in major illness prevalence compared to 2023 (%)
2028	4.602	Including demographic changes	Theoretical minimum risk	Fruit & veg	Relative change in major illness prevalence compared to 2023 (%)
2028	1.327	Excluding demographic changes	Theoretical minimum risk	Physical activity	Relative change in major illness prevalence compared to 2023 (%)
2028	4.762	Including demographic changes	Theoretical minimum risk	Physical activity	Relative change in major illness prevalence compared to 2023 (%)
2028	1.512	Excluding demographic changes	Theoretical minimum risk	Total cholesterol	Relative change in major illness prevalence compared to 2023 (%)
2028	4.676	Including demographic changes	Theoretical minimum risk	Total cholesterol	Relative change in major illness prevalence compared to 2023 (%)
2029	-1.588	Excluding demographic changes	Theoretical minimum risk	All	Relative change in major illness prevalence compared to 2023 (%)
2029	3.137	Including demographic changes	Theoretical minimum risk	All	Relative change in major illness prevalence compared to 2023 (%)
2029	0.154	Excluding demographic changes	Theoretical minimum risk	BMI	Relative change in major illness prevalence compared to 2023 (%)
2029	4.198	Including demographic changes	Theoretical minimum risk	BMI	Relative change in major illness prevalence compared to 2023 (%)
2029	1.387	Excluding demographic changes	Theoretical minimum risk	Smoking	Relative change in major illness prevalence compared to 2023 (%)
2029	5.375	Including demographic changes	Theoretical minimum risk	Smoking	Relative change in major illness prevalence compared to 2023 (%)
2029	0.58	Excluding demographic changes	Theoretical minimum risk	SBP	Relative change in major illness prevalence compared to 2023 (%)
2029	4.815	Including demographic changes	Theoretical minimum risk	SBP	Relative change in major illness prevalence compared to 2023 (%)
2029	1.568	Excluding demographic changes	Theoretical minimum risk	Fruit & veg	Relative change in major illness prevalence compared to 2023 (%)
2029	5.533	Including demographic changes	Theoretical minimum risk	Fruit & veg	Relative change in major illness prevalence compared to 2023 (%)
2029	1.4	Excluding demographic changes	Theoretical minimum risk	Physical activity	Relative change in major illness prevalence compared to 2023 (%)
2029	5.669	Including demographic changes	Theoretical minimum risk	Physical activity	Relative change in major illness prevalence compared to 2023 (%)
2029	1.67	Excluding demographic changes	Theoretical minimum risk	Total cholesterol	Relative change in major illness prevalence compared to 2023 (%)
2029	5.594	Including demographic changes	Theoretical minimum risk	Total cholesterol	Relative change in major illness prevalence compared to 2023 (%)
2030	-2.269	Excluding demographic changes	Theoretical minimum risk	All	Relative change in major illness prevalence compared to 2023 (%)
2030	3.474	Including demographic changes	Theoretical minimum risk	All	Relative change in major illness prevalence compared to 2023 (%)
2030	-0.206	Excluding demographic changes	Theoretical minimum risk	BMI	Relative change in major illness prevalence compared to 2023 (%)
2030	4.536	Including demographic changes	Theoretical minimum risk	BMI	Relative change in major illness prevalence compared to 2023 (%)
2030	1.588	Excluding demographic changes	Theoretical minimum risk	Smoking	Relative change in major illness prevalence compared to 2023 (%)
2030	6.324	Including demographic changes	Theoretical minimum risk	Smoking	Relative change in major illness prevalence compared to 2023 (%)
2030	0.547	Excluding demographic changes	Theoretical minimum risk	SBP	Relative change in major illness prevalence compared to 2023 (%)
2030	5.504	Including demographic changes	Theoretical minimum risk	SBP	Relative change in major illness prevalence compared to 2023 (%)
2030	1.757	Excluding demographic changes	Theoretical minimum risk	Fruit & veg	Relative change in major illness prevalence compared to 2023 (%)
2030	6.45	Including demographic changes	Theoretical minimum risk	Fruit & veg	Relative change in major illness prevalence compared to 2023 (%)
2030	1.562	Excluding demographic changes	Theoretical minimum risk	Physical activity	Relative change in major illness prevalence compared to 2023 (%)
2030	6.669	Including demographic changes	Theoretical minimum risk	Physical activity	Relative change in major illness prevalence compared to 2023 (%)
2030	1.882	Excluding demographic changes	Theoretical minimum risk	Total cholesterol	Relative change in major illness prevalence compared to 2023 (%)
2030	6.524	Including demographic changes	Theoretical minimum risk	Total cholesterol	Relative change in major illness prevalence compared to 2023 (%)
2031	-2.96	Excluding demographic changes	Theoretical minimum risk	All	Relative change in major illness prevalence compared to 2023 (%)
2031	3.829	Including demographic changes	Theoretical minimum risk	All	Relative change in major illness prevalence compared to 2023 (%)
2031	-0.598	Excluding demographic changes	Theoretical minimum risk	BMI	Relative change in major illness prevalence compared to 2023 (%)
2031	4.881	Including demographic changes	Theoretical minimum risk	BMI	Relative change in major illness prevalence compared to 2023 (%)
2031	1.738	Excluding demographic changes	Theoretical minimum risk	Smoking	Relative change in major illness prevalence compared to 2023 (%)
2031	7.37	Including demographic changes	Theoretical minimum risk	Smoking	Relative change in major illness prevalence compared to 2023 (%)
2031	0.478	Excluding demographic changes	Theoretical minimum risk	SBP	Relative change in major illness prevalence compared to 2023 (%)
2031	6.304	Including demographic changes	Theoretical minimum risk	SBP	Relative change in major illness prevalence compared to 2023 (%)
2031	1.936	Excluding demographic changes	Theoretical minimum risk	Fruit & veg	Relative change in major illness prevalence compared to 2023 (%)
2031	7.368	Including demographic changes	Theoretical minimum risk	Fruit & veg	Relative change in major illness prevalence compared to 2023 (%)
2031	1.675	Excluding demographic changes	Theoretical minimum risk	Physical activity	Relative change in major illness prevalence compared to 2023 (%)
2031	7.666	Including demographic changes	Theoretical minimum risk	Physical activity	Relative change in major illness prevalence compared to 2023 (%)
2031	2.063	Excluding demographic changes	Theoretical minimum risk	Total cholesterol	Relative change in major illness prevalence compared to 2023 (%)
2031	7.489	Including demographic changes	Theoretical minimum risk	Total cholesterol	Relative change in major illness prevalence compared to 2023 (%)
2032	-3.739	Excluding demographic changes	Theoretical minimum risk	All	Relative change in major illness prevalence compared to 2023 (%)
2032	4.116	Including demographic changes	Theoretical minimum risk	All	Relative change in major illness prevalence compared to 2023 (%)
2032	-1.045	Excluding demographic changes	Theoretical minimum risk	BMI	Relative change in major illness prevalence compared to 2023 (%)
2032	5.139	Including demographic changes	Theoretical minimum risk	BMI	Relative change in major illness prevalence compared to 2023 (%)
2032	1.813	Excluding demographic changes	Theoretical minimum risk	Smoking	Relative change in major illness prevalence compared to 2023 (%)
2032	8.15	Including demographic changes	Theoretical minimum risk	Smoking	Relative change in major illness prevalence compared to 2023 (%)
2032	0.451	Excluding demographic changes	Theoretical minimum risk	SBP	Relative change in major illness prevalence compared to 2023 (%)
2032	7.034	Including demographic changes	Theoretical minimum risk	SBP	Relative change in major illness prevalence compared to 2023 (%)
2032	2.05	Excluding demographic changes	Theoretical minimum risk	Fruit & veg	Relative change in major illness prevalence compared to 2023 (%)
2032	8.196	Including demographic changes	Theoretical minimum risk	Fruit & veg	Relative change in major illness prevalence compared to 2023 (%)
2032	1.703	Excluding demographic changes	Theoretical minimum risk	Physical activity	Relative change in major illness prevalence compared to 2023 (%)
2032	8.585	Including demographic changes	Theoretical minimum risk	Physical activity	Relative change in major illness prevalence compared to 2023 (%)
2032	2.219	Excluding demographic changes	Theoretical minimum risk	Total cholesterol	Relative change in major illness prevalence compared to 2023 (%)
2032	8.33	Including demographic changes	Theoretical minimum risk	Total cholesterol	Relative change in major illness prevalence compared to 2023 (%)
2033	-4.578	Excluding demographic changes	Theoretical minimum risk	All	Relative change in major illness prevalence compared to 2023 (%)
2033	4.455	Including demographic changes	Theoretical minimum risk	All	Relative change in major illness prevalence compared to 2023 (%)
2033	-1.588	Excluding demographic changes	Theoretical minimum risk	BMI	Relative change in major illness prevalence compared to 2023 (%)
2033	5.384	Including demographic changes	Theoretical minimum risk	BMI	Relative change in major illness prevalence compared to 2023 (%)
2033	1.817	Excluding demographic changes	Theoretical minimum risk	Smoking	Relative change in major illness prevalence compared to 2023 (%)
2033	8.929	Including demographic changes	Theoretical minimum risk	Smoking	Relative change in major illness prevalence compared to 2023 (%)
2033	0.341	Excluding demographic changes	Theoretical minimum risk	SBP	Relative change in major illness prevalence compared to 2023 (%)
2033	7.673	Including demographic changes	Theoretical minimum risk	SBP	Relative change in major illness prevalence compared to 2023 (%)
2033	2.103	Excluding demographic changes	Theoretical minimum risk	Fruit & veg	Relative change in major illness prevalence compared to 2023 (%)
2033	8.907	Including demographic changes	Theoretical minimum risk	Fruit & veg	Relative change in major illness prevalence compared to 2023 (%)
2033	1.666	Excluding demographic changes	Theoretical minimum risk	Physical activity	Relative change in major illness prevalence compared to 2023 (%)
2033	9.38	Including demographic changes	Theoretical minimum risk	Physical activity	Relative change in major illness prevalence compared to 2023 (%)
2033	2.287	Excluding demographic changes	Theoretical minimum risk	Total cholesterol	Relative change in major illness prevalence compared to 2023 (%)
2033	9	Including demographic changes	Theoretical minimum risk	Total cholesterol	Relative change in major illness prevalence compared to 2023 (%)
2034	-5.326	Excluding demographic changes	Theoretical minimum risk	All	Relative change in major illness prevalence compared to 2023 (%)
2034	4.846	Including demographic changes	Theoretical minimum risk	All	Relative change in major illness prevalence compared to 2023 (%)
2034	-2	Excluding demographic changes	Theoretical minimum risk	BMI	Relative change in major illness prevalence compared to 2023 (%)
2034	5.748	Including demographic changes	Theoretical minimum risk	BMI	Relative change in major illness prevalence compared to 2023 (%)
2034	1.844	Excluding demographic changes	Theoretical minimum risk	Smoking	Relative change in major illness prevalence compared to 2023 (%)
2034	9.689	Including demographic changes	Theoretical minimum risk	Smoking	Relative change in major illness prevalence compared to 2023 (%)
2034	0.283	Excluding demographic changes	Theoretical minimum risk	SBP	Relative change in major illness prevalence compared to 2023 (%)
2034	8.378	Including demographic changes	Theoretical minimum risk	SBP	Relative change in major illness prevalence compared to 2023 (%)
2034	2.198	Excluding demographic changes	Theoretical minimum risk	Fruit & veg	Relative change in major illness prevalence compared to 2023 (%)
2034	9.762	Including demographic changes	Theoretical minimum risk	Fruit & veg	Relative change in major illness prevalence compared to 2023 (%)
2034	1.688	Excluding demographic changes	Theoretical minimum risk	Physical activity	Relative change in major illness prevalence compared to 2023 (%)
2034	10.143	Including demographic changes	Theoretical minimum risk	Physical activity	Relative change in major illness prevalence compared to 2023 (%)
2034	2.408	Excluding demographic changes	Theoretical minimum risk	Total cholesterol	Relative change in major illness prevalence compared to 2023 (%)
2034	9.854	Including demographic changes	Theoretical minimum risk	Total cholesterol	Relative change in major illness prevalence compared to 2023 (%)
2035	-5.999	Excluding demographic changes	Theoretical minimum risk	All	Relative change in major illness prevalence compared to 2023 (%)
2035	5.25	Including demographic changes	Theoretical minimum risk	All	Relative change in major illness prevalence compared to 2023 (%)
2035	-2.366	Excluding demographic changes	Theoretical minimum risk	BMI	Relative change in major illness prevalence compared to 2023 (%)
2035	6.24	Including demographic changes	Theoretical minimum risk	BMI	Relative change in major illness prevalence compared to 2023 (%)
2035	1.89	Excluding demographic changes	Theoretical minimum risk	Smoking	Relative change in major illness prevalence compared to 2023 (%)
2035	10.428	Including demographic changes	Theoretical minimum risk	Smoking	Relative change in major illness prevalence compared to 2023 (%)
2035	0.258	Excluding demographic changes	Theoretical minimum risk	SBP	Relative change in major illness prevalence compared to 2023 (%)
2035	9.012	Including demographic changes	Theoretical minimum risk	SBP	Relative change in major illness prevalence compared to 2023 (%)
2035	2.272	Excluding demographic changes	Theoretical minimum risk	Fruit & veg	Relative change in major illness prevalence compared to 2023 (%)
2035	10.428	Including demographic changes	Theoretical minimum risk	Fruit & veg	Relative change in major illness prevalence compared to 2023 (%)
2035	1.718	Excluding demographic changes	Theoretical minimum risk	Physical activity	Relative change in major illness prevalence compared to 2023 (%)
2035	10.917	Including demographic changes	Theoretical minimum risk	Physical activity	Relative change in major illness prevalence compared to 2023 (%)
2035	2.503	Excluding demographic changes	Theoretical minimum risk	Total cholesterol	Relative change in major illness prevalence compared to 2023 (%)
2035	10.552	Including demographic changes	Theoretical minimum risk	Total cholesterol	Relative change in major illness prevalence compared to 2023 (%)
2036	-6.59	Excluding demographic changes	Theoretical minimum risk	All	Relative change in major illness prevalence compared to 2023 (%)
2036	5.659	Including demographic changes	Theoretical minimum risk	All	Relative change in major illness prevalence compared to 2023 (%)
2036	-2.701	Excluding demographic changes	Theoretical minimum risk	BMI	Relative change in major illness prevalence compared to 2023 (%)
2036	6.699	Including demographic changes	Theoretical minimum risk	BMI	Relative change in major illness prevalence compared to 2023 (%)
2036	1.921	Excluding demographic changes	Theoretical minimum risk	Smoking	Relative change in major illness prevalence compared to 2023 (%)
2036	11.249	Including demographic changes	Theoretical minimum risk	Smoking	Relative change in major illness prevalence compared to 2023 (%)
2036	0.267	Excluding demographic changes	Theoretical minimum risk	SBP	Relative change in major illness prevalence compared to 2023 (%)
2036	9.744	Including demographic changes	Theoretical minimum risk	SBP	Relative change in major illness prevalence compared to 2023 (%)
2036	2.4	Excluding demographic changes	Theoretical minimum risk	Fruit & veg	Relative change in major illness prevalence compared to 2023 (%)
2036	11.213	Including demographic changes	Theoretical minimum risk	Fruit & veg	Relative change in major illness prevalence compared to 2023 (%)
2036	1.769	Excluding demographic changes	Theoretical minimum risk	Physical activity	Relative change in major illness prevalence compared to 2023 (%)
2036	11.665	Including demographic changes	Theoretical minimum risk	Physical activity	Relative change in major illness prevalence compared to 2023 (%)
2036	2.636	Excluding demographic changes	Theoretical minimum risk	Total cholesterol	Relative change in major illness prevalence compared to 2023 (%)
2036	11.309	Including demographic changes	Theoretical minimum risk	Total cholesterol	Relative change in major illness prevalence compared to 2023 (%)
2037	-7.152	Excluding demographic changes	Theoretical minimum risk	All	Relative change in major illness prevalence compared to 2023 (%)
2037	6.126	Including demographic changes	Theoretical minimum risk	All	Relative change in major illness prevalence compared to 2023 (%)
2037	-3.012	Excluding demographic changes	Theoretical minimum risk	BMI	Relative change in major illness prevalence compared to 2023 (%)
2037	7.254	Including demographic changes	Theoretical minimum risk	BMI	Relative change in major illness prevalence compared to 2023 (%)
2037	1.957	Excluding demographic changes	Theoretical minimum risk	Smoking	Relative change in major illness prevalence compared to 2023 (%)
2037	11.958	Including demographic changes	Theoretical minimum risk	Smoking	Relative change in major illness prevalence compared to 2023 (%)
2037	0.335	Excluding demographic changes	Theoretical minimum risk	SBP	Relative change in major illness prevalence compared to 2023 (%)
2037	10.412	Including demographic changes	Theoretical minimum risk	SBP	Relative change in major illness prevalence compared to 2023 (%)
2037	2.542	Excluding demographic changes	Theoretical minimum risk	Fruit & veg	Relative change in major illness prevalence compared to 2023 (%)
2037	11.887	Including demographic changes	Theoretical minimum risk	Fruit & veg	Relative change in major illness prevalence compared to 2023 (%)
2037	1.824	Excluding demographic changes	Theoretical minimum risk	Physical activity	Relative change in major illness prevalence compared to 2023 (%)
2037	12.4	Including demographic changes	Theoretical minimum risk	Physical activity	Relative change in major illness prevalence compared to 2023 (%)
2037	2.815	Excluding demographic changes	Theoretical minimum risk	Total cholesterol	Relative change in major illness prevalence compared to 2023 (%)
2037	11.984	Including demographic changes	Theoretical minimum risk	Total cholesterol	Relative change in major illness prevalence compared to 2023 (%)
2038	-7.699	Excluding demographic changes	Theoretical minimum risk	All	Relative change in major illness prevalence compared to 2023 (%)
2038	6.446	Including demographic changes	Theoretical minimum risk	All	Relative change in major illness prevalence compared to 2023 (%)
2038	-3.266	Excluding demographic changes	Theoretical minimum risk	BMI	Relative change in major illness prevalence compared to 2023 (%)
2038	7.615	Including demographic changes	Theoretical minimum risk	BMI	Relative change in major illness prevalence compared to 2023 (%)
2038	2.048	Excluding demographic changes	Theoretical minimum risk	Smoking	Relative change in major illness prevalence compared to 2023 (%)
2038	12.657	Including demographic changes	Theoretical minimum risk	Smoking	Relative change in major illness prevalence compared to 2023 (%)
2038	0.442	Excluding demographic changes	Theoretical minimum risk	SBP	Relative change in major illness prevalence compared to 2023 (%)
2038	11.06	Including demographic changes	Theoretical minimum risk	SBP	Relative change in major illness prevalence compared to 2023 (%)
2038	2.696	Excluding demographic changes	Theoretical minimum risk	Fruit & veg	Relative change in major illness prevalence compared to 2023 (%)
2038	12.56	Including demographic changes	Theoretical minimum risk	Fruit & veg	Relative change in major illness prevalence compared to 2023 (%)
2038	1.913	Excluding demographic changes	Theoretical minimum risk	Physical activity	Relative change in major illness prevalence compared to 2023 (%)
2038	12.911	Including demographic changes	Theoretical minimum risk	Physical activity	Relative change in major illness prevalence compared to 2023 (%)
2038	3.001	Excluding demographic changes	Theoretical minimum risk	Total cholesterol	Relative change in major illness prevalence compared to 2023 (%)
2038	12.663	Including demographic changes	Theoretical minimum risk	Total cholesterol	Relative change in major illness prevalence compared to 2023 (%)
2039	-8.254	Excluding demographic changes	Theoretical minimum risk	All	Relative change in major illness prevalence compared to 2023 (%)
2039	6.727	Including demographic changes	Theoretical minimum risk	All	Relative change in major illness prevalence compared to 2023 (%)
2039	-3.587	Excluding demographic changes	Theoretical minimum risk	BMI	Relative change in major illness prevalence compared to 2023 (%)
2039	7.813	Including demographic changes	Theoretical minimum risk	BMI	Relative change in major illness prevalence compared to 2023 (%)
2039	2.046	Excluding demographic changes	Theoretical minimum risk	Smoking	Relative change in major illness prevalence compared to 2023 (%)
2039	13.261	Including demographic changes	Theoretical minimum risk	Smoking	Relative change in major illness prevalence compared to 2023 (%)
2039	0.485	Excluding demographic changes	Theoretical minimum risk	SBP	Relative change in major illness prevalence compared to 2023 (%)
2039	11.735	Including demographic changes	Theoretical minimum risk	SBP	Relative change in major illness prevalence compared to 2023 (%)
2039	2.808	Excluding demographic changes	Theoretical minimum risk	Fruit & veg	Relative change in major illness prevalence compared to 2023 (%)
2039	13.168	Including demographic changes	Theoretical minimum risk	Fruit & veg	Relative change in major illness prevalence compared to 2023 (%)
2039	1.967	Excluding demographic changes	Theoretical minimum risk	Physical activity	Relative change in major illness prevalence compared to 2023 (%)
2039	13.526	Including demographic changes	Theoretical minimum risk	Physical activity	Relative change in major illness prevalence compared to 2023 (%)
2039	3.122	Excluding demographic changes	Theoretical minimum risk	Total cholesterol	Relative change in major illness prevalence compared to 2023 (%)
2039	13.31	Including demographic changes	Theoretical minimum risk	Total cholesterol	Relative change in major illness prevalence compared to 2023 (%)
2040	-8.715	Excluding demographic changes	Theoretical minimum risk	All	Relative change in major illness prevalence compared to 2023 (%)
2040	7.04	Including demographic changes	Theoretical minimum risk	All	Relative change in major illness prevalence compared to 2023 (%)
2040	-3.88	Excluding demographic changes	Theoretical minimum risk	BMI	Relative change in major illness prevalence compared to 2023 (%)
2040	8.3	Including demographic changes	Theoretical minimum risk	BMI	Relative change in major illness prevalence compared to 2023 (%)
2040	2.013	Excluding demographic changes	Theoretical minimum risk	Smoking	Relative change in major illness prevalence compared to 2023 (%)
2040	13.827	Including demographic changes	Theoretical minimum risk	Smoking	Relative change in major illness prevalence compared to 2023 (%)
2040	0.466	Excluding demographic changes	Theoretical minimum risk	SBP	Relative change in major illness prevalence compared to 2023 (%)
2040	12.279	Including demographic changes	Theoretical minimum risk	SBP	Relative change in major illness prevalence compared to 2023 (%)
2040	2.83	Excluding demographic changes	Theoretical minimum risk	Fruit & veg	Relative change in major illness prevalence compared to 2023 (%)
2040	13.66	Including demographic changes	Theoretical minimum risk	Fruit & veg	Relative change in major illness prevalence compared to 2023 (%)
2040	1.901	Excluding demographic changes	Theoretical minimum risk	Physical activity	Relative change in major illness prevalence compared to 2023 (%)
2040	14.058	Including demographic changes	Theoretical minimum risk	Physical activity	Relative change in major illness prevalence compared to 2023 (%)
2040	3.146	Excluding demographic changes	Theoretical minimum risk	Total cholesterol	Relative change in major illness prevalence compared to 2023 (%)
2040	13.83	Including demographic changes	Theoretical minimum risk	Total cholesterol	Relative change in major illness prevalence compared to 2023 (%)
2041	-9.207	Excluding demographic changes	Theoretical minimum risk	All	Relative change in major illness prevalence compared to 2023 (%)
2041	7.387	Including demographic changes	Theoretical minimum risk	All	Relative change in major illness prevalence compared to 2023 (%)
2041	-4.161	Excluding demographic changes	Theoretical minimum risk	BMI	Relative change in major illness prevalence compared to 2023 (%)
2041	8.624	Including demographic changes	Theoretical minimum risk	BMI	Relative change in major illness prevalence compared to 2023 (%)
2041	1.979	Excluding demographic changes	Theoretical minimum risk	Smoking	Relative change in major illness prevalence compared to 2023 (%)
2041	14.51	Including demographic changes	Theoretical minimum risk	Smoking	Relative change in major illness prevalence compared to 2023 (%)
2041	0.515	Excluding demographic changes	Theoretical minimum risk	SBP	Relative change in major illness prevalence compared to 2023 (%)
2041	12.794	Including demographic changes	Theoretical minimum risk	SBP	Relative change in major illness prevalence compared to 2023 (%)
2041	2.893	Excluding demographic changes	Theoretical minimum risk	Fruit & veg	Relative change in major illness prevalence compared to 2023 (%)
2041	14.319	Including demographic changes	Theoretical minimum risk	Fruit & veg	Relative change in major illness prevalence compared to 2023 (%)
2041	1.933	Excluding demographic changes	Theoretical minimum risk	Physical activity	Relative change in major illness prevalence compared to 2023 (%)
2041	14.634	Including demographic changes	Theoretical minimum risk	Physical activity	Relative change in major illness prevalence compared to 2023 (%)
2041	3.213	Excluding demographic changes	Theoretical minimum risk	Total cholesterol	Relative change in major illness prevalence compared to 2023 (%)
2041	14.558	Including demographic changes	Theoretical minimum risk	Total cholesterol	Relative change in major illness prevalence compared to 2023 (%)
2042	-9.535	Excluding demographic changes	Theoretical minimum risk	All	Relative change in major illness prevalence compared to 2023 (%)
2042	7.8	Including demographic changes	Theoretical minimum risk	All	Relative change in major illness prevalence compared to 2023 (%)
2042	-4.33	Excluding demographic changes	Theoretical minimum risk	BMI	Relative change in major illness prevalence compared to 2023 (%)
2042	9.035	Including demographic changes	Theoretical minimum risk	BMI	Relative change in major illness prevalence compared to 2023 (%)
2042	2.096	Excluding demographic changes	Theoretical minimum risk	Smoking	Relative change in major illness prevalence compared to 2023 (%)
2042	15.207	Including demographic changes	Theoretical minimum risk	Smoking	Relative change in major illness prevalence compared to 2023 (%)
2042	0.658	Excluding demographic changes	Theoretical minimum risk	SBP	Relative change in major illness prevalence compared to 2023 (%)
2042	13.405	Including demographic changes	Theoretical minimum risk	SBP	Relative change in major illness prevalence compared to 2023 (%)
2042	3.058	Excluding demographic changes	Theoretical minimum risk	Fruit & veg	Relative change in major illness prevalence compared to 2023 (%)
2042	14.872	Including demographic changes	Theoretical minimum risk	Fruit & veg	Relative change in major illness prevalence compared to 2023 (%)
2042	2.074	Excluding demographic changes	Theoretical minimum risk	Physical activity	Relative change in major illness prevalence compared to 2023 (%)
2042	15.256	Including demographic changes	Theoretical minimum risk	Physical activity	Relative change in major illness prevalence compared to 2023 (%)
2042	3.421	Excluding demographic changes	Theoretical minimum risk	Total cholesterol	Relative change in major illness prevalence compared to 2023 (%)
2042	15.097	Including demographic changes	Theoretical minimum risk	Total cholesterol	Relative change in major illness prevalence compared to 2023 (%)
2043	-9.76	Excluding demographic changes	Theoretical minimum risk	All	Relative change in major illness prevalence compared to 2023 (%)
2043	8.371	Including demographic changes	Theoretical minimum risk	All	Relative change in major illness prevalence compared to 2023 (%)
2043	-4.385	Excluding demographic changes	Theoretical minimum risk	BMI	Relative change in major illness prevalence compared to 2023 (%)
2043	9.47	Including demographic changes	Theoretical minimum risk	BMI	Relative change in major illness prevalence compared to 2023 (%)
2043	2.185	Excluding demographic changes	Theoretical minimum risk	Smoking	Relative change in major illness prevalence compared to 2023 (%)
2043	15.789	Including demographic changes	Theoretical minimum risk	Smoking	Relative change in major illness prevalence compared to 2023 (%)
2043	0.816	Excluding demographic changes	Theoretical minimum risk	SBP	Relative change in major illness prevalence compared to 2023 (%)
2043	14.085	Including demographic changes	Theoretical minimum risk	SBP	Relative change in major illness prevalence compared to 2023 (%)
2043	3.225	Excluding demographic changes	Theoretical minimum risk	Fruit & veg	Relative change in major illness prevalence compared to 2023 (%)
2043	15.516	Including demographic changes	Theoretical minimum risk	Fruit & veg	Relative change in major illness prevalence compared to 2023 (%)
2043	2.216	Excluding demographic changes	Theoretical minimum risk	Physical activity	Relative change in major illness prevalence compared to 2023 (%)
2043	15.787	Including demographic changes	Theoretical minimum risk	Physical activity	Relative change in major illness prevalence compared to 2023 (%)
2043	3.598	Excluding demographic changes	Theoretical minimum risk	Total cholesterol	Relative change in major illness prevalence compared to 2023 (%)
2043	15.68	Including demographic changes	Theoretical minimum risk	Total cholesterol	Relative change in major illness prevalence compared to 2023 (%)

## Sheet: Figure 5 10pc scenario
year	yvalue	variable	Improvement level	scenario	yaxis
2023	0	Excluding demographic changes	Continuing trends	All	Relative change in major illness prevalence compared to 2023 (%)
2023	0	Including demographic changes	Continuing trends	All	Relative change in major illness prevalence compared to 2023 (%)
2023	0	Excluding demographic changes	Continuing trends	BMI	Relative change in major illness prevalence compared to 2023 (%)
2023	0	Including demographic changes	Continuing trends	BMI	Relative change in major illness prevalence compared to 2023 (%)
2023	0	Excluding demographic changes	Continuing trends	Smoking	Relative change in major illness prevalence compared to 2023 (%)
2023	0	Including demographic changes	Continuing trends	Smoking	Relative change in major illness prevalence compared to 2023 (%)
2023	0	Excluding demographic changes	Continuing trends	SBP	Relative change in major illness prevalence compared to 2023 (%)
2023	0	Including demographic changes	Continuing trends	SBP	Relative change in major illness prevalence compared to 2023 (%)
2023	0	Excluding demographic changes	Continuing trends	Fruit & veg	Relative change in major illness prevalence compared to 2023 (%)
2023	0	Including demographic changes	Continuing trends	Fruit & veg	Relative change in major illness prevalence compared to 2023 (%)
2023	0	Excluding demographic changes	Continuing trends	Physical activity	Relative change in major illness prevalence compared to 2023 (%)
2023	0	Including demographic changes	Continuing trends	Physical activity	Relative change in major illness prevalence compared to 2023 (%)
2023	0	Excluding demographic changes	Continuing trends	Total cholesterol	Relative change in major illness prevalence compared to 2023 (%)
2023	0	Including demographic changes	Continuing trends	Total cholesterol	Relative change in major illness prevalence compared to 2023 (%)
2024	0.369	Excluding demographic changes	Continuing trends	All	Relative change in major illness prevalence compared to 2023 (%)
2024	0.993	Including demographic changes	Continuing trends	All	Relative change in major illness prevalence compared to 2023 (%)
2024	0.369	Excluding demographic changes	Continuing trends	BMI	Relative change in major illness prevalence compared to 2023 (%)
2024	0.993	Including demographic changes	Continuing trends	BMI	Relative change in major illness prevalence compared to 2023 (%)
2024	0.369	Excluding demographic changes	Continuing trends	Smoking	Relative change in major illness prevalence compared to 2023 (%)
2024	0.993	Including demographic changes	Continuing trends	Smoking	Relative change in major illness prevalence compared to 2023 (%)
2024	0.369	Excluding demographic changes	Continuing trends	SBP	Relative change in major illness prevalence compared to 2023 (%)
2024	0.993	Including demographic changes	Continuing trends	SBP	Relative change in major illness prevalence compared to 2023 (%)
2024	0.369	Excluding demographic changes	Continuing trends	Fruit & veg	Relative change in major illness prevalence compared to 2023 (%)
2024	0.993	Including demographic changes	Continuing trends	Fruit & veg	Relative change in major illness prevalence compared to 2023 (%)
2024	0.369	Excluding demographic changes	Continuing trends	Physical activity	Relative change in major illness prevalence compared to 2023 (%)
2024	0.993	Including demographic changes	Continuing trends	Physical activity	Relative change in major illness prevalence compared to 2023 (%)
2024	0.369	Excluding demographic changes	Continuing trends	Total cholesterol	Relative change in major illness prevalence compared to 2023 (%)
2024	0.993	Including demographic changes	Continuing trends	Total cholesterol	Relative change in major illness prevalence compared to 2023 (%)
2025	0.786	Excluding demographic changes	Continuing trends	All	Relative change in major illness prevalence compared to 2023 (%)
2025	1.953	Including demographic changes	Continuing trends	All	Relative change in major illness prevalence compared to 2023 (%)
2025	0.786	Excluding demographic changes	Continuing trends	BMI	Relative change in major illness prevalence compared to 2023 (%)
2025	1.953	Including demographic changes	Continuing trends	BMI	Relative change in major illness prevalence compared to 2023 (%)
2025	0.786	Excluding demographic changes	Continuing trends	Smoking	Relative change in major illness prevalence compared to 2023 (%)
2025	1.953	Including demographic changes	Continuing trends	Smoking	Relative change in major illness prevalence compared to 2023 (%)
2025	0.786	Excluding demographic changes	Continuing trends	SBP	Relative change in major illness prevalence compared to 2023 (%)
2025	1.953	Including demographic changes	Continuing trends	SBP	Relative change in major illness prevalence compared to 2023 (%)
2025	0.786	Excluding demographic changes	Continuing trends	Fruit & veg	Relative change in major illness prevalence compared to 2023 (%)
2025	1.953	Including demographic changes	Continuing trends	Fruit & veg	Relative change in major illness prevalence compared to 2023 (%)
2025	0.786	Excluding demographic changes	Continuing trends	Physical activity	Relative change in major illness prevalence compared to 2023 (%)
2025	1.953	Including demographic changes	Continuing trends	Physical activity	Relative change in major illness prevalence compared to 2023 (%)
2025	0.786	Excluding demographic changes	Continuing trends	Total cholesterol	Relative change in major illness prevalence compared to 2023 (%)
2025	1.953	Including demographic changes	Continuing trends	Total cholesterol	Relative change in major illness prevalence compared to 2023 (%)
2026	1.149	Excluding demographic changes	Continuing trends	All	Relative change in major illness prevalence compared to 2023 (%)
2026	2.889	Including demographic changes	Continuing trends	All	Relative change in major illness prevalence compared to 2023 (%)
2026	1.149	Excluding demographic changes	Continuing trends	BMI	Relative change in major illness prevalence compared to 2023 (%)
2026	2.889	Including demographic changes	Continuing trends	BMI	Relative change in major illness prevalence compared to 2023 (%)
2026	1.149	Excluding demographic changes	Continuing trends	Smoking	Relative change in major illness prevalence compared to 2023 (%)
2026	2.889	Including demographic changes	Continuing trends	Smoking	Relative change in major illness prevalence compared to 2023 (%)
2026	1.149	Excluding demographic changes	Continuing trends	SBP	Relative change in major illness prevalence compared to 2023 (%)
2026	2.889	Including demographic changes	Continuing trends	SBP	Relative change in major illness prevalence compared to 2023 (%)
2026	1.149	Excluding demographic changes	Continuing trends	Fruit & veg	Relative change in major illness prevalence compared to 2023 (%)
2026	2.889	Including demographic changes	Continuing trends	Fruit & veg	Relative change in major illness prevalence compared to 2023 (%)
2026	1.149	Excluding demographic changes	Continuing trends	Physical activity	Relative change in major illness prevalence compared to 2023 (%)
2026	2.889	Including demographic changes	Continuing trends	Physical activity	Relative change in major illness prevalence compared to 2023 (%)
2026	1.149	Excluding demographic changes	Continuing trends	Total cholesterol	Relative change in major illness prevalence compared to 2023 (%)
2026	2.889	Including demographic changes	Continuing trends	Total cholesterol	Relative change in major illness prevalence compared to 2023 (%)
2027	1.416	Excluding demographic changes	Continuing trends	All	Relative change in major illness prevalence compared to 2023 (%)
2027	3.819	Including demographic changes	Continuing trends	All	Relative change in major illness prevalence compared to 2023 (%)
2027	1.416	Excluding demographic changes	Continuing trends	BMI	Relative change in major illness prevalence compared to 2023 (%)
2027	3.819	Including demographic changes	Continuing trends	BMI	Relative change in major illness prevalence compared to 2023 (%)
2027	1.416	Excluding demographic changes	Continuing trends	Smoking	Relative change in major illness prevalence compared to 2023 (%)
2027	3.819	Including demographic changes	Continuing trends	Smoking	Relative change in major illness prevalence compared to 2023 (%)
2027	1.416	Excluding demographic changes	Continuing trends	SBP	Relative change in major illness prevalence compared to 2023 (%)
2027	3.819	Including demographic changes	Continuing trends	SBP	Relative change in major illness prevalence compared to 2023 (%)
2027	1.416	Excluding demographic changes	Continuing trends	Fruit & veg	Relative change in major illness prevalence compared to 2023 (%)
2027	3.819	Including demographic changes	Continuing trends	Fruit & veg	Relative change in major illness prevalence compared to 2023 (%)
2027	1.416	Excluding demographic changes	Continuing trends	Physical activity	Relative change in major illness prevalence compared to 2023 (%)
2027	3.819	Including demographic changes	Continuing trends	Physical activity	Relative change in major illness prevalence compared to 2023 (%)
2027	1.416	Excluding demographic changes	Continuing trends	Total cholesterol	Relative change in major illness prevalence compared to 2023 (%)
2027	3.819	Including demographic changes	Continuing trends	Total cholesterol	Relative change in major illness prevalence compared to 2023 (%)
2028	1.605	Excluding demographic changes	Continuing trends	All	Relative change in major illness prevalence compared to 2023 (%)
2028	4.734	Including demographic changes	Continuing trends	All	Relative change in major illness prevalence compared to 2023 (%)
2028	1.605	Excluding demographic changes	Continuing trends	BMI	Relative change in major illness prevalence compared to 2023 (%)
2028	4.734	Including demographic changes	Continuing trends	BMI	Relative change in major illness prevalence compared to 2023 (%)
2028	1.605	Excluding demographic changes	Continuing trends	Smoking	Relative change in major illness prevalence compared to 2023 (%)
2028	4.734	Including demographic changes	Continuing trends	Smoking	Relative change in major illness prevalence compared to 2023 (%)
2028	1.605	Excluding demographic changes	Continuing trends	SBP	Relative change in major illness prevalence compared to 2023 (%)
2028	4.734	Including demographic changes	Continuing trends	SBP	Relative change in major illness prevalence compared to 2023 (%)
2028	1.605	Excluding demographic changes	Continuing trends	Fruit & veg	Relative change in major illness prevalence compared to 2023 (%)
2028	4.734	Including demographic changes	Continuing trends	Fruit & veg	Relative change in major illness prevalence compared to 2023 (%)
2028	1.605	Excluding demographic changes	Continuing trends	Physical activity	Relative change in major illness prevalence compared to 2023 (%)
2028	4.734	Including demographic changes	Continuing trends	Physical activity	Relative change in major illness prevalence compared to 2023 (%)
2028	1.605	Excluding demographic changes	Continuing trends	Total cholesterol	Relative change in major illness prevalence compared to 2023 (%)
2028	4.734	Including demographic changes	Continuing trends	Total cholesterol	Relative change in major illness prevalence compared to 2023 (%)
2029	1.786	Excluding demographic changes	Continuing trends	All	Relative change in major illness prevalence compared to 2023 (%)
2029	5.675	Including demographic changes	Continuing trends	All	Relative change in major illness prevalence compared to 2023 (%)
2029	1.786	Excluding demographic changes	Continuing trends	BMI	Relative change in major illness prevalence compared to 2023 (%)
2029	5.675	Including demographic changes	Continuing trends	BMI	Relative change in major illness prevalence compared to 2023 (%)
2029	1.786	Excluding demographic changes	Continuing trends	Smoking	Relative change in major illness prevalence compared to 2023 (%)
2029	5.675	Including demographic changes	Continuing trends	Smoking	Relative change in major illness prevalence compared to 2023 (%)
2029	1.786	Excluding demographic changes	Continuing trends	SBP	Relative change in major illness prevalence compared to 2023 (%)
2029	5.675	Including demographic changes	Continuing trends	SBP	Relative change in major illness prevalence compared to 2023 (%)
2029	1.786	Excluding demographic changes	Continuing trends	Fruit & veg	Relative change in major illness prevalence compared to 2023 (%)
2029	5.675	Including demographic changes	Continuing trends	Fruit & veg	Relative change in major illness prevalence compared to 2023 (%)
2029	1.786	Excluding demographic changes	Continuing trends	Physical activity	Relative change in major illness prevalence compared to 2023 (%)
2029	5.675	Including demographic changes	Continuing trends	Physical activity	Relative change in major illness prevalence compared to 2023 (%)
2029	1.786	Excluding demographic changes	Continuing trends	Total cholesterol	Relative change in major illness prevalence compared to 2023 (%)
2029	5.675	Including demographic changes	Continuing trends	Total cholesterol	Relative change in major illness prevalence compared to 2023 (%)
2030	2.036	Excluding demographic changes	Continuing trends	All	Relative change in major illness prevalence compared to 2023 (%)
2030	6.662	Including demographic changes	Continuing trends	All	Relative change in major illness prevalence compared to 2023 (%)
2030	2.036	Excluding demographic changes	Continuing trends	BMI	Relative change in major illness prevalence compared to 2023 (%)
2030	6.662	Including demographic changes	Continuing trends	BMI	Relative change in major illness prevalence compared to 2023 (%)
2030	2.036	Excluding demographic changes	Continuing trends	Smoking	Relative change in major illness prevalence compared to 2023 (%)
2030	6.662	Including demographic changes	Continuing trends	Smoking	Relative change in major illness prevalence compared to 2023 (%)
2030	2.036	Excluding demographic changes	Continuing trends	SBP	Relative change in major illness prevalence compared to 2023 (%)
2030	6.662	Including demographic changes	Continuing trends	SBP	Relative change in major illness prevalence compared to 2023 (%)
2030	2.036	Excluding demographic changes	Continuing trends	Fruit & veg	Relative change in major illness prevalence compared to 2023 (%)
2030	6.662	Including demographic changes	Continuing trends	Fruit & veg	Relative change in major illness prevalence compared to 2023 (%)
2030	2.036	Excluding demographic changes	Continuing trends	Physical activity	Relative change in major illness prevalence compared to 2023 (%)
2030	6.662	Including demographic changes	Continuing trends	Physical activity	Relative change in major illness prevalence compared to 2023 (%)
2030	2.036	Excluding demographic changes	Continuing trends	Total cholesterol	Relative change in major illness prevalence compared to 2023 (%)
2030	6.662	Including demographic changes	Continuing trends	Total cholesterol	Relative change in major illness prevalence compared to 2023 (%)
2031	2.268	Excluding demographic changes	Continuing trends	All	Relative change in major illness prevalence compared to 2023 (%)
2031	7.643	Including demographic changes	Continuing trends	All	Relative change in major illness prevalence compared to 2023 (%)
2031	2.268	Excluding demographic changes	Continuing trends	BMI	Relative change in major illness prevalence compared to 2023 (%)
2031	7.643	Including demographic changes	Continuing trends	BMI	Relative change in major illness prevalence compared to 2023 (%)
2031	2.268	Excluding demographic changes	Continuing trends	Smoking	Relative change in major illness prevalence compared to 2023 (%)
2031	7.643	Including demographic changes	Continuing trends	Smoking	Relative change in major illness prevalence compared to 2023 (%)
2031	2.268	Excluding demographic changes	Continuing trends	SBP	Relative change in major illness prevalence compared to 2023 (%)
2031	7.643	Including demographic changes	Continuing trends	SBP	Relative change in major illness prevalence compared to 2023 (%)
2031	2.268	Excluding demographic changes	Continuing trends	Fruit & veg	Relative change in major illness prevalence compared to 2023 (%)
2031	7.643	Including demographic changes	Continuing trends	Fruit & veg	Relative change in major illness prevalence compared to 2023 (%)
2031	2.268	Excluding demographic changes	Continuing trends	Physical activity	Relative change in major illness prevalence compared to 2023 (%)
2031	7.643	Including demographic changes	Continuing trends	Physical activity	Relative change in major illness prevalence compared to 2023 (%)
2031	2.268	Excluding demographic changes	Continuing trends	Total cholesterol	Relative change in major illness prevalence compared to 2023 (%)
2031	7.643	Including demographic changes	Continuing trends	Total cholesterol	Relative change in major illness prevalence compared to 2023 (%)
2032	2.433	Excluding demographic changes	Continuing trends	All	Relative change in major illness prevalence compared to 2023 (%)
2032	8.5	Including demographic changes	Continuing trends	All	Relative change in major illness prevalence compared to 2023 (%)
2032	2.433	Excluding demographic changes	Continuing trends	BMI	Relative change in major illness prevalence compared to 2023 (%)
2032	8.5	Including demographic changes	Continuing trends	BMI	Relative change in major illness prevalence compared to 2023 (%)
2032	2.433	Excluding demographic changes	Continuing trends	Smoking	Relative change in major illness prevalence compared to 2023 (%)
2032	8.5	Including demographic changes	Continuing trends	Smoking	Relative change in major illness prevalence compared to 2023 (%)
2032	2.433	Excluding demographic changes	Continuing trends	SBP	Relative change in major illness prevalence compared to 2023 (%)
2032	8.5	Including demographic changes	Continuing trends	SBP	Relative change in major illness prevalence compared to 2023 (%)
2032	2.433	Excluding demographic changes	Continuing trends	Fruit & veg	Relative change in major illness prevalence compared to 2023 (%)
2032	8.5	Including demographic changes	Continuing trends	Fruit & veg	Relative change in major illness prevalence compared to 2023 (%)
2032	2.433	Excluding demographic changes	Continuing trends	Physical activity	Relative change in major illness prevalence compared to 2023 (%)
2032	8.5	Including demographic changes	Continuing trends	Physical activity	Relative change in major illness prevalence compared to 2023 (%)
2032	2.433	Excluding demographic changes	Continuing trends	Total cholesterol	Relative change in major illness prevalence compared to 2023 (%)
2032	8.5	Including demographic changes	Continuing trends	Total cholesterol	Relative change in major illness prevalence compared to 2023 (%)
2033	2.532	Excluding demographic changes	Continuing trends	All	Relative change in major illness prevalence compared to 2023 (%)
2033	9.161	Including demographic changes	Continuing trends	All	Relative change in major illness prevalence compared to 2023 (%)
2033	2.532	Excluding demographic changes	Continuing trends	BMI	Relative change in major illness prevalence compared to 2023 (%)
2033	9.161	Including demographic changes	Continuing trends	BMI	Relative change in major illness prevalence compared to 2023 (%)
2033	2.532	Excluding demographic changes	Continuing trends	Smoking	Relative change in major illness prevalence compared to 2023 (%)
2033	9.161	Including demographic changes	Continuing trends	Smoking	Relative change in major illness prevalence compared to 2023 (%)
2033	2.532	Excluding demographic changes	Continuing trends	SBP	Relative change in major illness prevalence compared to 2023 (%)
2033	9.161	Including demographic changes	Continuing trends	SBP	Relative change in major illness prevalence compared to 2023 (%)
2033	2.532	Excluding demographic changes	Continuing trends	Fruit & veg	Relative change in major illness prevalence compared to 2023 (%)
2033	9.161	Including demographic changes	Continuing trends	Fruit & veg	Relative change in major illness prevalence compared to 2023 (%)
2033	2.532	Excluding demographic changes	Continuing trends	Physical activity	Relative change in major illness prevalence compared to 2023 (%)
2033	9.161	Including demographic changes	Continuing trends	Physical activity	Relative change in major illness prevalence compared to 2023 (%)
2033	2.532	Excluding demographic changes	Continuing trends	Total cholesterol	Relative change in major illness prevalence compared to 2023 (%)
2033	9.161	Including demographic changes	Continuing trends	Total cholesterol	Relative change in major illness prevalence compared to 2023 (%)
2034	2.691	Excluding demographic changes	Continuing trends	All	Relative change in major illness prevalence compared to 2023 (%)
2034	10.063	Including demographic changes	Continuing trends	All	Relative change in major illness prevalence compared to 2023 (%)
2034	2.691	Excluding demographic changes	Continuing trends	BMI	Relative change in major illness prevalence compared to 2023 (%)
2034	10.063	Including demographic changes	Continuing trends	BMI	Relative change in major illness prevalence compared to 2023 (%)
2034	2.691	Excluding demographic changes	Continuing trends	Smoking	Relative change in major illness prevalence compared to 2023 (%)
2034	10.063	Including demographic changes	Continuing trends	Smoking	Relative change in major illness prevalence compared to 2023 (%)
2034	2.691	Excluding demographic changes	Continuing trends	SBP	Relative change in major illness prevalence compared to 2023 (%)
2034	10.063	Including demographic changes	Continuing trends	SBP	Relative change in major illness prevalence compared to 2023 (%)
2034	2.691	Excluding demographic changes	Continuing trends	Fruit & veg	Relative change in major illness prevalence compared to 2023 (%)
2034	10.063	Including demographic changes	Continuing trends	Fruit & veg	Relative change in major illness prevalence compared to 2023 (%)
2034	2.691	Excluding demographic changes	Continuing trends	Physical activity	Relative change in major illness prevalence compared to 2023 (%)
2034	10.063	Including demographic changes	Continuing trends	Physical activity	Relative change in major illness prevalence compared to 2023 (%)
2034	2.691	Excluding demographic changes	Continuing trends	Total cholesterol	Relative change in major illness prevalence compared to 2023 (%)
2034	10.063	Including demographic changes	Continuing trends	Total cholesterol	Relative change in major illness prevalence compared to 2023 (%)
2035	2.818	Excluding demographic changes	Continuing trends	All	Relative change in major illness prevalence compared to 2023 (%)
2035	10.791	Including demographic changes	Continuing trends	All	Relative change in major illness prevalence compared to 2023 (%)
2035	2.818	Excluding demographic changes	Continuing trends	BMI	Relative change in major illness prevalence compared to 2023 (%)
2035	10.791	Including demographic changes	Continuing trends	BMI	Relative change in major illness prevalence compared to 2023 (%)
2035	2.818	Excluding demographic changes	Continuing trends	Smoking	Relative change in major illness prevalence compared to 2023 (%)
2035	10.791	Including demographic changes	Continuing trends	Smoking	Relative change in major illness prevalence compared to 2023 (%)
2035	2.818	Excluding demographic changes	Continuing trends	SBP	Relative change in major illness prevalence compared to 2023 (%)
2035	10.791	Including demographic changes	Continuing trends	SBP	Relative change in major illness prevalence compared to 2023 (%)
2035	2.818	Excluding demographic changes	Continuing trends	Fruit & veg	Relative change in major illness prevalence compared to 2023 (%)
2035	10.791	Including demographic changes	Continuing trends	Fruit & veg	Relative change in major illness prevalence compared to 2023 (%)
2035	2.818	Excluding demographic changes	Continuing trends	Physical activity	Relative change in major illness prevalence compared to 2023 (%)
2035	10.791	Including demographic changes	Continuing trends	Physical activity	Relative change in major illness prevalence compared to 2023 (%)
2035	2.818	Excluding demographic changes	Continuing trends	Total cholesterol	Relative change in major illness prevalence compared to 2023 (%)
2035	10.791	Including demographic changes	Continuing trends	Total cholesterol	Relative change in major illness prevalence compared to 2023 (%)
2036	2.99	Excluding demographic changes	Continuing trends	All	Relative change in major illness prevalence compared to 2023 (%)
2036	11.549	Including demographic changes	Continuing trends	All	Relative change in major illness prevalence compared to 2023 (%)
2036	2.99	Excluding demographic changes	Continuing trends	BMI	Relative change in major illness prevalence compared to 2023 (%)
2036	11.549	Including demographic changes	Continuing trends	BMI	Relative change in major illness prevalence compared to 2023 (%)
2036	2.99	Excluding demographic changes	Continuing trends	Smoking	Relative change in major illness prevalence compared to 2023 (%)
2036	11.549	Including demographic changes	Continuing trends	Smoking	Relative change in major illness prevalence compared to 2023 (%)
2036	2.99	Excluding demographic changes	Continuing trends	SBP	Relative change in major illness prevalence compared to 2023 (%)
2036	11.549	Including demographic changes	Continuing trends	SBP	Relative change in major illness prevalence compared to 2023 (%)
2036	2.99	Excluding demographic changes	Continuing trends	Fruit & veg	Relative change in major illness prevalence compared to 2023 (%)
2036	11.549	Including demographic changes	Continuing trends	Fruit & veg	Relative change in major illness prevalence compared to 2023 (%)
2036	2.99	Excluding demographic changes	Continuing trends	Physical activity	Relative change in major illness prevalence compared to 2023 (%)
2036	11.549	Including demographic changes	Continuing trends	Physical activity	Relative change in major illness prevalence compared to 2023 (%)
2036	2.99	Excluding demographic changes	Continuing trends	Total cholesterol	Relative change in major illness prevalence compared to 2023 (%)
2036	11.549	Including demographic changes	Continuing trends	Total cholesterol	Relative change in major illness prevalence compared to 2023 (%)
2037	3.145	Excluding demographic changes	Continuing trends	All	Relative change in major illness prevalence compared to 2023 (%)
2037	12.248	Including demographic changes	Continuing trends	All	Relative change in major illness prevalence compared to 2023 (%)
2037	3.145	Excluding demographic changes	Continuing trends	BMI	Relative change in major illness prevalence compared to 2023 (%)
2037	12.248	Including demographic changes	Continuing trends	BMI	Relative change in major illness prevalence compared to 2023 (%)
2037	3.145	Excluding demographic changes	Continuing trends	Smoking	Relative change in major illness prevalence compared to 2023 (%)
2037	12.248	Including demographic changes	Continuing trends	Smoking	Relative change in major illness prevalence compared to 2023 (%)
2037	3.145	Excluding demographic changes	Continuing trends	SBP	Relative change in major illness prevalence compared to 2023 (%)
2037	12.248	Including demographic changes	Continuing trends	SBP	Relative change in major illness prevalence compared to 2023 (%)
2037	3.145	Excluding demographic changes	Continuing trends	Fruit & veg	Relative change in major illness prevalence compared to 2023 (%)
2037	12.248	Including demographic changes	Continuing trends	Fruit & veg	Relative change in major illness prevalence compared to 2023 (%)
2037	3.145	Excluding demographic changes	Continuing trends	Physical activity	Relative change in major illness prevalence compared to 2023 (%)
2037	12.248	Including demographic changes	Continuing trends	Physical activity	Relative change in major illness prevalence compared to 2023 (%)
2037	3.145	Excluding demographic changes	Continuing trends	Total cholesterol	Relative change in major illness prevalence compared to 2023 (%)
2037	12.248	Including demographic changes	Continuing trends	Total cholesterol	Relative change in major illness prevalence compared to 2023 (%)
2038	3.355	Excluding demographic changes	Continuing trends	All	Relative change in major illness prevalence compared to 2023 (%)
2038	12.894	Including demographic changes	Continuing trends	All	Relative change in major illness prevalence compared to 2023 (%)
2038	3.355	Excluding demographic changes	Continuing trends	BMI	Relative change in major illness prevalence compared to 2023 (%)
2038	12.894	Including demographic changes	Continuing trends	BMI	Relative change in major illness prevalence compared to 2023 (%)
2038	3.355	Excluding demographic changes	Continuing trends	Smoking	Relative change in major illness prevalence compared to 2023 (%)
2038	12.894	Including demographic changes	Continuing trends	Smoking	Relative change in major illness prevalence compared to 2023 (%)
2038	3.355	Excluding demographic changes	Continuing trends	SBP	Relative change in major illness prevalence compared to 2023 (%)
2038	12.894	Including demographic changes	Continuing trends	SBP	Relative change in major illness prevalence compared to 2023 (%)
2038	3.355	Excluding demographic changes	Continuing trends	Fruit & veg	Relative change in major illness prevalence compared to 2023 (%)
2038	12.894	Including demographic changes	Continuing trends	Fruit & veg	Relative change in major illness prevalence compared to 2023 (%)
2038	3.355	Excluding demographic changes	Continuing trends	Physical activity	Relative change in major illness prevalence compared to 2023 (%)
2038	12.894	Including demographic changes	Continuing trends	Physical activity	Relative change in major illness prevalence compared to 2023 (%)
2038	3.355	Excluding demographic changes	Continuing trends	Total cholesterol	Relative change in major illness prevalence compared to 2023 (%)
2038	12.894	Including demographic changes	Continuing trends	Total cholesterol	Relative change in major illness prevalence compared to 2023 (%)
2039	3.495	Excluding demographic changes	Continuing trends	All	Relative change in major illness prevalence compared to 2023 (%)
2039	13.59	Including demographic changes	Continuing trends	All	Relative change in major illness prevalence compared to 2023 (%)
2039	3.495	Excluding demographic changes	Continuing trends	BMI	Relative change in major illness prevalence compared to 2023 (%)
2039	13.59	Including demographic changes	Continuing trends	BMI	Relative change in major illness prevalence compared to 2023 (%)
2039	3.495	Excluding demographic changes	Continuing trends	Smoking	Relative change in major illness prevalence compared to 2023 (%)
2039	13.59	Including demographic changes	Continuing trends	Smoking	Relative change in major illness prevalence compared to 2023 (%)
2039	3.495	Excluding demographic changes	Continuing trends	SBP	Relative change in major illness prevalence compared to 2023 (%)
2039	13.59	Including demographic changes	Continuing trends	SBP	Relative change in major illness prevalence compared to 2023 (%)
2039	3.495	Excluding demographic changes	Continuing trends	Fruit & veg	Relative change in major illness prevalence compared to 2023 (%)
2039	13.59	Including demographic changes	Continuing trends	Fruit & veg	Relative change in major illness prevalence compared to 2023 (%)
2039	3.495	Excluding demographic changes	Continuing trends	Physical activity	Relative change in major illness prevalence compared to 2023 (%)
2039	13.59	Including demographic changes	Continuing trends	Physical activity	Relative change in major illness prevalence compared to 2023 (%)
2039	3.495	Excluding demographic changes	Continuing trends	Total cholesterol	Relative change in major illness prevalence compared to 2023 (%)
2039	13.59	Including demographic changes	Continuing trends	Total cholesterol	Relative change in major illness prevalence compared to 2023 (%)
2040	3.525	Excluding demographic changes	Continuing trends	All	Relative change in major illness prevalence compared to 2023 (%)
2040	14.065	Including demographic changes	Continuing trends	All	Relative change in major illness prevalence compared to 2023 (%)
2040	3.525	Excluding demographic changes	Continuing trends	BMI	Relative change in major illness prevalence compared to 2023 (%)
2040	14.065	Including demographic changes	Continuing trends	BMI	Relative change in major illness prevalence compared to 2023 (%)
2040	3.525	Excluding demographic changes	Continuing trends	Smoking	Relative change in major illness prevalence compared to 2023 (%)
2040	14.065	Including demographic changes	Continuing trends	Smoking	Relative change in major illness prevalence compared to 2023 (%)
2040	3.525	Excluding demographic changes	Continuing trends	SBP	Relative change in major illness prevalence compared to 2023 (%)
2040	14.065	Including demographic changes	Continuing trends	SBP	Relative change in major illness prevalence compared to 2023 (%)
2040	3.525	Excluding demographic changes	Continuing trends	Fruit & veg	Relative change in major illness prevalence compared to 2023 (%)
2040	14.065	Including demographic changes	Continuing trends	Fruit & veg	Relative change in major illness prevalence compared to 2023 (%)
2040	3.525	Excluding demographic changes	Continuing trends	Physical activity	Relative change in major illness prevalence compared to 2023 (%)
2040	14.065	Including demographic changes	Continuing trends	Physical activity	Relative change in major illness prevalence compared to 2023 (%)
2040	3.525	Excluding demographic changes	Continuing trends	Total cholesterol	Relative change in major illness prevalence compared to 2023 (%)
2040	14.065	Including demographic changes	Continuing trends	Total cholesterol	Relative change in major illness prevalence compared to 2023 (%)
2041	3.596	Excluding demographic changes	Continuing trends	All	Relative change in major illness prevalence compared to 2023 (%)
2041	14.736	Including demographic changes	Continuing trends	All	Relative change in major illness prevalence compared to 2023 (%)
2041	3.596	Excluding demographic changes	Continuing trends	BMI	Relative change in major illness prevalence compared to 2023 (%)
2041	14.736	Including demographic changes	Continuing trends	BMI	Relative change in major illness prevalence compared to 2023 (%)
2041	3.596	Excluding demographic changes	Continuing trends	Smoking	Relative change in major illness prevalence compared to 2023 (%)
2041	14.736	Including demographic changes	Continuing trends	Smoking	Relative change in major illness prevalence compared to 2023 (%)
2041	3.596	Excluding demographic changes	Continuing trends	SBP	Relative change in major illness prevalence compared to 2023 (%)
2041	14.736	Including demographic changes	Continuing trends	SBP	Relative change in major illness prevalence compared to 2023 (%)
2041	3.596	Excluding demographic changes	Continuing trends	Fruit & veg	Relative change in major illness prevalence compared to 2023 (%)
2041	14.736	Including demographic changes	Continuing trends	Fruit & veg	Relative change in major illness prevalence compared to 2023 (%)
2041	3.596	Excluding demographic changes	Continuing trends	Physical activity	Relative change in major illness prevalence compared to 2023 (%)
2041	14.736	Including demographic changes	Continuing trends	Physical activity	Relative change in major illness prevalence compared to 2023 (%)
2041	3.596	Excluding demographic changes	Continuing trends	Total cholesterol	Relative change in major illness prevalence compared to 2023 (%)
2041	14.736	Including demographic changes	Continuing trends	Total cholesterol	Relative change in major illness prevalence compared to 2023 (%)
2042	3.831	Excluding demographic changes	Continuing trends	All	Relative change in major illness prevalence compared to 2023 (%)
2042	15.376	Including demographic changes	Continuing trends	All	Relative change in major illness prevalence compared to 2023 (%)
2042	3.831	Excluding demographic changes	Continuing trends	BMI	Relative change in major illness prevalence compared to 2023 (%)
2042	15.376	Including demographic changes	Continuing trends	BMI	Relative change in major illness prevalence compared to 2023 (%)
2042	3.831	Excluding demographic changes	Continuing trends	Smoking	Relative change in major illness prevalence compared to 2023 (%)
2042	15.376	Including demographic changes	Continuing trends	Smoking	Relative change in major illness prevalence compared to 2023 (%)
2042	3.831	Excluding demographic changes	Continuing trends	SBP	Relative change in major illness prevalence compared to 2023 (%)
2042	15.376	Including demographic changes	Continuing trends	SBP	Relative change in major illness prevalence compared to 2023 (%)
2042	3.831	Excluding demographic changes	Continuing trends	Fruit & veg	Relative change in major illness prevalence compared to 2023 (%)
2042	15.376	Including demographic changes	Continuing trends	Fruit & veg	Relative change in major illness prevalence compared to 2023 (%)
2042	3.831	Excluding demographic changes	Continuing trends	Physical activity	Relative change in major illness prevalence compared to 2023 (%)
2042	15.376	Including demographic changes	Continuing trends	Physical activity	Relative change in major illness prevalence compared to 2023 (%)
2042	3.831	Excluding demographic changes	Continuing trends	Total cholesterol	Relative change in major illness prevalence compared to 2023 (%)
2042	15.376	Including demographic changes	Continuing trends	Total cholesterol	Relative change in major illness prevalence compared to 2023 (%)
2043	4.008	Excluding demographic changes	Continuing trends	All	Relative change in major illness prevalence compared to 2023 (%)
2043	15.976	Including demographic changes	Continuing trends	All	Relative change in major illness prevalence compared to 2023 (%)
2043	4.008	Excluding demographic changes	Continuing trends	BMI	Relative change in major illness prevalence compared to 2023 (%)
2043	15.976	Including demographic changes	Continuing trends	BMI	Relative change in major illness prevalence compared to 2023 (%)
2043	4.008	Excluding demographic changes	Continuing trends	Smoking	Relative change in major illness prevalence compared to 2023 (%)
2043	15.976	Including demographic changes	Continuing trends	Smoking	Relative change in major illness prevalence compared to 2023 (%)
2043	4.008	Excluding demographic changes	Continuing trends	SBP	Relative change in major illness prevalence compared to 2023 (%)
2043	15.976	Including demographic changes	Continuing trends	SBP	Relative change in major illness prevalence compared to 2023 (%)
2043	4.008	Excluding demographic changes	Continuing trends	Fruit & veg	Relative change in major illness prevalence compared to 2023 (%)
2043	15.976	Including demographic changes	Continuing trends	Fruit & veg	Relative change in major illness prevalence compared to 2023 (%)
2043	4.008	Excluding demographic changes	Continuing trends	Physical activity	Relative change in major illness prevalence compared to 2023 (%)
2043	15.976	Including demographic changes	Continuing trends	Physical activity	Relative change in major illness prevalence compared to 2023 (%)
2043	4.008	Excluding demographic changes	Continuing trends	Total cholesterol	Relative change in major illness prevalence compared to 2023 (%)
2043	15.976	Including demographic changes	Continuing trends	Total cholesterol	Relative change in major illness prevalence compared to 2023 (%)
2023	-0.002	Excluding demographic changes	0.1	All	Relative change in major illness prevalence compared to 2023 (%)
2023	-0.001	Including demographic changes	0.1	All	Relative change in major illness prevalence compared to 2023 (%)
2023	-0.001	Excluding demographic changes	0.1	BMI	Relative change in major illness prevalence compared to 2023 (%)
2023	0.001	Including demographic changes	0.1	BMI	Relative change in major illness prevalence compared to 2023 (%)
2023	0	Excluding demographic changes	0.1	Smoking	Relative change in major illness prevalence compared to 2023 (%)
2023	0	Including demographic changes	0.1	Smoking	Relative change in major illness prevalence compared to 2023 (%)
2023	-0.001	Excluding demographic changes	0.1	SBP	Relative change in major illness prevalence compared to 2023 (%)
2023	-0.001	Including demographic changes	0.1	SBP	Relative change in major illness prevalence compared to 2023 (%)
2023	0	Excluding demographic changes	0.1	Fruit & veg	Relative change in major illness prevalence compared to 2023 (%)
2023	0	Including demographic changes	0.1	Fruit & veg	Relative change in major illness prevalence compared to 2023 (%)
2023	0	Excluding demographic changes	0.1	Physical activity	Relative change in major illness prevalence compared to 2023 (%)
2023	0	Including demographic changes	0.1	Physical activity	Relative change in major illness prevalence compared to 2023 (%)
2023	0	Excluding demographic changes	0.1	Total cholesterol	Relative change in major illness prevalence compared to 2023 (%)
2023	0	Including demographic changes	0.1	Total cholesterol	Relative change in major illness prevalence compared to 2023 (%)
2024	0.352	Excluding demographic changes	0.1	All	Relative change in major illness prevalence compared to 2023 (%)
2024	0.984	Including demographic changes	0.1	All	Relative change in major illness prevalence compared to 2023 (%)
2024	0.368	Excluding demographic changes	0.1	BMI	Relative change in major illness prevalence compared to 2023 (%)
2024	0.994	Including demographic changes	0.1	BMI	Relative change in major illness prevalence compared to 2023 (%)
2024	0.366	Excluding demographic changes	0.1	Smoking	Relative change in major illness prevalence compared to 2023 (%)
2024	0.993	Including demographic changes	0.1	Smoking	Relative change in major illness prevalence compared to 2023 (%)
2024	0.365	Excluding demographic changes	0.1	SBP	Relative change in major illness prevalence compared to 2023 (%)
2024	0.992	Including demographic changes	0.1	SBP	Relative change in major illness prevalence compared to 2023 (%)
2024	0.369	Excluding demographic changes	0.1	Fruit & veg	Relative change in major illness prevalence compared to 2023 (%)
2024	0.993	Including demographic changes	0.1	Fruit & veg	Relative change in major illness prevalence compared to 2023 (%)
2024	0.369	Excluding demographic changes	0.1	Physical activity	Relative change in major illness prevalence compared to 2023 (%)
2024	0.993	Including demographic changes	0.1	Physical activity	Relative change in major illness prevalence compared to 2023 (%)
2024	0.369	Excluding demographic changes	0.1	Total cholesterol	Relative change in major illness prevalence compared to 2023 (%)
2024	0.993	Including demographic changes	0.1	Total cholesterol	Relative change in major illness prevalence compared to 2023 (%)
2025	0.752	Excluding demographic changes	0.1	All	Relative change in major illness prevalence compared to 2023 (%)
2025	1.947	Including demographic changes	0.1	All	Relative change in major illness prevalence compared to 2023 (%)
2025	0.766	Excluding demographic changes	0.1	BMI	Relative change in major illness prevalence compared to 2023 (%)
2025	1.946	Including demographic changes	0.1	BMI	Relative change in major illness prevalence compared to 2023 (%)
2025	0.781	Excluding demographic changes	0.1	Smoking	Relative change in major illness prevalence compared to 2023 (%)
2025	1.951	Including demographic changes	0.1	Smoking	Relative change in major illness prevalence compared to 2023 (%)
2025	0.769	Excluding demographic changes	0.1	SBP	Relative change in major illness prevalence compared to 2023 (%)
2025	1.947	Including demographic changes	0.1	SBP	Relative change in major illness prevalence compared to 2023 (%)
2025	0.785	Excluding demographic changes	0.1	Fruit & veg	Relative change in major illness prevalence compared to 2023 (%)
2025	1.953	Including demographic changes	0.1	Fruit & veg	Relative change in major illness prevalence compared to 2023 (%)
2025	0.786	Excluding demographic changes	0.1	Physical activity	Relative change in major illness prevalence compared to 2023 (%)
2025	1.953	Including demographic changes	0.1	Physical activity	Relative change in major illness prevalence compared to 2023 (%)
2025	0.782	Excluding demographic changes	0.1	Total cholesterol	Relative change in major illness prevalence compared to 2023 (%)
2025	1.953	Including demographic changes	0.1	Total cholesterol	Relative change in major illness prevalence compared to 2023 (%)
2026	1.056	Excluding demographic changes	0.1	All	Relative change in major illness prevalence compared to 2023 (%)
2026	2.837	Including demographic changes	0.1	All	Relative change in major illness prevalence compared to 2023 (%)
2026	1.084	Excluding demographic changes	0.1	BMI	Relative change in major illness prevalence compared to 2023 (%)
2026	2.864	Including demographic changes	0.1	BMI	Relative change in major illness prevalence compared to 2023 (%)
2026	1.139	Excluding demographic changes	0.1	Smoking	Relative change in major illness prevalence compared to 2023 (%)
2026	2.877	Including demographic changes	0.1	Smoking	Relative change in major illness prevalence compared to 2023 (%)
2026	1.11	Excluding demographic changes	0.1	SBP	Relative change in major illness prevalence compared to 2023 (%)
2026	2.87	Including demographic changes	0.1	SBP	Relative change in major illness prevalence compared to 2023 (%)
2026	1.146	Excluding demographic changes	0.1	Fruit & veg	Relative change in major illness prevalence compared to 2023 (%)
2026	2.886	Including demographic changes	0.1	Fruit & veg	Relative change in major illness prevalence compared to 2023 (%)
2026	1.146	Excluding demographic changes	0.1	Physical activity	Relative change in major illness prevalence compared to 2023 (%)
2026	2.89	Including demographic changes	0.1	Physical activity	Relative change in major illness prevalence compared to 2023 (%)
2026	1.145	Excluding demographic changes	0.1	Total cholesterol	Relative change in major illness prevalence compared to 2023 (%)
2026	2.881	Including demographic changes	0.1	Total cholesterol	Relative change in major illness prevalence compared to 2023 (%)
2027	1.223	Excluding demographic changes	0.1	All	Relative change in major illness prevalence compared to 2023 (%)
2027	3.649	Including demographic changes	0.1	All	Relative change in major illness prevalence compared to 2023 (%)
2027	1.284	Excluding demographic changes	0.1	BMI	Relative change in major illness prevalence compared to 2023 (%)
2027	3.71	Including demographic changes	0.1	BMI	Relative change in major illness prevalence compared to 2023 (%)
2027	1.382	Excluding demographic changes	0.1	Smoking	Relative change in major illness prevalence compared to 2023 (%)
2027	3.789	Including demographic changes	0.1	Smoking	Relative change in major illness prevalence compared to 2023 (%)
2027	1.344	Excluding demographic changes	0.1	SBP	Relative change in major illness prevalence compared to 2023 (%)
2027	3.759	Including demographic changes	0.1	SBP	Relative change in major illness prevalence compared to 2023 (%)
2027	1.409	Excluding demographic changes	0.1	Fruit & veg	Relative change in major illness prevalence compared to 2023 (%)
2027	3.818	Including demographic changes	0.1	Fruit & veg	Relative change in major illness prevalence compared to 2023 (%)
2027	1.412	Excluding demographic changes	0.1	Physical activity	Relative change in major illness prevalence compared to 2023 (%)
2027	3.811	Including demographic changes	0.1	Physical activity	Relative change in major illness prevalence compared to 2023 (%)
2027	1.408	Excluding demographic changes	0.1	Total cholesterol	Relative change in major illness prevalence compared to 2023 (%)
2027	3.812	Including demographic changes	0.1	Total cholesterol	Relative change in major illness prevalence compared to 2023 (%)
2028	1.277	Excluding demographic changes	0.1	All	Relative change in major illness prevalence compared to 2023 (%)
2028	4.441	Including demographic changes	0.1	All	Relative change in major illness prevalence compared to 2023 (%)
2028	1.371	Excluding demographic changes	0.1	BMI	Relative change in major illness prevalence compared to 2023 (%)
2028	4.503	Including demographic changes	0.1	BMI	Relative change in major illness prevalence compared to 2023 (%)
2028	1.558	Excluding demographic changes	0.1	Smoking	Relative change in major illness prevalence compared to 2023 (%)
2028	4.71	Including demographic changes	0.1	Smoking	Relative change in major illness prevalence compared to 2023 (%)
2028	1.482	Excluding demographic changes	0.1	SBP	Relative change in major illness prevalence compared to 2023 (%)
2028	4.638	Including demographic changes	0.1	SBP	Relative change in major illness prevalence compared to 2023 (%)
2028	1.595	Excluding demographic changes	0.1	Fruit & veg	Relative change in major illness prevalence compared to 2023 (%)
2028	4.728	Including demographic changes	0.1	Fruit & veg	Relative change in major illness prevalence compared to 2023 (%)
2028	1.598	Excluding demographic changes	0.1	Physical activity	Relative change in major illness prevalence compared to 2023 (%)
2028	4.735	Including demographic changes	0.1	Physical activity	Relative change in major illness prevalence compared to 2023 (%)
2028	1.591	Excluding demographic changes	0.1	Total cholesterol	Relative change in major illness prevalence compared to 2023 (%)
2028	4.726	Including demographic changes	0.1	Total cholesterol	Relative change in major illness prevalence compared to 2023 (%)
2029	1.279	Excluding demographic changes	0.1	All	Relative change in major illness prevalence compared to 2023 (%)
2029	5.261	Including demographic changes	0.1	All	Relative change in major illness prevalence compared to 2023 (%)
2029	1.412	Excluding demographic changes	0.1	BMI	Relative change in major illness prevalence compared to 2023 (%)
2029	5.318	Including demographic changes	0.1	BMI	Relative change in major illness prevalence compared to 2023 (%)
2029	1.718	Excluding demographic changes	0.1	Smoking	Relative change in major illness prevalence compared to 2023 (%)
2029	5.639	Including demographic changes	0.1	Smoking	Relative change in major illness prevalence compared to 2023 (%)
2029	1.603	Excluding demographic changes	0.1	SBP	Relative change in major illness prevalence compared to 2023 (%)
2029	5.55	Including demographic changes	0.1	SBP	Relative change in major illness prevalence compared to 2023 (%)
2029	1.774	Excluding demographic changes	0.1	Fruit & veg	Relative change in major illness prevalence compared to 2023 (%)
2029	5.664	Including demographic changes	0.1	Fruit & veg	Relative change in major illness prevalence compared to 2023 (%)
2029	1.777	Excluding demographic changes	0.1	Physical activity	Relative change in major illness prevalence compared to 2023 (%)
2029	5.673	Including demographic changes	0.1	Physical activity	Relative change in major illness prevalence compared to 2023 (%)
2029	1.772	Excluding demographic changes	0.1	Total cholesterol	Relative change in major illness prevalence compared to 2023 (%)
2029	5.67	Including demographic changes	0.1	Total cholesterol	Relative change in major illness prevalence compared to 2023 (%)
2030	1.397	Excluding demographic changes	0.1	All	Relative change in major illness prevalence compared to 2023 (%)
2030	6.075	Including demographic changes	0.1	All	Relative change in major illness prevalence compared to 2023 (%)
2030	1.563	Excluding demographic changes	0.1	BMI	Relative change in major illness prevalence compared to 2023 (%)
2030	6.151	Including demographic changes	0.1	BMI	Relative change in major illness prevalence compared to 2023 (%)
2030	1.954	Excluding demographic changes	0.1	Smoking	Relative change in major illness prevalence compared to 2023 (%)
2030	6.571	Including demographic changes	0.1	Smoking	Relative change in major illness prevalence compared to 2023 (%)
2030	1.824	Excluding demographic changes	0.1	SBP	Relative change in major illness prevalence compared to 2023 (%)
2030	6.518	Including demographic changes	0.1	SBP	Relative change in major illness prevalence compared to 2023 (%)
2030	2.021	Excluding demographic changes	0.1	Fruit & veg	Relative change in major illness prevalence compared to 2023 (%)
2030	6.653	Including demographic changes	0.1	Fruit & veg	Relative change in major illness prevalence compared to 2023 (%)
2030	2.023	Excluding demographic changes	0.1	Physical activity	Relative change in major illness prevalence compared to 2023 (%)
2030	6.655	Including demographic changes	0.1	Physical activity	Relative change in major illness prevalence compared to 2023 (%)
2030	2.014	Excluding demographic changes	0.1	Total cholesterol	Relative change in major illness prevalence compared to 2023 (%)
2030	6.648	Including demographic changes	0.1	Total cholesterol	Relative change in major illness prevalence compared to 2023 (%)
2031	1.457	Excluding demographic changes	0.1	All	Relative change in major illness prevalence compared to 2023 (%)
2031	6.969	Including demographic changes	0.1	All	Relative change in major illness prevalence compared to 2023 (%)
2031	1.67	Excluding demographic changes	0.1	BMI	Relative change in major illness prevalence compared to 2023 (%)
2031	7.042	Including demographic changes	0.1	BMI	Relative change in major illness prevalence compared to 2023 (%)
2031	2.17	Excluding demographic changes	0.1	Smoking	Relative change in major illness prevalence compared to 2023 (%)
2031	7.581	Including demographic changes	0.1	Smoking	Relative change in major illness prevalence compared to 2023 (%)
2031	2.034	Excluding demographic changes	0.1	SBP	Relative change in major illness prevalence compared to 2023 (%)
2031	7.471	Including demographic changes	0.1	SBP	Relative change in major illness prevalence compared to 2023 (%)
2031	2.244	Excluding demographic changes	0.1	Fruit & veg	Relative change in major illness prevalence compared to 2023 (%)
2031	7.629	Including demographic changes	0.1	Fruit & veg	Relative change in major illness prevalence compared to 2023 (%)
2031	2.259	Excluding demographic changes	0.1	Physical activity	Relative change in major illness prevalence compared to 2023 (%)
2031	7.643	Including demographic changes	0.1	Physical activity	Relative change in major illness prevalence compared to 2023 (%)
2031	2.242	Excluding demographic changes	0.1	Total cholesterol	Relative change in major illness prevalence compared to 2023 (%)
2031	7.61	Including demographic changes	0.1	Total cholesterol	Relative change in major illness prevalence compared to 2023 (%)
2032	1.502	Excluding demographic changes	0.1	All	Relative change in major illness prevalence compared to 2023 (%)
2032	7.689	Including demographic changes	0.1	All	Relative change in major illness prevalence compared to 2023 (%)
2032	1.734	Excluding demographic changes	0.1	BMI	Relative change in major illness prevalence compared to 2023 (%)
2032	7.793	Including demographic changes	0.1	BMI	Relative change in major illness prevalence compared to 2023 (%)
2032	2.321	Excluding demographic changes	0.1	Smoking	Relative change in major illness prevalence compared to 2023 (%)
2032	8.464	Including demographic changes	0.1	Smoking	Relative change in major illness prevalence compared to 2023 (%)
2032	2.188	Excluding demographic changes	0.1	SBP	Relative change in major illness prevalence compared to 2023 (%)
2032	8.33	Including demographic changes	0.1	SBP	Relative change in major illness prevalence compared to 2023 (%)
2032	2.41	Excluding demographic changes	0.1	Fruit & veg	Relative change in major illness prevalence compared to 2023 (%)
2032	8.479	Including demographic changes	0.1	Fruit & veg	Relative change in major illness prevalence compared to 2023 (%)
2032	2.426	Excluding demographic changes	0.1	Physical activity	Relative change in major illness prevalence compared to 2023 (%)
2032	8.506	Including demographic changes	0.1	Physical activity	Relative change in major illness prevalence compared to 2023 (%)
2032	2.409	Excluding demographic changes	0.1	Total cholesterol	Relative change in major illness prevalence compared to 2023 (%)
2032	8.471	Including demographic changes	0.1	Total cholesterol	Relative change in major illness prevalence compared to 2023 (%)
2033	1.477	Excluding demographic changes	0.1	All	Relative change in major illness prevalence compared to 2023 (%)
2033	8.443	Including demographic changes	0.1	All	Relative change in major illness prevalence compared to 2023 (%)
2033	1.736	Excluding demographic changes	0.1	BMI	Relative change in major illness prevalence compared to 2023 (%)
2033	8.497	Including demographic changes	0.1	BMI	Relative change in major illness prevalence compared to 2023 (%)
2033	2.396	Excluding demographic changes	0.1	Smoking	Relative change in major illness prevalence compared to 2023 (%)
2033	9.123	Including demographic changes	0.1	Smoking	Relative change in major illness prevalence compared to 2023 (%)
2033	2.259	Excluding demographic changes	0.1	SBP	Relative change in major illness prevalence compared to 2023 (%)
2033	9.032	Including demographic changes	0.1	SBP	Relative change in major illness prevalence compared to 2023 (%)
2033	2.511	Excluding demographic changes	0.1	Fruit & veg	Relative change in major illness prevalence compared to 2023 (%)
2033	9.136	Including demographic changes	0.1	Fruit & veg	Relative change in major illness prevalence compared to 2023 (%)
2033	2.519	Excluding demographic changes	0.1	Physical activity	Relative change in major illness prevalence compared to 2023 (%)
2033	9.165	Including demographic changes	0.1	Physical activity	Relative change in major illness prevalence compared to 2023 (%)
2033	2.506	Excluding demographic changes	0.1	Total cholesterol	Relative change in major illness prevalence compared to 2023 (%)
2033	9.129	Including demographic changes	0.1	Total cholesterol	Relative change in major illness prevalence compared to 2023 (%)
2034	1.471	Excluding demographic changes	0.1	All	Relative change in major illness prevalence compared to 2023 (%)
2034	9.061	Including demographic changes	0.1	All	Relative change in major illness prevalence compared to 2023 (%)
2034	1.737	Excluding demographic changes	0.1	BMI	Relative change in major illness prevalence compared to 2023 (%)
2034	9.113	Including demographic changes	0.1	BMI	Relative change in major illness prevalence compared to 2023 (%)
2034	2.539	Excluding demographic changes	0.1	Smoking	Relative change in major illness prevalence compared to 2023 (%)
2034	10.016	Including demographic changes	0.1	Smoking	Relative change in major illness prevalence compared to 2023 (%)
2034	2.369	Excluding demographic changes	0.1	SBP	Relative change in major illness prevalence compared to 2023 (%)
2034	9.824	Including demographic changes	0.1	SBP	Relative change in major illness prevalence compared to 2023 (%)
2034	2.659	Excluding demographic changes	0.1	Fruit & veg	Relative change in major illness prevalence compared to 2023 (%)
2034	10.031	Including demographic changes	0.1	Fruit & veg	Relative change in major illness prevalence compared to 2023 (%)
2034	2.673	Excluding demographic changes	0.1	Physical activity	Relative change in major illness prevalence compared to 2023 (%)
2034	10.075	Including demographic changes	0.1	Physical activity	Relative change in major illness prevalence compared to 2023 (%)
2034	2.656	Excluding demographic changes	0.1	Total cholesterol	Relative change in major illness prevalence compared to 2023 (%)
2034	10.026	Including demographic changes	0.1	Total cholesterol	Relative change in major illness prevalence compared to 2023 (%)
2035	1.521	Excluding demographic changes	0.1	All	Relative change in major illness prevalence compared to 2023 (%)
2035	9.84	Including demographic changes	0.1	All	Relative change in major illness prevalence compared to 2023 (%)
2035	1.783	Excluding demographic changes	0.1	BMI	Relative change in major illness prevalence compared to 2023 (%)
2035	9.846	Including demographic changes	0.1	BMI	Relative change in major illness prevalence compared to 2023 (%)
2035	2.655	Excluding demographic changes	0.1	Smoking	Relative change in major illness prevalence compared to 2023 (%)
2035	10.778	Including demographic changes	0.1	Smoking	Relative change in major illness prevalence compared to 2023 (%)
2035	2.482	Excluding demographic changes	0.1	SBP	Relative change in major illness prevalence compared to 2023 (%)
2035	10.607	Including demographic changes	0.1	SBP	Relative change in major illness prevalence compared to 2023 (%)
2035	2.788	Excluding demographic changes	0.1	Fruit & veg	Relative change in major illness prevalence compared to 2023 (%)
2035	10.759	Including demographic changes	0.1	Fruit & veg	Relative change in major illness prevalence compared to 2023 (%)
2035	2.796	Excluding demographic changes	0.1	Physical activity	Relative change in major illness prevalence compared to 2023 (%)
2035	10.788	Including demographic changes	0.1	Physical activity	Relative change in major illness prevalence compared to 2023 (%)
2035	2.776	Excluding demographic changes	0.1	Total cholesterol	Relative change in major illness prevalence compared to 2023 (%)
2035	10.751	Including demographic changes	0.1	Total cholesterol	Relative change in major illness prevalence compared to 2023 (%)
2036	1.579	Excluding demographic changes	0.1	All	Relative change in major illness prevalence compared to 2023 (%)
2036	10.636	Including demographic changes	0.1	All	Relative change in major illness prevalence compared to 2023 (%)
2036	1.898	Excluding demographic changes	0.1	BMI	Relative change in major illness prevalence compared to 2023 (%)
2036	10.656	Including demographic changes	0.1	BMI	Relative change in major illness prevalence compared to 2023 (%)
2036	2.799	Excluding demographic changes	0.1	Smoking	Relative change in major illness prevalence compared to 2023 (%)
2036	11.538	Including demographic changes	0.1	Smoking	Relative change in major illness prevalence compared to 2023 (%)
2036	2.643	Excluding demographic changes	0.1	SBP	Relative change in major illness prevalence compared to 2023 (%)
2036	11.35	Including demographic changes	0.1	SBP	Relative change in major illness prevalence compared to 2023 (%)
2036	2.952	Excluding demographic changes	0.1	Fruit & veg	Relative change in major illness prevalence compared to 2023 (%)
2036	11.516	Including demographic changes	0.1	Fruit & veg	Relative change in major illness prevalence compared to 2023 (%)
2036	2.969	Excluding demographic changes	0.1	Physical activity	Relative change in major illness prevalence compared to 2023 (%)
2036	11.553	Including demographic changes	0.1	Physical activity	Relative change in major illness prevalence compared to 2023 (%)
2036	2.948	Excluding demographic changes	0.1	Total cholesterol	Relative change in major illness prevalence compared to 2023 (%)
2036	11.509	Including demographic changes	0.1	Total cholesterol	Relative change in major illness prevalence compared to 2023 (%)
2037	1.638	Excluding demographic changes	0.1	All	Relative change in major illness prevalence compared to 2023 (%)
2037	11.234	Including demographic changes	0.1	All	Relative change in major illness prevalence compared to 2023 (%)
2037	1.972	Excluding demographic changes	0.1	BMI	Relative change in major illness prevalence compared to 2023 (%)
2037	11.26	Including demographic changes	0.1	BMI	Relative change in major illness prevalence compared to 2023 (%)
2037	2.965	Excluding demographic changes	0.1	Smoking	Relative change in major illness prevalence compared to 2023 (%)
2037	12.236	Including demographic changes	0.1	Smoking	Relative change in major illness prevalence compared to 2023 (%)
2037	2.783	Excluding demographic changes	0.1	SBP	Relative change in major illness prevalence compared to 2023 (%)
2037	12.074	Including demographic changes	0.1	SBP	Relative change in major illness prevalence compared to 2023 (%)
2037	3.112	Excluding demographic changes	0.1	Fruit & veg	Relative change in major illness prevalence compared to 2023 (%)
2037	12.221	Including demographic changes	0.1	Fruit & veg	Relative change in major illness prevalence compared to 2023 (%)
2037	3.119	Excluding demographic changes	0.1	Physical activity	Relative change in major illness prevalence compared to 2023 (%)
2037	12.243	Including demographic changes	0.1	Physical activity	Relative change in major illness prevalence compared to 2023 (%)
2037	3.095	Excluding demographic changes	0.1	Total cholesterol	Relative change in major illness prevalence compared to 2023 (%)
2037	12.215	Including demographic changes	0.1	Total cholesterol	Relative change in major illness prevalence compared to 2023 (%)
2038	1.761	Excluding demographic changes	0.1	All	Relative change in major illness prevalence compared to 2023 (%)
2038	11.913	Including demographic changes	0.1	All	Relative change in major illness prevalence compared to 2023 (%)
2038	2.124	Excluding demographic changes	0.1	BMI	Relative change in major illness prevalence compared to 2023 (%)
2038	11.917	Including demographic changes	0.1	BMI	Relative change in major illness prevalence compared to 2023 (%)
2038	3.169	Excluding demographic changes	0.1	Smoking	Relative change in major illness prevalence compared to 2023 (%)
2038	12.89	Including demographic changes	0.1	Smoking	Relative change in major illness prevalence compared to 2023 (%)
2038	2.979	Excluding demographic changes	0.1	SBP	Relative change in major illness prevalence compared to 2023 (%)
2038	12.733	Including demographic changes	0.1	SBP	Relative change in major illness prevalence compared to 2023 (%)
2038	3.319	Excluding demographic changes	0.1	Fruit & veg	Relative change in major illness prevalence compared to 2023 (%)
2038	12.863	Including demographic changes	0.1	Fruit & veg	Relative change in major illness prevalence compared to 2023 (%)
2038	3.339	Excluding demographic changes	0.1	Physical activity	Relative change in major illness prevalence compared to 2023 (%)
2038	12.896	Including demographic changes	0.1	Physical activity	Relative change in major illness prevalence compared to 2023 (%)
2038	3.309	Excluding demographic changes	0.1	Total cholesterol	Relative change in major illness prevalence compared to 2023 (%)
2038	12.839	Including demographic changes	0.1	Total cholesterol	Relative change in major illness prevalence compared to 2023 (%)
2039	1.858	Excluding demographic changes	0.1	All	Relative change in major illness prevalence compared to 2023 (%)
2039	12.48	Including demographic changes	0.1	All	Relative change in major illness prevalence compared to 2023 (%)
2039	2.216	Excluding demographic changes	0.1	BMI	Relative change in major illness prevalence compared to 2023 (%)
2039	12.469	Including demographic changes	0.1	BMI	Relative change in major illness prevalence compared to 2023 (%)
2039	3.297	Excluding demographic changes	0.1	Smoking	Relative change in major illness prevalence compared to 2023 (%)
2039	13.577	Including demographic changes	0.1	Smoking	Relative change in major illness prevalence compared to 2023 (%)
2039	3.123	Excluding demographic changes	0.1	SBP	Relative change in major illness prevalence compared to 2023 (%)
2039	13.427	Including demographic changes	0.1	SBP	Relative change in major illness prevalence compared to 2023 (%)
2039	3.456	Excluding demographic changes	0.1	Fruit & veg	Relative change in major illness prevalence compared to 2023 (%)
2039	13.546	Including demographic changes	0.1	Fruit & veg	Relative change in major illness prevalence compared to 2023 (%)
2039	3.47	Excluding demographic changes	0.1	Physical activity	Relative change in major illness prevalence compared to 2023 (%)
2039	13.594	Including demographic changes	0.1	Physical activity	Relative change in major illness prevalence compared to 2023 (%)
2039	3.448	Excluding demographic changes	0.1	Total cholesterol	Relative change in major illness prevalence compared to 2023 (%)
2039	13.534	Including demographic changes	0.1	Total cholesterol	Relative change in major illness prevalence compared to 2023 (%)
2040	1.784	Excluding demographic changes	0.1	All	Relative change in major illness prevalence compared to 2023 (%)
2040	13.101	Including demographic changes	0.1	All	Relative change in major illness prevalence compared to 2023 (%)
2040	2.163	Excluding demographic changes	0.1	BMI	Relative change in major illness prevalence compared to 2023 (%)
2040	13.053	Including demographic changes	0.1	BMI	Relative change in major illness prevalence compared to 2023 (%)
2040	3.311	Excluding demographic changes	0.1	Smoking	Relative change in major illness prevalence compared to 2023 (%)
2040	14.086	Including demographic changes	0.1	Smoking	Relative change in major illness prevalence compared to 2023 (%)
2040	3.118	Excluding demographic changes	0.1	SBP	Relative change in major illness prevalence compared to 2023 (%)
2040	13.925	Including demographic changes	0.1	SBP	Relative change in major illness prevalence compared to 2023 (%)
2040	3.487	Excluding demographic changes	0.1	Fruit & veg	Relative change in major illness prevalence compared to 2023 (%)
2040	14.039	Including demographic changes	0.1	Fruit & veg	Relative change in major illness prevalence compared to 2023 (%)
2040	3.494	Excluding demographic changes	0.1	Physical activity	Relative change in major illness prevalence compared to 2023 (%)
2040	14.074	Including demographic changes	0.1	Physical activity	Relative change in major illness prevalence compared to 2023 (%)
2040	3.478	Excluding demographic changes	0.1	Total cholesterol	Relative change in major illness prevalence compared to 2023 (%)
2040	14.011	Including demographic changes	0.1	Total cholesterol	Relative change in major illness prevalence compared to 2023 (%)
2041	1.814	Excluding demographic changes	0.1	All	Relative change in major illness prevalence compared to 2023 (%)
2041	13.712	Including demographic changes	0.1	All	Relative change in major illness prevalence compared to 2023 (%)
2041	2.185	Excluding demographic changes	0.1	BMI	Relative change in major illness prevalence compared to 2023 (%)
2041	13.64	Including demographic changes	0.1	BMI	Relative change in major illness prevalence compared to 2023 (%)
2041	3.389	Excluding demographic changes	0.1	Smoking	Relative change in major illness prevalence compared to 2023 (%)
2041	14.741	Including demographic changes	0.1	Smoking	Relative change in major illness prevalence compared to 2023 (%)
2041	3.229	Excluding demographic changes	0.1	SBP	Relative change in major illness prevalence compared to 2023 (%)
2041	14.544	Including demographic changes	0.1	SBP	Relative change in major illness prevalence compared to 2023 (%)
2041	3.556	Excluding demographic changes	0.1	Fruit & veg	Relative change in major illness prevalence compared to 2023 (%)
2041	14.702	Including demographic changes	0.1	Fruit & veg	Relative change in major illness prevalence compared to 2023 (%)
2041	3.573	Excluding demographic changes	0.1	Physical activity	Relative change in major illness prevalence compared to 2023 (%)
2041	14.758	Including demographic changes	0.1	Physical activity	Relative change in major illness prevalence compared to 2023 (%)
2041	3.552	Excluding demographic changes	0.1	Total cholesterol	Relative change in major illness prevalence compared to 2023 (%)
2041	14.709	Including demographic changes	0.1	Total cholesterol	Relative change in major illness prevalence compared to 2023 (%)
2042	1.947	Excluding demographic changes	0.1	All	Relative change in major illness prevalence compared to 2023 (%)
2042	14.298	Including demographic changes	0.1	All	Relative change in major illness prevalence compared to 2023 (%)
2042	2.33	Excluding demographic changes	0.1	BMI	Relative change in major illness prevalence compared to 2023 (%)
2042	14.241	Including demographic changes	0.1	BMI	Relative change in major illness prevalence compared to 2023 (%)
2042	3.599	Excluding demographic changes	0.1	Smoking	Relative change in major illness prevalence compared to 2023 (%)
2042	15.425	Including demographic changes	0.1	Smoking	Relative change in major illness prevalence compared to 2023 (%)
2042	3.417	Excluding demographic changes	0.1	SBP	Relative change in major illness prevalence compared to 2023 (%)
2042	15.181	Including demographic changes	0.1	SBP	Relative change in major illness prevalence compared to 2023 (%)
2042	3.775	Excluding demographic changes	0.1	Fruit & veg	Relative change in major illness prevalence compared to 2023 (%)
2042	15.343	Including demographic changes	0.1	Fruit & veg	Relative change in major illness prevalence compared to 2023 (%)
2042	3.804	Excluding demographic changes	0.1	Physical activity	Relative change in major illness prevalence compared to 2023 (%)
2042	15.39	Including demographic changes	0.1	Physical activity	Relative change in major illness prevalence compared to 2023 (%)
2042	3.779	Excluding demographic changes	0.1	Total cholesterol	Relative change in major illness prevalence compared to 2023 (%)
2042	15.337	Including demographic changes	0.1	Total cholesterol	Relative change in major illness prevalence compared to 2023 (%)
2043	2.139	Excluding demographic changes	0.1	All	Relative change in major illness prevalence compared to 2023 (%)
2043	14.929	Including demographic changes	0.1	All	Relative change in major illness prevalence compared to 2023 (%)
2043	2.532	Excluding demographic changes	0.1	BMI	Relative change in major illness prevalence compared to 2023 (%)
2043	14.828	Including demographic changes	0.1	BMI	Relative change in major illness prevalence compared to 2023 (%)
2043	3.778	Excluding demographic changes	0.1	Smoking	Relative change in major illness prevalence compared to 2023 (%)
2043	16.055	Including demographic changes	0.1	Smoking	Relative change in major illness prevalence compared to 2023 (%)
2043	3.604	Excluding demographic changes	0.1	SBP	Relative change in major illness prevalence compared to 2023 (%)
2043	15.854	Including demographic changes	0.1	SBP	Relative change in major illness prevalence compared to 2023 (%)
2043	3.963	Excluding demographic changes	0.1	Fruit & veg	Relative change in major illness prevalence compared to 2023 (%)
2043	15.947	Including demographic changes	0.1	Fruit & veg	Relative change in major illness prevalence compared to 2023 (%)
2043	3.975	Excluding demographic changes	0.1	Physical activity	Relative change in major illness prevalence compared to 2023 (%)
2043	15.994	Including demographic changes	0.1	Physical activity	Relative change in major illness prevalence compared to 2023 (%)
2043	3.961	Excluding demographic changes	0.1	Total cholesterol	Relative change in major illness prevalence compared to 2023 (%)
2043	15.935	Including demographic changes	0.1	Total cholesterol	Relative change in major illness prevalence compared to 2023 (%)
2023	-0.018	Excluding demographic changes	Theoretical minimum risk	All	Relative change in major illness prevalence compared to 2023 (%)
2023	-0.013	Including demographic changes	Theoretical minimum risk	All	Relative change in major illness prevalence compared to 2023 (%)
2023	0	Excluding demographic changes	Theoretical minimum risk	BMI	Relative change in major illness prevalence compared to 2023 (%)
2023	0	Including demographic changes	Theoretical minimum risk	BMI	Relative change in major illness prevalence compared to 2023 (%)
2023	-0.004	Excluding demographic changes	Theoretical minimum risk	Smoking	Relative change in major illness prevalence compared to 2023 (%)
2023	-0.006	Including demographic changes	Theoretical minimum risk	Smoking	Relative change in major illness prevalence compared to 2023 (%)
2023	-0.014	Excluding demographic changes	Theoretical minimum risk	SBP	Relative change in major illness prevalence compared to 2023 (%)
2023	-0.007	Including demographic changes	Theoretical minimum risk	SBP	Relative change in major illness prevalence compared to 2023 (%)
2023	0	Excluding demographic changes	Theoretical minimum risk	Fruit & veg	Relative change in major illness prevalence compared to 2023 (%)
2023	0	Including demographic changes	Theoretical minimum risk	Fruit & veg	Relative change in major illness prevalence compared to 2023 (%)
2023	0	Excluding demographic changes	Theoretical minimum risk	Physical activity	Relative change in major illness prevalence compared to 2023 (%)
2023	0	Including demographic changes	Theoretical minimum risk	Physical activity	Relative change in major illness prevalence compared to 2023 (%)
2023	0	Excluding demographic changes	Theoretical minimum risk	Total cholesterol	Relative change in major illness prevalence compared to 2023 (%)
2023	0	Including demographic changes	Theoretical minimum risk	Total cholesterol	Relative change in major illness prevalence compared to 2023 (%)
2024	0.227	Excluding demographic changes	Theoretical minimum risk	All	Relative change in major illness prevalence compared to 2023 (%)
2024	0.883	Including demographic changes	Theoretical minimum risk	All	Relative change in major illness prevalence compared to 2023 (%)
2024	0.354	Excluding demographic changes	Theoretical minimum risk	BMI	Relative change in major illness prevalence compared to 2023 (%)
2024	0.993	Including demographic changes	Theoretical minimum risk	BMI	Relative change in major illness prevalence compared to 2023 (%)
2024	0.283	Excluding demographic changes	Theoretical minimum risk	Smoking	Relative change in major illness prevalence compared to 2023 (%)
2024	0.906	Including demographic changes	Theoretical minimum risk	Smoking	Relative change in major illness prevalence compared to 2023 (%)
2024	0.333	Excluding demographic changes	Theoretical minimum risk	SBP	Relative change in major illness prevalence compared to 2023 (%)
2024	0.969	Including demographic changes	Theoretical minimum risk	SBP	Relative change in major illness prevalence compared to 2023 (%)
2024	0.369	Excluding demographic changes	Theoretical minimum risk	Fruit & veg	Relative change in major illness prevalence compared to 2023 (%)
2024	0.993	Including demographic changes	Theoretical minimum risk	Fruit & veg	Relative change in major illness prevalence compared to 2023 (%)
2024	0.363	Excluding demographic changes	Theoretical minimum risk	Physical activity	Relative change in major illness prevalence compared to 2023 (%)
2024	0.993	Including demographic changes	Theoretical minimum risk	Physical activity	Relative change in major illness prevalence compared to 2023 (%)
2024	0.369	Excluding demographic changes	Theoretical minimum risk	Total cholesterol	Relative change in major illness prevalence compared to 2023 (%)
2024	0.993	Including demographic changes	Theoretical minimum risk	Total cholesterol	Relative change in major illness prevalence compared to 2023 (%)
2025	0.416	Excluding demographic changes	Theoretical minimum risk	All	Relative change in major illness prevalence compared to 2023 (%)
2025	1.637	Including demographic changes	Theoretical minimum risk	All	Relative change in major illness prevalence compared to 2023 (%)
2025	0.729	Excluding demographic changes	Theoretical minimum risk	BMI	Relative change in major illness prevalence compared to 2023 (%)
2025	1.873	Including demographic changes	Theoretical minimum risk	BMI	Relative change in major illness prevalence compared to 2023 (%)
2025	0.65	Excluding demographic changes	Theoretical minimum risk	Smoking	Relative change in major illness prevalence compared to 2023 (%)
2025	1.838	Including demographic changes	Theoretical minimum risk	Smoking	Relative change in major illness prevalence compared to 2023 (%)
2025	0.67	Excluding demographic changes	Theoretical minimum risk	SBP	Relative change in major illness prevalence compared to 2023 (%)
2025	1.867	Including demographic changes	Theoretical minimum risk	SBP	Relative change in major illness prevalence compared to 2023 (%)
2025	0.772	Excluding demographic changes	Theoretical minimum risk	Fruit & veg	Relative change in major illness prevalence compared to 2023 (%)
2025	1.949	Including demographic changes	Theoretical minimum risk	Fruit & veg	Relative change in major illness prevalence compared to 2023 (%)
2025	0.745	Excluding demographic changes	Theoretical minimum risk	Physical activity	Relative change in major illness prevalence compared to 2023 (%)
2025	1.929	Including demographic changes	Theoretical minimum risk	Physical activity	Relative change in major illness prevalence compared to 2023 (%)
2025	0.777	Excluding demographic changes	Theoretical minimum risk	Total cholesterol	Relative change in major illness prevalence compared to 2023 (%)
2025	1.946	Including demographic changes	Theoretical minimum risk	Total cholesterol	Relative change in major illness prevalence compared to 2023 (%)
2026	0.326	Excluding demographic changes	Theoretical minimum risk	All	Relative change in major illness prevalence compared to 2023 (%)
2026	2.208	Including demographic changes	Theoretical minimum risk	All	Relative change in major illness prevalence compared to 2023 (%)
2026	0.928	Excluding demographic changes	Theoretical minimum risk	BMI	Relative change in major illness prevalence compared to 2023 (%)
2026	2.642	Including demographic changes	Theoretical minimum risk	BMI	Relative change in major illness prevalence compared to 2023 (%)
2026	0.943	Excluding demographic changes	Theoretical minimum risk	Smoking	Relative change in major illness prevalence compared to 2023 (%)
2026	2.713	Including demographic changes	Theoretical minimum risk	Smoking	Relative change in major illness prevalence compared to 2023 (%)
2026	0.841	Excluding demographic changes	Theoretical minimum risk	SBP	Relative change in major illness prevalence compared to 2023 (%)
2026	2.666	Including demographic changes	Theoretical minimum risk	SBP	Relative change in major illness prevalence compared to 2023 (%)
2026	1.103	Excluding demographic changes	Theoretical minimum risk	Fruit & veg	Relative change in major illness prevalence compared to 2023 (%)
2026	2.827	Including demographic changes	Theoretical minimum risk	Fruit & veg	Relative change in major illness prevalence compared to 2023 (%)
2026	1.057	Excluding demographic changes	Theoretical minimum risk	Physical activity	Relative change in major illness prevalence compared to 2023 (%)
2026	2.826	Including demographic changes	Theoretical minimum risk	Physical activity	Relative change in major illness prevalence compared to 2023 (%)
2026	1.122	Excluding demographic changes	Theoretical minimum risk	Total cholesterol	Relative change in major illness prevalence compared to 2023 (%)
2026	2.862	Including demographic changes	Theoretical minimum risk	Total cholesterol	Relative change in major illness prevalence compared to 2023 (%)
2027	-0.093	Excluding demographic changes	Theoretical minimum risk	All	Relative change in major illness prevalence compared to 2023 (%)
2027	2.641	Including demographic changes	Theoretical minimum risk	All	Relative change in major illness prevalence compared to 2023 (%)
2027	0.902	Excluding demographic changes	Theoretical minimum risk	BMI	Relative change in major illness prevalence compared to 2023 (%)
2027	3.336	Including demographic changes	Theoretical minimum risk	BMI	Relative change in major illness prevalence compared to 2023 (%)
2027	1.14	Excluding demographic changes	Theoretical minimum risk	Smoking	Relative change in major illness prevalence compared to 2023 (%)
2027	3.602	Including demographic changes	Theoretical minimum risk	Smoking	Relative change in major illness prevalence compared to 2023 (%)
2027	0.868	Excluding demographic changes	Theoretical minimum risk	SBP	Relative change in major illness prevalence compared to 2023 (%)
2027	3.405	Including demographic changes	Theoretical minimum risk	SBP	Relative change in major illness prevalence compared to 2023 (%)
2027	1.329	Excluding demographic changes	Theoretical minimum risk	Fruit & veg	Relative change in major illness prevalence compared to 2023 (%)
2027	3.735	Including demographic changes	Theoretical minimum risk	Fruit & veg	Relative change in major illness prevalence compared to 2023 (%)
2027	1.235	Excluding demographic changes	Theoretical minimum risk	Physical activity	Relative change in major illness prevalence compared to 2023 (%)
2027	3.755	Including demographic changes	Theoretical minimum risk	Physical activity	Relative change in major illness prevalence compared to 2023 (%)
2027	1.359	Excluding demographic changes	Theoretical minimum risk	Total cholesterol	Relative change in major illness prevalence compared to 2023 (%)
2027	3.79	Including demographic changes	Theoretical minimum risk	Total cholesterol	Relative change in major illness prevalence compared to 2023 (%)
2028	-0.812	Excluding demographic changes	Theoretical minimum risk	All	Relative change in major illness prevalence compared to 2023 (%)
2028	2.798	Including demographic changes	Theoretical minimum risk	All	Relative change in major illness prevalence compared to 2023 (%)
2028	0.575	Excluding demographic changes	Theoretical minimum risk	BMI	Relative change in major illness prevalence compared to 2023 (%)
2028	3.821	Including demographic changes	Theoretical minimum risk	BMI	Relative change in major illness prevalence compared to 2023 (%)
2028	1.28	Excluding demographic changes	Theoretical minimum risk	Smoking	Relative change in major illness prevalence compared to 2023 (%)
2028	4.52	Including demographic changes	Theoretical minimum risk	Smoking	Relative change in major illness prevalence compared to 2023 (%)
2028	0.729	Excluding demographic changes	Theoretical minimum risk	SBP	Relative change in major illness prevalence compared to 2023 (%)
2028	4.091	Including demographic changes	Theoretical minimum risk	SBP	Relative change in major illness prevalence compared to 2023 (%)
2028	1.467	Excluding demographic changes	Theoretical minimum risk	Fruit & veg	Relative change in major illness prevalence compared to 2023 (%)
2028	4.602	Including demographic changes	Theoretical minimum risk	Fruit & veg	Relative change in major illness prevalence compared to 2023 (%)
2028	1.327	Excluding demographic changes	Theoretical minimum risk	Physical activity	Relative change in major illness prevalence compared to 2023 (%)
2028	4.762	Including demographic changes	Theoretical minimum risk	Physical activity	Relative change in major illness prevalence compared to 2023 (%)
2028	1.512	Excluding demographic changes	Theoretical minimum risk	Total cholesterol	Relative change in major illness prevalence compared to 2023 (%)
2028	4.676	Including demographic changes	Theoretical minimum risk	Total cholesterol	Relative change in major illness prevalence compared to 2023 (%)
2029	-1.588	Excluding demographic changes	Theoretical minimum risk	All	Relative change in major illness prevalence compared to 2023 (%)
2029	3.137	Including demographic changes	Theoretical minimum risk	All	Relative change in major illness prevalence compared to 2023 (%)
2029	0.154	Excluding demographic changes	Theoretical minimum risk	BMI	Relative change in major illness prevalence compared to 2023 (%)
2029	4.198	Including demographic changes	Theoretical minimum risk	BMI	Relative change in major illness prevalence compared to 2023 (%)
2029	1.387	Excluding demographic changes	Theoretical minimum risk	Smoking	Relative change in major illness prevalence compared to 2023 (%)
2029	5.375	Including demographic changes	Theoretical minimum risk	Smoking	Relative change in major illness prevalence compared to 2023 (%)
2029	0.58	Excluding demographic changes	Theoretical minimum risk	SBP	Relative change in major illness prevalence compared to 2023 (%)
2029	4.815	Including demographic changes	Theoretical minimum risk	SBP	Relative change in major illness prevalence compared to 2023 (%)
2029	1.568	Excluding demographic changes	Theoretical minimum risk	Fruit & veg	Relative change in major illness prevalence compared to 2023 (%)
2029	5.533	Including demographic changes	Theoretical minimum risk	Fruit & veg	Relative change in major illness prevalence compared to 2023 (%)
2029	1.4	Excluding demographic changes	Theoretical minimum risk	Physical activity	Relative change in major illness prevalence compared to 2023 (%)
2029	5.669	Including demographic changes	Theoretical minimum risk	Physical activity	Relative change in major illness prevalence compared to 2023 (%)
2029	1.67	Excluding demographic changes	Theoretical minimum risk	Total cholesterol	Relative change in major illness prevalence compared to 2023 (%)
2029	5.594	Including demographic changes	Theoretical minimum risk	Total cholesterol	Relative change in major illness prevalence compared to 2023 (%)
2030	-2.269	Excluding demographic changes	Theoretical minimum risk	All	Relative change in major illness prevalence compared to 2023 (%)
2030	3.474	Including demographic changes	Theoretical minimum risk	All	Relative change in major illness prevalence compared to 2023 (%)
2030	-0.206	Excluding demographic changes	Theoretical minimum risk	BMI	Relative change in major illness prevalence compared to 2023 (%)
2030	4.536	Including demographic changes	Theoretical minimum risk	BMI	Relative change in major illness prevalence compared to 2023 (%)
2030	1.588	Excluding demographic changes	Theoretical minimum risk	Smoking	Relative change in major illness prevalence compared to 2023 (%)
2030	6.324	Including demographic changes	Theoretical minimum risk	Smoking	Relative change in major illness prevalence compared to 2023 (%)
2030	0.547	Excluding demographic changes	Theoretical minimum risk	SBP	Relative change in major illness prevalence compared to 2023 (%)
2030	5.504	Including demographic changes	Theoretical minimum risk	SBP	Relative change in major illness prevalence compared to 2023 (%)
2030	1.757	Excluding demographic changes	Theoretical minimum risk	Fruit & veg	Relative change in major illness prevalence compared to 2023 (%)
2030	6.45	Including demographic changes	Theoretical minimum risk	Fruit & veg	Relative change in major illness prevalence compared to 2023 (%)
2030	1.562	Excluding demographic changes	Theoretical minimum risk	Physical activity	Relative change in major illness prevalence compared to 2023 (%)
2030	6.669	Including demographic changes	Theoretical minimum risk	Physical activity	Relative change in major illness prevalence compared to 2023 (%)
2030	1.882	Excluding demographic changes	Theoretical minimum risk	Total cholesterol	Relative change in major illness prevalence compared to 2023 (%)
2030	6.524	Including demographic changes	Theoretical minimum risk	Total cholesterol	Relative change in major illness prevalence compared to 2023 (%)
2031	-2.96	Excluding demographic changes	Theoretical minimum risk	All	Relative change in major illness prevalence compared to 2023 (%)
2031	3.829	Including demographic changes	Theoretical minimum risk	All	Relative change in major illness prevalence compared to 2023 (%)
2031	-0.598	Excluding demographic changes	Theoretical minimum risk	BMI	Relative change in major illness prevalence compared to 2023 (%)
2031	4.881	Including demographic changes	Theoretical minimum risk	BMI	Relative change in major illness prevalence compared to 2023 (%)
2031	1.738	Excluding demographic changes	Theoretical minimum risk	Smoking	Relative change in major illness prevalence compared to 2023 (%)
2031	7.37	Including demographic changes	Theoretical minimum risk	Smoking	Relative change in major illness prevalence compared to 2023 (%)
2031	0.478	Excluding demographic changes	Theoretical minimum risk	SBP	Relative change in major illness prevalence compared to 2023 (%)
2031	6.304	Including demographic changes	Theoretical minimum risk	SBP	Relative change in major illness prevalence compared to 2023 (%)
2031	1.936	Excluding demographic changes	Theoretical minimum risk	Fruit & veg	Relative change in major illness prevalence compared to 2023 (%)
2031	7.368	Including demographic changes	Theoretical minimum risk	Fruit & veg	Relative change in major illness prevalence compared to 2023 (%)
2031	1.675	Excluding demographic changes	Theoretical minimum risk	Physical activity	Relative change in major illness prevalence compared to 2023 (%)
2031	7.666	Including demographic changes	Theoretical minimum risk	Physical activity	Relative change in major illness prevalence compared to 2023 (%)
2031	2.063	Excluding demographic changes	Theoretical minimum risk	Total cholesterol	Relative change in major illness prevalence compared to 2023 (%)
2031	7.489	Including demographic changes	Theoretical minimum risk	Total cholesterol	Relative change in major illness prevalence compared to 2023 (%)
2032	-3.739	Excluding demographic changes	Theoretical minimum risk	All	Relative change in major illness prevalence compared to 2023 (%)
2032	4.116	Including demographic changes	Theoretical minimum risk	All	Relative change in major illness prevalence compared to 2023 (%)
2032	-1.045	Excluding demographic changes	Theoretical minimum risk	BMI	Relative change in major illness prevalence compared to 2023 (%)
2032	5.139	Including demographic changes	Theoretical minimum risk	BMI	Relative change in major illness prevalence compared to 2023 (%)
2032	1.813	Excluding demographic changes	Theoretical minimum risk	Smoking	Relative change in major illness prevalence compared to 2023 (%)
2032	8.15	Including demographic changes	Theoretical minimum risk	Smoking	Relative change in major illness prevalence compared to 2023 (%)
2032	0.451	Excluding demographic changes	Theoretical minimum risk	SBP	Relative change in major illness prevalence compared to 2023 (%)
2032	7.034	Including demographic changes	Theoretical minimum risk	SBP	Relative change in major illness prevalence compared to 2023 (%)
2032	2.05	Excluding demographic changes	Theoretical minimum risk	Fruit & veg	Relative change in major illness prevalence compared to 2023 (%)
2032	8.196	Including demographic changes	Theoretical minimum risk	Fruit & veg	Relative change in major illness prevalence compared to 2023 (%)
2032	1.703	Excluding demographic changes	Theoretical minimum risk	Physical activity	Relative change in major illness prevalence compared to 2023 (%)
2032	8.585	Including demographic changes	Theoretical minimum risk	Physical activity	Relative change in major illness prevalence compared to 2023 (%)
2032	2.219	Excluding demographic changes	Theoretical minimum risk	Total cholesterol	Relative change in major illness prevalence compared to 2023 (%)
2032	8.33	Including demographic changes	Theoretical minimum risk	Total cholesterol	Relative change in major illness prevalence compared to 2023 (%)
2033	-4.578	Excluding demographic changes	Theoretical minimum risk	All	Relative change in major illness prevalence compared to 2023 (%)
2033	4.455	Including demographic changes	Theoretical minimum risk	All	Relative change in major illness prevalence compared to 2023 (%)
2033	-1.588	Excluding demographic changes	Theoretical minimum risk	BMI	Relative change in major illness prevalence compared to 2023 (%)
2033	5.384	Including demographic changes	Theoretical minimum risk	BMI	Relative change in major illness prevalence compared to 2023 (%)
2033	1.817	Excluding demographic changes	Theoretical minimum risk	Smoking	Relative change in major illness prevalence compared to 2023 (%)
2033	8.929	Including demographic changes	Theoretical minimum risk	Smoking	Relative change in major illness prevalence compared to 2023 (%)
2033	0.341	Excluding demographic changes	Theoretical minimum risk	SBP	Relative change in major illness prevalence compared to 2023 (%)
2033	7.673	Including demographic changes	Theoretical minimum risk	SBP	Relative change in major illness prevalence compared to 2023 (%)
2033	2.103	Excluding demographic changes	Theoretical minimum risk	Fruit & veg	Relative change in major illness prevalence compared to 2023 (%)
2033	8.907	Including demographic changes	Theoretical minimum risk	Fruit & veg	Relative change in major illness prevalence compared to 2023 (%)
2033	1.666	Excluding demographic changes	Theoretical minimum risk	Physical activity	Relative change in major illness prevalence compared to 2023 (%)
2033	9.38	Including demographic changes	Theoretical minimum risk	Physical activity	Relative change in major illness prevalence compared to 2023 (%)
2033	2.287	Excluding demographic changes	Theoretical minimum risk	Total cholesterol	Relative change in major illness prevalence compared to 2023 (%)
2033	9	Including demographic changes	Theoretical minimum risk	Total cholesterol	Relative change in major illness prevalence compared to 2023 (%)
2034	-5.326	Excluding demographic changes	Theoretical minimum risk	All	Relative change in major illness prevalence compared to 2023 (%)
2034	4.846	Including demographic changes	Theoretical minimum risk	All	Relative change in major illness prevalence compared to 2023 (%)
2034	-2	Excluding demographic changes	Theoretical minimum risk	BMI	Relative change in major illness prevalence compared to 2023 (%)
2034	5.748	Including demographic changes	Theoretical minimum risk	BMI	Relative change in major illness prevalence compared to 2023 (%)
2034	1.844	Excluding demographic changes	Theoretical minimum risk	Smoking	Relative change in major illness prevalence compared to 2023 (%)
2034	9.689	Including demographic changes	Theoretical minimum risk	Smoking	Relative change in major illness prevalence compared to 2023 (%)
2034	0.283	Excluding demographic changes	Theoretical minimum risk	SBP	Relative change in major illness prevalence compared to 2023 (%)
2034	8.378	Including demographic changes	Theoretical minimum risk	SBP	Relative change in major illness prevalence compared to 2023 (%)
2034	2.198	Excluding demographic changes	Theoretical minimum risk	Fruit & veg	Relative change in major illness prevalence compared to 2023 (%)
2034	9.762	Including demographic changes	Theoretical minimum risk	Fruit & veg	Relative change in major illness prevalence compared to 2023 (%)
2034	1.688	Excluding demographic changes	Theoretical minimum risk	Physical activity	Relative change in major illness prevalence compared to 2023 (%)
2034	10.143	Including demographic changes	Theoretical minimum risk	Physical activity	Relative change in major illness prevalence compared to 2023 (%)
2034	2.408	Excluding demographic changes	Theoretical minimum risk	Total cholesterol	Relative change in major illness prevalence compared to 2023 (%)
2034	9.854	Including demographic changes	Theoretical minimum risk	Total cholesterol	Relative change in major illness prevalence compared to 2023 (%)
2035	-5.999	Excluding demographic changes	Theoretical minimum risk	All	Relative change in major illness prevalence compared to 2023 (%)
2035	5.25	Including demographic changes	Theoretical minimum risk	All	Relative change in major illness prevalence compared to 2023 (%)
2035	-2.366	Excluding demographic changes	Theoretical minimum risk	BMI	Relative change in major illness prevalence compared to 2023 (%)
2035	6.24	Including demographic changes	Theoretical minimum risk	BMI	Relative change in major illness prevalence compared to 2023 (%)
2035	1.89	Excluding demographic changes	Theoretical minimum risk	Smoking	Relative change in major illness prevalence compared to 2023 (%)
2035	10.428	Including demographic changes	Theoretical minimum risk	Smoking	Relative change in major illness prevalence compared to 2023 (%)
2035	0.258	Excluding demographic changes	Theoretical minimum risk	SBP	Relative change in major illness prevalence compared to 2023 (%)
2035	9.012	Including demographic changes	Theoretical minimum risk	SBP	Relative change in major illness prevalence compared to 2023 (%)
2035	2.272	Excluding demographic changes	Theoretical minimum risk	Fruit & veg	Relative change in major illness prevalence compared to 2023 (%)
2035	10.428	Including demographic changes	Theoretical minimum risk	Fruit & veg	Relative change in major illness prevalence compared to 2023 (%)
2035	1.718	Excluding demographic changes	Theoretical minimum risk	Physical activity	Relative change in major illness prevalence compared to 2023 (%)
2035	10.917	Including demographic changes	Theoretical minimum risk	Physical activity	Relative change in major illness prevalence compared to 2023 (%)
2035	2.503	Excluding demographic changes	Theoretical minimum risk	Total cholesterol	Relative change in major illness prevalence compared to 2023 (%)
2035	10.552	Including demographic changes	Theoretical minimum risk	Total cholesterol	Relative change in major illness prevalence compared to 2023 (%)
2036	-6.59	Excluding demographic changes	Theoretical minimum risk	All	Relative change in major illness prevalence compared to 2023 (%)
2036	5.659	Including demographic changes	Theoretical minimum risk	All	Relative change in major illness prevalence compared to 2023 (%)
2036	-2.701	Excluding demographic changes	Theoretical minimum risk	BMI	Relative change in major illness prevalence compared to 2023 (%)
2036	6.699	Including demographic changes	Theoretical minimum risk	BMI	Relative change in major illness prevalence compared to 2023 (%)
2036	1.921	Excluding demographic changes	Theoretical minimum risk	Smoking	Relative change in major illness prevalence compared to 2023 (%)
2036	11.249	Including demographic changes	Theoretical minimum risk	Smoking	Relative change in major illness prevalence compared to 2023 (%)
2036	0.267	Excluding demographic changes	Theoretical minimum risk	SBP	Relative change in major illness prevalence compared to 2023 (%)
2036	9.744	Including demographic changes	Theoretical minimum risk	SBP	Relative change in major illness prevalence compared to 2023 (%)
2036	2.4	Excluding demographic changes	Theoretical minimum risk	Fruit & veg	Relative change in major illness prevalence compared to 2023 (%)
2036	11.213	Including demographic changes	Theoretical minimum risk	Fruit & veg	Relative change in major illness prevalence compared to 2023 (%)
2036	1.769	Excluding demographic changes	Theoretical minimum risk	Physical activity	Relative change in major illness prevalence compared to 2023 (%)
2036	11.665	Including demographic changes	Theoretical minimum risk	Physical activity	Relative change in major illness prevalence compared to 2023 (%)
2036	2.636	Excluding demographic changes	Theoretical minimum risk	Total cholesterol	Relative change in major illness prevalence compared to 2023 (%)
2036	11.309	Including demographic changes	Theoretical minimum risk	Total cholesterol	Relative change in major illness prevalence compared to 2023 (%)
2037	-7.152	Excluding demographic changes	Theoretical minimum risk	All	Relative change in major illness prevalence compared to 2023 (%)
2037	6.126	Including demographic changes	Theoretical minimum risk	All	Relative change in major illness prevalence compared to 2023 (%)
2037	-3.012	Excluding demographic changes	Theoretical minimum risk	BMI	Relative change in major illness prevalence compared to 2023 (%)
2037	7.254	Including demographic changes	Theoretical minimum risk	BMI	Relative change in major illness prevalence compared to 2023 (%)
2037	1.957	Excluding demographic changes	Theoretical minimum risk	Smoking	Relative change in major illness prevalence compared to 2023 (%)
2037	11.958	Including demographic changes	Theoretical minimum risk	Smoking	Relative change in major illness prevalence compared to 2023 (%)
2037	0.335	Excluding demographic changes	Theoretical minimum risk	SBP	Relative change in major illness prevalence compared to 2023 (%)
2037	10.412	Including demographic changes	Theoretical minimum risk	SBP	Relative change in major illness prevalence compared to 2023 (%)
2037	2.542	Excluding demographic changes	Theoretical minimum risk	Fruit & veg	Relative change in major illness prevalence compared to 2023 (%)
2037	11.887	Including demographic changes	Theoretical minimum risk	Fruit & veg	Relative change in major illness prevalence compared to 2023 (%)
2037	1.824	Excluding demographic changes	Theoretical minimum risk	Physical activity	Relative change in major illness prevalence compared to 2023 (%)
2037	12.4	Including demographic changes	Theoretical minimum risk	Physical activity	Relative change in major illness prevalence compared to 2023 (%)
2037	2.815	Excluding demographic changes	Theoretical minimum risk	Total cholesterol	Relative change in major illness prevalence compared to 2023 (%)
2037	11.984	Including demographic changes	Theoretical minimum risk	Total cholesterol	Relative change in major illness prevalence compared to 2023 (%)
2038	-7.699	Excluding demographic changes	Theoretical minimum risk	All	Relative change in major illness prevalence compared to 2023 (%)
2038	6.446	Including demographic changes	Theoretical minimum risk	All	Relative change in major illness prevalence compared to 2023 (%)
2038	-3.266	Excluding demographic changes	Theoretical minimum risk	BMI	Relative change in major illness prevalence compared to 2023 (%)
2038	7.615	Including demographic changes	Theoretical minimum risk	BMI	Relative change in major illness prevalence compared to 2023 (%)
2038	2.048	Excluding demographic changes	Theoretical minimum risk	Smoking	Relative change in major illness prevalence compared to 2023 (%)
2038	12.657	Including demographic changes	Theoretical minimum risk	Smoking	Relative change in major illness prevalence compared to 2023 (%)
2038	0.442	Excluding demographic changes	Theoretical minimum risk	SBP	Relative change in major illness prevalence compared to 2023 (%)
2038	11.06	Including demographic changes	Theoretical minimum risk	SBP	Relative change in major illness prevalence compared to 2023 (%)
2038	2.696	Excluding demographic changes	Theoretical minimum risk	Fruit & veg	Relative change in major illness prevalence compared to 2023 (%)
2038	12.56	Including demographic changes	Theoretical minimum risk	Fruit & veg	Relative change in major illness prevalence compared to 2023 (%)
2038	1.913	Excluding demographic changes	Theoretical minimum risk	Physical activity	Relative change in major illness prevalence compared to 2023 (%)
2038	12.911	Including demographic changes	Theoretical minimum risk	Physical activity	Relative change in major illness prevalence compared to 2023 (%)
2038	3.001	Excluding demographic changes	Theoretical minimum risk	Total cholesterol	Relative change in major illness prevalence compared to 2023 (%)
2038	12.663	Including demographic changes	Theoretical minimum risk	Total cholesterol	Relative change in major illness prevalence compared to 2023 (%)
2039	-8.254	Excluding demographic changes	Theoretical minimum risk	All	Relative change in major illness prevalence compared to 2023 (%)
2039	6.727	Including demographic changes	Theoretical minimum risk	All	Relative change in major illness prevalence compared to 2023 (%)
2039	-3.587	Excluding demographic changes	Theoretical minimum risk	BMI	Relative change in major illness prevalence compared to 2023 (%)
2039	7.813	Including demographic changes	Theoretical minimum risk	BMI	Relative change in major illness prevalence compared to 2023 (%)
2039	2.046	Excluding demographic changes	Theoretical minimum risk	Smoking	Relative change in major illness prevalence compared to 2023 (%)
2039	13.261	Including demographic changes	Theoretical minimum risk	Smoking	Relative change in major illness prevalence compared to 2023 (%)
2039	0.485	Excluding demographic changes	Theoretical minimum risk	SBP	Relative change in major illness prevalence compared to 2023 (%)
2039	11.735	Including demographic changes	Theoretical minimum risk	SBP	Relative change in major illness prevalence compared to 2023 (%)
2039	2.808	Excluding demographic changes	Theoretical minimum risk	Fruit & veg	Relative change in major illness prevalence compared to 2023 (%)
2039	13.168	Including demographic changes	Theoretical minimum risk	Fruit & veg	Relative change in major illness prevalence compared to 2023 (%)
2039	1.967	Excluding demographic changes	Theoretical minimum risk	Physical activity	Relative change in major illness prevalence compared to 2023 (%)
2039	13.526	Including demographic changes	Theoretical minimum risk	Physical activity	Relative change in major illness prevalence compared to 2023 (%)
2039	3.122	Excluding demographic changes	Theoretical minimum risk	Total cholesterol	Relative change in major illness prevalence compared to 2023 (%)
2039	13.31	Including demographic changes	Theoretical minimum risk	Total cholesterol	Relative change in major illness prevalence compared to 2023 (%)
2040	-8.715	Excluding demographic changes	Theoretical minimum risk	All	Relative change in major illness prevalence compared to 2023 (%)
2040	7.04	Including demographic changes	Theoretical minimum risk	All	Relative change in major illness prevalence compared to 2023 (%)
2040	-3.88	Excluding demographic changes	Theoretical minimum risk	BMI	Relative change in major illness prevalence compared to 2023 (%)
2040	8.3	Including demographic changes	Theoretical minimum risk	BMI	Relative change in major illness prevalence compared to 2023 (%)
2040	2.013	Excluding demographic changes	Theoretical minimum risk	Smoking	Relative change in major illness prevalence compared to 2023 (%)
2040	13.827	Including demographic changes	Theoretical minimum risk	Smoking	Relative change in major illness prevalence compared to 2023 (%)
2040	0.466	Excluding demographic changes	Theoretical minimum risk	SBP	Relative change in major illness prevalence compared to 2023 (%)
2040	12.279	Including demographic changes	Theoretical minimum risk	SBP	Relative change in major illness prevalence compared to 2023 (%)
2040	2.83	Excluding demographic changes	Theoretical minimum risk	Fruit & veg	Relative change in major illness prevalence compared to 2023 (%)
2040	13.66	Including demographic changes	Theoretical minimum risk	Fruit & veg	Relative change in major illness prevalence compared to 2023 (%)
2040	1.901	Excluding demographic changes	Theoretical minimum risk	Physical activity	Relative change in major illness prevalence compared to 2023 (%)
2040	14.058	Including demographic changes	Theoretical minimum risk	Physical activity	Relative change in major illness prevalence compared to 2023 (%)
2040	3.146	Excluding demographic changes	Theoretical minimum risk	Total cholesterol	Relative change in major illness prevalence compared to 2023 (%)
2040	13.83	Including demographic changes	Theoretical minimum risk	Total cholesterol	Relative change in major illness prevalence compared to 2023 (%)
2041	-9.207	Excluding demographic changes	Theoretical minimum risk	All	Relative change in major illness prevalence compared to 2023 (%)
2041	7.387	Including demographic changes	Theoretical minimum risk	All	Relative change in major illness prevalence compared to 2023 (%)
2041	-4.161	Excluding demographic changes	Theoretical minimum risk	BMI	Relative change in major illness prevalence compared to 2023 (%)
2041	8.624	Including demographic changes	Theoretical minimum risk	BMI	Relative change in major illness prevalence compared to 2023 (%)
2041	1.979	Excluding demographic changes	Theoretical minimum risk	Smoking	Relative change in major illness prevalence compared to 2023 (%)
2041	14.51	Including demographic changes	Theoretical minimum risk	Smoking	Relative change in major illness prevalence compared to 2023 (%)
2041	0.515	Excluding demographic changes	Theoretical minimum risk	SBP	Relative change in major illness prevalence compared to 2023 (%)
2041	12.794	Including demographic changes	Theoretical minimum risk	SBP	Relative change in major illness prevalence compared to 2023 (%)
2041	2.893	Excluding demographic changes	Theoretical minimum risk	Fruit & veg	Relative change in major illness prevalence compared to 2023 (%)
2041	14.319	Including demographic changes	Theoretical minimum risk	Fruit & veg	Relative change in major illness prevalence compared to 2023 (%)
2041	1.933	Excluding demographic changes	Theoretical minimum risk	Physical activity	Relative change in major illness prevalence compared to 2023 (%)
2041	14.634	Including demographic changes	Theoretical minimum risk	Physical activity	Relative change in major illness prevalence compared to 2023 (%)
2041	3.213	Excluding demographic changes	Theoretical minimum risk	Total cholesterol	Relative change in major illness prevalence compared to 2023 (%)
2041	14.558	Including demographic changes	Theoretical minimum risk	Total cholesterol	Relative change in major illness prevalence compared to 2023 (%)
2042	-9.535	Excluding demographic changes	Theoretical minimum risk	All	Relative change in major illness prevalence compared to 2023 (%)
2042	7.8	Including demographic changes	Theoretical minimum risk	All	Relative change in major illness prevalence compared to 2023 (%)
2042	-4.33	Excluding demographic changes	Theoretical minimum risk	BMI	Relative change in major illness prevalence compared to 2023 (%)
2042	9.035	Including demographic changes	Theoretical minimum risk	BMI	Relative change in major illness prevalence compared to 2023 (%)
2042	2.096	Excluding demographic changes	Theoretical minimum risk	Smoking	Relative change in major illness prevalence compared to 2023 (%)
2042	15.207	Including demographic changes	Theoretical minimum risk	Smoking	Relative change in major illness prevalence compared to 2023 (%)
2042	0.658	Excluding demographic changes	Theoretical minimum risk	SBP	Relative change in major illness prevalence compared to 2023 (%)
2042	13.405	Including demographic changes	Theoretical minimum risk	SBP	Relative change in major illness prevalence compared to 2023 (%)
2042	3.058	Excluding demographic changes	Theoretical minimum risk	Fruit & veg	Relative change in major illness prevalence compared to 2023 (%)
2042	14.872	Including demographic changes	Theoretical minimum risk	Fruit & veg	Relative change in major illness prevalence compared to 2023 (%)
2042	2.074	Excluding demographic changes	Theoretical minimum risk	Physical activity	Relative change in major illness prevalence compared to 2023 (%)
2042	15.256	Including demographic changes	Theoretical minimum risk	Physical activity	Relative change in major illness prevalence compared to 2023 (%)
2042	3.421	Excluding demographic changes	Theoretical minimum risk	Total cholesterol	Relative change in major illness prevalence compared to 2023 (%)
2042	15.097	Including demographic changes	Theoretical minimum risk	Total cholesterol	Relative change in major illness prevalence compared to 2023 (%)
2043	-9.76	Excluding demographic changes	Theoretical minimum risk	All	Relative change in major illness prevalence compared to 2023 (%)
2043	8.371	Including demographic changes	Theoretical minimum risk	All	Relative change in major illness prevalence compared to 2023 (%)
2043	-4.385	Excluding demographic changes	Theoretical minimum risk	BMI	Relative change in major illness prevalence compared to 2023 (%)
2043	9.47	Including demographic changes	Theoretical minimum risk	BMI	Relative change in major illness prevalence compared to 2023 (%)
2043	2.185	Excluding demographic changes	Theoretical minimum risk	Smoking	Relative change in major illness prevalence compared to 2023 (%)
2043	15.789	Including demographic changes	Theoretical minimum risk	Smoking	Relative change in major illness prevalence compared to 2023 (%)
2043	0.816	Excluding demographic changes	Theoretical minimum risk	SBP	Relative change in major illness prevalence compared to 2023 (%)
2043	14.085	Including demographic changes	Theoretical minimum risk	SBP	Relative change in major illness prevalence compared to 2023 (%)
2043	3.225	Excluding demographic changes	Theoretical minimum risk	Fruit & veg	Relative change in major illness prevalence compared to 2023 (%)
2043	15.516	Including demographic changes	Theoretical minimum risk	Fruit & veg	Relative change in major illness prevalence compared to 2023 (%)
2043	2.216	Excluding demographic changes	Theoretical minimum risk	Physical activity	Relative change in major illness prevalence compared to 2023 (%)
2043	15.787	Including demographic changes	Theoretical minimum risk	Physical activity	Relative change in major illness prevalence compared to 2023 (%)
2043	3.598	Excluding demographic changes	Theoretical minimum risk	Total cholesterol	Relative change in major illness prevalence compared to 2023 (%)
2043	15.68	Including demographic changes	Theoretical minimum risk	Total cholesterol	Relative change in major illness prevalence compared to 2023 (%)

## Sheet: Figure 6 QIMD prevalence change
scenario	year	qimd	median	Improvement level	yaxis
All	2043	1 most deprived	-1.94	Theoretical minimum risk	Absolute change in major illness prevalence compared to base-case (percentage points)
All	2043	2	-1.92	Theoretical minimum risk	Absolute change in major illness prevalence compared to base-case (percentage points)
All	2043	3	-1.92	Theoretical minimum risk	Absolute change in major illness prevalence compared to base-case (percentage points)
All	2043	4	-1.96	Theoretical minimum risk	Absolute change in major illness prevalence compared to base-case (percentage points)
All	2043	5 least deprived	-2.19	Theoretical minimum risk	Absolute change in major illness prevalence compared to base-case (percentage points)
BMI	2043	1 most deprived	-1.94	Theoretical minimum risk	Absolute change in major illness prevalence compared to base-case (percentage points)
BMI	2043	2	-1.73	Theoretical minimum risk	Absolute change in major illness prevalence compared to base-case (percentage points)
BMI	2043	3	-1.63	Theoretical minimum risk	Absolute change in major illness prevalence compared to base-case (percentage points)
BMI	2043	4	-1.57	Theoretical minimum risk	Absolute change in major illness prevalence compared to base-case (percentage points)
BMI	2043	5 least deprived	-1.5	Theoretical minimum risk	Absolute change in major illness prevalence compared to base-case (percentage points)
Fruit & veg	2043	1 most deprived	-0.12	Theoretical minimum risk	Absolute change in major illness prevalence compared to base-case (percentage points)
Fruit & veg	2043	2	-0.11	Theoretical minimum risk	Absolute change in major illness prevalence compared to base-case (percentage points)
Fruit & veg	2043	3	-0.11	Theoretical minimum risk	Absolute change in major illness prevalence compared to base-case (percentage points)
Fruit & veg	2043	4	-0.1	Theoretical minimum risk	Absolute change in major illness prevalence compared to base-case (percentage points)
Fruit & veg	2043	5 least deprived	-0.1	Theoretical minimum risk	Absolute change in major illness prevalence compared to base-case (percentage points)
Physical activity	2043	1 most deprived	0.02	Theoretical minimum risk	Absolute change in major illness prevalence compared to base-case (percentage points)
Physical activity	2043	2	-0.03	Theoretical minimum risk	Absolute change in major illness prevalence compared to base-case (percentage points)
Physical activity	2043	3	0.05	Theoretical minimum risk	Absolute change in major illness prevalence compared to base-case (percentage points)
Physical activity	2043	4	0.05	Theoretical minimum risk	Absolute change in major illness prevalence compared to base-case (percentage points)
Physical activity	2043	5 least deprived	-0.14	Theoretical minimum risk	Absolute change in major illness prevalence compared to base-case (percentage points)
SBP	2043	1 most deprived	-0.29	Theoretical minimum risk	Absolute change in major illness prevalence compared to base-case (percentage points)
SBP	2043	2	-0.42	Theoretical minimum risk	Absolute change in major illness prevalence compared to base-case (percentage points)
SBP	2043	3	-0.49	Theoretical minimum risk	Absolute change in major illness prevalence compared to base-case (percentage points)
SBP	2043	4	-0.55	Theoretical minimum risk	Absolute change in major illness prevalence compared to base-case (percentage points)
SBP	2043	5 least deprived	-0.65	Theoretical minimum risk	Absolute change in major illness prevalence compared to base-case (percentage points)
Smoking	2043	1 most deprived	0.03	Theoretical minimum risk	Absolute change in major illness prevalence compared to base-case (percentage points)
Smoking	2043	2	-0.04	Theoretical minimum risk	Absolute change in major illness prevalence compared to base-case (percentage points)
Smoking	2043	3	-0.06	Theoretical minimum risk	Absolute change in major illness prevalence compared to base-case (percentage points)
Smoking	2043	4	-0.07	Theoretical minimum risk	Absolute change in major illness prevalence compared to base-case (percentage points)
Smoking	2043	5 least deprived	-0.07	Theoretical minimum risk	Absolute change in major illness prevalence compared to base-case (percentage points)
Total cholesterol	2043	1 most deprived	-0.05	Theoretical minimum risk	Absolute change in major illness prevalence compared to base-case (percentage points)
Total cholesterol	2043	2	-0.07	Theoretical minimum risk	Absolute change in major illness prevalence compared to base-case (percentage points)
Total cholesterol	2043	3	-0.07	Theoretical minimum risk	Absolute change in major illness prevalence compared to base-case (percentage points)
Total cholesterol	2043	4	-0.07	Theoretical minimum risk	Absolute change in major illness prevalence compared to base-case (percentage points)
Total cholesterol	2043	5 least deprived	-0.07	Theoretical minimum risk	Absolute change in major illness prevalence compared to base-case (percentage points)

## Sheet: Figure 7 Pop size change
Improvement level	yvalue	Illness level	yaxis
10% improvement	3.341	With major illness	Increase in individuals in 2043 compared to 2023 (millions)
Theoretical minimum risk	3.023	With major illness	Increase in individuals in 2043 compared to 2023 (millions)
Continuing trends	3.393	With major illness	Increase in individuals in 2043 compared to 2023 (millions)
10% improvement	3.145	Without major illness	Increase in individuals in 2043 compared to 2023 (millions)
Theoretical minimum risk	5.003	Without major illness	Increase in individuals in 2043 compared to 2023 (millions)
Continuing trends	2.876	Without major illness	Increase in individuals in 2043 compared to 2023 (millions)
