# Supplementary material for: Exploring the contribution of risk factors on major illness: a microsimulation study in England, 2023-2043
Source: Nat Commun. 2025 Nov 4;16:9402. doi: 10.1038/s41467-025-64820-1 (PMC12586531; doi:10.1038/s41467-025-64820-1)
Supplement: Supplementary file 5 — Source Data_supplementary [file 41467_2025_64820_MOESM5_ESM.xls]

## Sheet: Figure 1-1 exposures qimd
exposure	year	qimd	Improvement level	yvalue	yaxis
Active days (/week)	2023	1 most deprived	10% improvement	2.666	Mean exposure
ETS prevalence	2023	1 most deprived	10% improvement	0.288	Mean exposure
BMI	2023	1 most deprived	10% improvement	27.107	Mean exposure
SBP (mmHg)	2023	1 most deprived	10% improvement	121.306	Mean exposure
Total cholesterol (mmol/L)	2023	1 most deprived	10% improvement	4.656	Mean exposure
Smoking prevalence	2023	1 most deprived	10% improvement	0.242	Mean exposure
Fruit and vegetables (g/day)	2023	1 most deprived	10% improvement	270.962	Mean exposure
Active days (/week)	2023	2	10% improvement	3.07	Mean exposure
ETS prevalence	2023	2	10% improvement	0.233	Mean exposure
BMI	2023	2	10% improvement	26.848	Mean exposure
SBP (mmHg)	2023	2	10% improvement	121.287	Mean exposure
Total cholesterol (mmol/L)	2023	2	10% improvement	4.708	Mean exposure
Smoking prevalence	2023	2	10% improvement	0.174	Mean exposure
Fruit and vegetables (g/day)	2023	2	10% improvement	312.497	Mean exposure
Active days (/week)	2023	3	10% improvement	3.05	Mean exposure
ETS prevalence	2023	3	10% improvement	0.193	Mean exposure
BMI	2023	3	10% improvement	26.758	Mean exposure
SBP (mmHg)	2023	3	10% improvement	121.881	Mean exposure
Total cholesterol (mmol/L)	2023	3	10% improvement	4.7	Mean exposure
Smoking prevalence	2023	3	10% improvement	0.131	Mean exposure
Fruit and vegetables (g/day)	2023	3	10% improvement	328.134	Mean exposure
Active days (/week)	2023	4	10% improvement	3.637	Mean exposure
ETS prevalence	2023	4	10% improvement	0.162	Mean exposure
BMI	2023	4	10% improvement	26.556	Mean exposure
SBP (mmHg)	2023	4	10% improvement	122.341	Mean exposure
Total cholesterol (mmol/L)	2023	4	10% improvement	4.702	Mean exposure
Smoking prevalence	2023	4	10% improvement	0.105	Mean exposure
Fruit and vegetables (g/day)	2023	4	10% improvement	344.512	Mean exposure
Active days (/week)	2023	5 least deprived	10% improvement	4.219	Mean exposure
ETS prevalence	2023	5 least deprived	10% improvement	0.131	Mean exposure
BMI	2023	5 least deprived	10% improvement	26.312	Mean exposure
SBP (mmHg)	2023	5 least deprived	10% improvement	121.977	Mean exposure
Total cholesterol (mmol/L)	2023	5 least deprived	10% improvement	4.702	Mean exposure
Smoking prevalence	2023	5 least deprived	10% improvement	0.077	Mean exposure
Fruit and vegetables (g/day)	2023	5 least deprived	10% improvement	353.326	Mean exposure
Active days (/week)	2023	1 most deprived	Continuing trends	2.584	Mean exposure
ETS prevalence	2023	1 most deprived	Continuing trends	0.305	Mean exposure
BMI	2023	1 most deprived	Continuing trends	27.722	Mean exposure
SBP (mmHg)	2023	1 most deprived	Continuing trends	122.467	Mean exposure
Total cholesterol (mmol/L)	2023	1 most deprived	Continuing trends	4.756	Mean exposure
Smoking prevalence	2023	1 most deprived	Continuing trends	0.268	Mean exposure
Fruit and vegetables (g/day)	2023	1 most deprived	Continuing trends	246.329	Mean exposure
Active days (/week)	2023	2	Continuing trends	2.992	Mean exposure
ETS prevalence	2023	2	Continuing trends	0.249	Mean exposure
BMI	2023	2	Continuing trends	27.437	Mean exposure
SBP (mmHg)	2023	2	Continuing trends	122.469	Mean exposure
Total cholesterol (mmol/L)	2023	2	Continuing trends	4.81	Mean exposure
Smoking prevalence	2023	2	Continuing trends	0.193	Mean exposure
Fruit and vegetables (g/day)	2023	2	Continuing trends	284.088	Mean exposure
Active days (/week)	2023	3	Continuing trends	2.971	Mean exposure
ETS prevalence	2023	3	Continuing trends	0.207	Mean exposure
BMI	2023	3	Continuing trends	27.331	Mean exposure
SBP (mmHg)	2023	3	Continuing trends	123.105	Mean exposure
Total cholesterol (mmol/L)	2023	3	Continuing trends	4.803	Mean exposure
Smoking prevalence	2023	3	Continuing trends	0.145	Mean exposure
Fruit and vegetables (g/day)	2023	3	Continuing trends	298.304	Mean exposure
Active days (/week)	2023	4	Continuing trends	3.567	Mean exposure
ETS prevalence	2023	4	Continuing trends	0.175	Mean exposure
BMI	2023	4	Continuing trends	27.113	Mean exposure
SBP (mmHg)	2023	4	Continuing trends	123.574	Mean exposure
Total cholesterol (mmol/L)	2023	4	Continuing trends	4.803	Mean exposure
Smoking prevalence	2023	4	Continuing trends	0.116	Mean exposure
Fruit and vegetables (g/day)	2023	4	Continuing trends	313.192	Mean exposure
Active days (/week)	2023	5 least deprived	Continuing trends	4.156	Mean exposure
ETS prevalence	2023	5 least deprived	Continuing trends	0.142	Mean exposure
BMI	2023	5 least deprived	Continuing trends	26.839	Mean exposure
SBP (mmHg)	2023	5 least deprived	Continuing trends	123.197	Mean exposure
Total cholesterol (mmol/L)	2023	5 least deprived	Continuing trends	4.804	Mean exposure
Smoking prevalence	2023	5 least deprived	Continuing trends	0.085	Mean exposure
Fruit and vegetables (g/day)	2023	5 least deprived	Continuing trends	321.206	Mean exposure
Active days (/week)	2024	1 most deprived	10% improvement	2.685	Mean exposure
ETS prevalence	2024	1 most deprived	10% improvement	0.288	Mean exposure
BMI	2024	1 most deprived	10% improvement	27.119	Mean exposure
SBP (mmHg)	2024	1 most deprived	10% improvement	121.016	Mean exposure
Total cholesterol (mmol/L)	2024	1 most deprived	10% improvement	4.615	Mean exposure
Smoking prevalence	2024	1 most deprived	10% improvement	0.239	Mean exposure
Fruit and vegetables (g/day)	2024	1 most deprived	10% improvement	271.885	Mean exposure
Active days (/week)	2024	2	10% improvement	3.087	Mean exposure
ETS prevalence	2024	2	10% improvement	0.234	Mean exposure
BMI	2024	2	10% improvement	26.857	Mean exposure
SBP (mmHg)	2024	2	10% improvement	120.989	Mean exposure
Total cholesterol (mmol/L)	2024	2	10% improvement	4.666	Mean exposure
Smoking prevalence	2024	2	10% improvement	0.172	Mean exposure
Fruit and vegetables (g/day)	2024	2	10% improvement	313.596	Mean exposure
Active days (/week)	2024	3	10% improvement	3.057	Mean exposure
ETS prevalence	2024	3	10% improvement	0.193	Mean exposure
BMI	2024	3	10% improvement	26.762	Mean exposure
SBP (mmHg)	2024	3	10% improvement	121.584	Mean exposure
Total cholesterol (mmol/L)	2024	3	10% improvement	4.654	Mean exposure
Smoking prevalence	2024	3	10% improvement	0.129	Mean exposure
Fruit and vegetables (g/day)	2024	3	10% improvement	329.06	Mean exposure
Active days (/week)	2024	4	10% improvement	3.675	Mean exposure
ETS prevalence	2024	4	10% improvement	0.162	Mean exposure
BMI	2024	4	10% improvement	26.556	Mean exposure
SBP (mmHg)	2024	4	10% improvement	122.023	Mean exposure
Total cholesterol (mmol/L)	2024	4	10% improvement	4.653	Mean exposure
Smoking prevalence	2024	4	10% improvement	0.103	Mean exposure
Fruit and vegetables (g/day)	2024	4	10% improvement	345.462	Mean exposure
Active days (/week)	2024	5 least deprived	10% improvement	4.299	Mean exposure
ETS prevalence	2024	5 least deprived	10% improvement	0.131	Mean exposure
BMI	2024	5 least deprived	10% improvement	26.311	Mean exposure
SBP (mmHg)	2024	5 least deprived	10% improvement	121.672	Mean exposure
Total cholesterol (mmol/L)	2024	5 least deprived	10% improvement	4.653	Mean exposure
Smoking prevalence	2024	5 least deprived	10% improvement	0.076	Mean exposure
Fruit and vegetables (g/day)	2024	5 least deprived	10% improvement	354.184	Mean exposure
Active days (/week)	2024	1 most deprived	Continuing trends	2.602	Mean exposure
ETS prevalence	2024	1 most deprived	Continuing trends	0.305	Mean exposure
BMI	2024	1 most deprived	Continuing trends	27.73	Mean exposure
SBP (mmHg)	2024	1 most deprived	Continuing trends	122.147	Mean exposure
Total cholesterol (mmol/L)	2024	1 most deprived	Continuing trends	4.71	Mean exposure
Smoking prevalence	2024	1 most deprived	Continuing trends	0.266	Mean exposure
Fruit and vegetables (g/day)	2024	1 most deprived	Continuing trends	247.169	Mean exposure
Active days (/week)	2024	2	Continuing trends	3.01	Mean exposure
ETS prevalence	2024	2	Continuing trends	0.249	Mean exposure
BMI	2024	2	Continuing trends	27.444	Mean exposure
SBP (mmHg)	2024	2	Continuing trends	122.144	Mean exposure
Total cholesterol (mmol/L)	2024	2	Continuing trends	4.764	Mean exposure
Smoking prevalence	2024	2	Continuing trends	0.192	Mean exposure
Fruit and vegetables (g/day)	2024	2	Continuing trends	285.087	Mean exposure
Active days (/week)	2024	3	Continuing trends	2.979	Mean exposure
ETS prevalence	2024	3	Continuing trends	0.207	Mean exposure
BMI	2024	3	Continuing trends	27.338	Mean exposure
SBP (mmHg)	2024	3	Continuing trends	122.772	Mean exposure
Total cholesterol (mmol/L)	2024	3	Continuing trends	4.753	Mean exposure
Smoking prevalence	2024	3	Continuing trends	0.144	Mean exposure
Fruit and vegetables (g/day)	2024	3	Continuing trends	299.146	Mean exposure
Active days (/week)	2024	4	Continuing trends	3.607	Mean exposure
ETS prevalence	2024	4	Continuing trends	0.175	Mean exposure
BMI	2024	4	Continuing trends	27.114	Mean exposure
SBP (mmHg)	2024	4	Continuing trends	123.234	Mean exposure
Total cholesterol (mmol/L)	2024	4	Continuing trends	4.751	Mean exposure
Smoking prevalence	2024	4	Continuing trends	0.115	Mean exposure
Fruit and vegetables (g/day)	2024	4	Continuing trends	314.056	Mean exposure
Active days (/week)	2024	5 least deprived	Continuing trends	4.238	Mean exposure
ETS prevalence	2024	5 least deprived	Continuing trends	0.142	Mean exposure
BMI	2024	5 least deprived	Continuing trends	26.841	Mean exposure
SBP (mmHg)	2024	5 least deprived	Continuing trends	122.867	Mean exposure
Total cholesterol (mmol/L)	2024	5 least deprived	Continuing trends	4.751	Mean exposure
Smoking prevalence	2024	5 least deprived	Continuing trends	0.084	Mean exposure
Fruit and vegetables (g/day)	2024	5 least deprived	Continuing trends	321.985	Mean exposure
Active days (/week)	2025	1 most deprived	10% improvement	2.7	Mean exposure
ETS prevalence	2025	1 most deprived	10% improvement	0.288	Mean exposure
BMI	2025	1 most deprived	10% improvement	27.132	Mean exposure
SBP (mmHg)	2025	1 most deprived	10% improvement	120.726	Mean exposure
Total cholesterol (mmol/L)	2025	1 most deprived	10% improvement	4.572	Mean exposure
Smoking prevalence	2025	1 most deprived	10% improvement	0.237	Mean exposure
Fruit and vegetables (g/day)	2025	1 most deprived	10% improvement	272.787	Mean exposure
Active days (/week)	2025	2	10% improvement	3.104	Mean exposure
ETS prevalence	2025	2	10% improvement	0.234	Mean exposure
BMI	2025	2	10% improvement	26.868	Mean exposure
SBP (mmHg)	2025	2	10% improvement	120.71	Mean exposure
Total cholesterol (mmol/L)	2025	2	10% improvement	4.623	Mean exposure
Smoking prevalence	2025	2	10% improvement	0.171	Mean exposure
Fruit and vegetables (g/day)	2025	2	10% improvement	314.601	Mean exposure
Active days (/week)	2025	3	10% improvement	3.063	Mean exposure
ETS prevalence	2025	3	10% improvement	0.193	Mean exposure
BMI	2025	3	10% improvement	26.764	Mean exposure
SBP (mmHg)	2025	3	10% improvement	121.266	Mean exposure
Total cholesterol (mmol/L)	2025	3	10% improvement	4.609	Mean exposure
Smoking prevalence	2025	3	10% improvement	0.128	Mean exposure
Fruit and vegetables (g/day)	2025	3	10% improvement	330.07	Mean exposure
Active days (/week)	2025	4	10% improvement	3.712	Mean exposure
ETS prevalence	2025	4	10% improvement	0.162	Mean exposure
BMI	2025	4	10% improvement	26.559	Mean exposure
SBP (mmHg)	2025	4	10% improvement	121.698	Mean exposure
Total cholesterol (mmol/L)	2025	4	10% improvement	4.606	Mean exposure
Smoking prevalence	2025	4	10% improvement	0.102	Mean exposure
Fruit and vegetables (g/day)	2025	4	10% improvement	346.243	Mean exposure
Active days (/week)	2025	5 least deprived	10% improvement	4.379	Mean exposure
ETS prevalence	2025	5 least deprived	10% improvement	0.131	Mean exposure
BMI	2025	5 least deprived	10% improvement	26.314	Mean exposure
SBP (mmHg)	2025	5 least deprived	10% improvement	121.365	Mean exposure
Total cholesterol (mmol/L)	2025	5 least deprived	10% improvement	4.602	Mean exposure
Smoking prevalence	2025	5 least deprived	10% improvement	0.075	Mean exposure
Fruit and vegetables (g/day)	2025	5 least deprived	10% improvement	354.914	Mean exposure
Active days (/week)	2025	1 most deprived	Continuing trends	2.619	Mean exposure
ETS prevalence	2025	1 most deprived	Continuing trends	0.305	Mean exposure
BMI	2025	1 most deprived	Continuing trends	27.741	Mean exposure
SBP (mmHg)	2025	1 most deprived	Continuing trends	121.835	Mean exposure
Total cholesterol (mmol/L)	2025	1 most deprived	Continuing trends	4.665	Mean exposure
Smoking prevalence	2025	1 most deprived	Continuing trends	0.264	Mean exposure
Fruit and vegetables (g/day)	2025	1 most deprived	Continuing trends	247.988	Mean exposure
Active days (/week)	2025	2	Continuing trends	3.026	Mean exposure
ETS prevalence	2025	2	Continuing trends	0.25	Mean exposure
BMI	2025	2	Continuing trends	27.453	Mean exposure
SBP (mmHg)	2025	2	Continuing trends	121.834	Mean exposure
Total cholesterol (mmol/L)	2025	2	Continuing trends	4.718	Mean exposure
Smoking prevalence	2025	2	Continuing trends	0.19	Mean exposure
Fruit and vegetables (g/day)	2025	2	Continuing trends	286.018	Mean exposure
Active days (/week)	2025	3	Continuing trends	2.986	Mean exposure
ETS prevalence	2025	3	Continuing trends	0.207	Mean exposure
BMI	2025	3	Continuing trends	27.345	Mean exposure
SBP (mmHg)	2025	3	Continuing trends	122.447	Mean exposure
Total cholesterol (mmol/L)	2025	3	Continuing trends	4.704	Mean exposure
Smoking prevalence	2025	3	Continuing trends	0.142	Mean exposure
Fruit and vegetables (g/day)	2025	3	Continuing trends	300.066	Mean exposure
Active days (/week)	2025	4	Continuing trends	3.644	Mean exposure
ETS prevalence	2025	4	Continuing trends	0.175	Mean exposure
BMI	2025	4	Continuing trends	27.119	Mean exposure
SBP (mmHg)	2025	4	Continuing trends	122.894	Mean exposure
Total cholesterol (mmol/L)	2025	4	Continuing trends	4.699	Mean exposure
Smoking prevalence	2025	4	Continuing trends	0.113	Mean exposure
Fruit and vegetables (g/day)	2025	4	Continuing trends	314.776	Mean exposure
Active days (/week)	2025	5 least deprived	Continuing trends	4.319	Mean exposure
ETS prevalence	2025	5 least deprived	Continuing trends	0.142	Mean exposure
BMI	2025	5 least deprived	Continuing trends	26.843	Mean exposure
SBP (mmHg)	2025	5 least deprived	Continuing trends	122.539	Mean exposure
Total cholesterol (mmol/L)	2025	5 least deprived	Continuing trends	4.697	Mean exposure
Smoking prevalence	2025	5 least deprived	Continuing trends	0.083	Mean exposure
Fruit and vegetables (g/day)	2025	5 least deprived	Continuing trends	322.658	Mean exposure
Active days (/week)	2026	1 most deprived	10% improvement	2.717	Mean exposure
ETS prevalence	2026	1 most deprived	10% improvement	0.288	Mean exposure
BMI	2026	1 most deprived	10% improvement	27.142	Mean exposure
SBP (mmHg)	2026	1 most deprived	10% improvement	120.46	Mean exposure
Total cholesterol (mmol/L)	2026	1 most deprived	10% improvement	4.532	Mean exposure
Smoking prevalence	2026	1 most deprived	10% improvement	0.236	Mean exposure
Fruit and vegetables (g/day)	2026	1 most deprived	10% improvement	273.702	Mean exposure
Active days (/week)	2026	2	10% improvement	3.119	Mean exposure
ETS prevalence	2026	2	10% improvement	0.234	Mean exposure
BMI	2026	2	10% improvement	26.874	Mean exposure
SBP (mmHg)	2026	2	10% improvement	120.425	Mean exposure
Total cholesterol (mmol/L)	2026	2	10% improvement	4.58	Mean exposure
Smoking prevalence	2026	2	10% improvement	0.169	Mean exposure
Fruit and vegetables (g/day)	2026	2	10% improvement	315.597	Mean exposure
Active days (/week)	2026	3	10% improvement	3.069	Mean exposure
ETS prevalence	2026	3	10% improvement	0.193	Mean exposure
BMI	2026	3	10% improvement	26.769	Mean exposure
SBP (mmHg)	2026	3	10% improvement	120.968	Mean exposure
Total cholesterol (mmol/L)	2026	3	10% improvement	4.564	Mean exposure
Smoking prevalence	2026	3	10% improvement	0.127	Mean exposure
Fruit and vegetables (g/day)	2026	3	10% improvement	331.076	Mean exposure
Active days (/week)	2026	4	10% improvement	3.748	Mean exposure
ETS prevalence	2026	4	10% improvement	0.162	Mean exposure
BMI	2026	4	10% improvement	26.568	Mean exposure
SBP (mmHg)	2026	4	10% improvement	121.403	Mean exposure
Total cholesterol (mmol/L)	2026	4	10% improvement	4.559	Mean exposure
Smoking prevalence	2026	4	10% improvement	0.101	Mean exposure
Fruit and vegetables (g/day)	2026	4	10% improvement	347.178	Mean exposure
Active days (/week)	2026	5 least deprived	10% improvement	4.46	Mean exposure
ETS prevalence	2026	5 least deprived	10% improvement	0.131	Mean exposure
BMI	2026	5 least deprived	10% improvement	26.317	Mean exposure
SBP (mmHg)	2026	5 least deprived	10% improvement	121.07	Mean exposure
Total cholesterol (mmol/L)	2026	5 least deprived	10% improvement	4.553	Mean exposure
Smoking prevalence	2026	5 least deprived	10% improvement	0.073	Mean exposure
Fruit and vegetables (g/day)	2026	5 least deprived	10% improvement	355.711	Mean exposure
Active days (/week)	2026	1 most deprived	Continuing trends	2.634	Mean exposure
ETS prevalence	2026	1 most deprived	Continuing trends	0.305	Mean exposure
BMI	2026	1 most deprived	Continuing trends	27.75	Mean exposure
SBP (mmHg)	2026	1 most deprived	Continuing trends	121.538	Mean exposure
Total cholesterol (mmol/L)	2026	1 most deprived	Continuing trends	4.62	Mean exposure
Smoking prevalence	2026	1 most deprived	Continuing trends	0.262	Mean exposure
Fruit and vegetables (g/day)	2026	1 most deprived	Continuing trends	248.831	Mean exposure
Active days (/week)	2026	2	Continuing trends	3.042	Mean exposure
ETS prevalence	2026	2	Continuing trends	0.25	Mean exposure
BMI	2026	2	Continuing trends	27.463	Mean exposure
SBP (mmHg)	2026	2	Continuing trends	121.533	Mean exposure
Total cholesterol (mmol/L)	2026	2	Continuing trends	4.672	Mean exposure
Smoking prevalence	2026	2	Continuing trends	0.188	Mean exposure
Fruit and vegetables (g/day)	2026	2	Continuing trends	286.91	Mean exposure
Active days (/week)	2026	3	Continuing trends	2.992	Mean exposure
ETS prevalence	2026	3	Continuing trends	0.208	Mean exposure
BMI	2026	3	Continuing trends	27.349	Mean exposure
SBP (mmHg)	2026	3	Continuing trends	122.11	Mean exposure
Total cholesterol (mmol/L)	2026	3	Continuing trends	4.655	Mean exposure
Smoking prevalence	2026	3	Continuing trends	0.141	Mean exposure
Fruit and vegetables (g/day)	2026	3	Continuing trends	300.991	Mean exposure
Active days (/week)	2026	4	Continuing trends	3.68	Mean exposure
ETS prevalence	2026	4	Continuing trends	0.175	Mean exposure
BMI	2026	4	Continuing trends	27.123	Mean exposure
SBP (mmHg)	2026	4	Continuing trends	122.565	Mean exposure
Total cholesterol (mmol/L)	2026	4	Continuing trends	4.648	Mean exposure
Smoking prevalence	2026	4	Continuing trends	0.112	Mean exposure
Fruit and vegetables (g/day)	2026	4	Continuing trends	315.611	Mean exposure
Active days (/week)	2026	5 least deprived	Continuing trends	4.401	Mean exposure
ETS prevalence	2026	5 least deprived	Continuing trends	0.142	Mean exposure
BMI	2026	5 least deprived	Continuing trends	26.848	Mean exposure
SBP (mmHg)	2026	5 least deprived	Continuing trends	122.208	Mean exposure
Total cholesterol (mmol/L)	2026	5 least deprived	Continuing trends	4.643	Mean exposure
Smoking prevalence	2026	5 least deprived	Continuing trends	0.082	Mean exposure
Fruit and vegetables (g/day)	2026	5 least deprived	Continuing trends	323.366	Mean exposure
Active days (/week)	2027	1 most deprived	10% improvement	2.731	Mean exposure
ETS prevalence	2027	1 most deprived	10% improvement	0.289	Mean exposure
BMI	2027	1 most deprived	10% improvement	27.148	Mean exposure
SBP (mmHg)	2027	1 most deprived	10% improvement	120.194	Mean exposure
Total cholesterol (mmol/L)	2027	1 most deprived	10% improvement	4.491	Mean exposure
Smoking prevalence	2027	1 most deprived	10% improvement	0.234	Mean exposure
Fruit and vegetables (g/day)	2027	1 most deprived	10% improvement	274.555	Mean exposure
Active days (/week)	2027	2	10% improvement	3.136	Mean exposure
ETS prevalence	2027	2	10% improvement	0.234	Mean exposure
BMI	2027	2	10% improvement	26.879	Mean exposure
SBP (mmHg)	2027	2	10% improvement	120.148	Mean exposure
Total cholesterol (mmol/L)	2027	2	10% improvement	4.537	Mean exposure
Smoking prevalence	2027	2	10% improvement	0.168	Mean exposure
Fruit and vegetables (g/day)	2027	2	10% improvement	316.684	Mean exposure
Active days (/week)	2027	3	10% improvement	3.075	Mean exposure
ETS prevalence	2027	3	10% improvement	0.193	Mean exposure
BMI	2027	3	10% improvement	26.775	Mean exposure
SBP (mmHg)	2027	3	10% improvement	120.682	Mean exposure
Total cholesterol (mmol/L)	2027	3	10% improvement	4.52	Mean exposure
Smoking prevalence	2027	3	10% improvement	0.125	Mean exposure
Fruit and vegetables (g/day)	2027	3	10% improvement	331.926	Mean exposure
Active days (/week)	2027	4	10% improvement	3.782	Mean exposure
ETS prevalence	2027	4	10% improvement	0.162	Mean exposure
BMI	2027	4	10% improvement	26.566	Mean exposure
SBP (mmHg)	2027	4	10% improvement	121.091	Mean exposure
Total cholesterol (mmol/L)	2027	4	10% improvement	4.511	Mean exposure
Smoking prevalence	2027	4	10% improvement	0.1	Mean exposure
Fruit and vegetables (g/day)	2027	4	10% improvement	347.917	Mean exposure
Active days (/week)	2027	5 least deprived	10% improvement	4.537	Mean exposure
ETS prevalence	2027	5 least deprived	10% improvement	0.131	Mean exposure
BMI	2027	5 least deprived	10% improvement	26.315	Mean exposure
SBP (mmHg)	2027	5 least deprived	10% improvement	120.759	Mean exposure
Total cholesterol (mmol/L)	2027	5 least deprived	10% improvement	4.504	Mean exposure
Smoking prevalence	2027	5 least deprived	10% improvement	0.073	Mean exposure
Fruit and vegetables (g/day)	2027	5 least deprived	10% improvement	356.398	Mean exposure
Active days (/week)	2027	1 most deprived	Continuing trends	2.65	Mean exposure
ETS prevalence	2027	1 most deprived	Continuing trends	0.306	Mean exposure
BMI	2027	1 most deprived	Continuing trends	27.761	Mean exposure
SBP (mmHg)	2027	1 most deprived	Continuing trends	121.246	Mean exposure
Total cholesterol (mmol/L)	2027	1 most deprived	Continuing trends	4.576	Mean exposure
Smoking prevalence	2027	1 most deprived	Continuing trends	0.26	Mean exposure
Fruit and vegetables (g/day)	2027	1 most deprived	Continuing trends	249.595	Mean exposure
Active days (/week)	2027	2	Continuing trends	3.059	Mean exposure
ETS prevalence	2027	2	Continuing trends	0.25	Mean exposure
BMI	2027	2	Continuing trends	27.47	Mean exposure
SBP (mmHg)	2027	2	Continuing trends	121.23	Mean exposure
Total cholesterol (mmol/L)	2027	2	Continuing trends	4.626	Mean exposure
Smoking prevalence	2027	2	Continuing trends	0.187	Mean exposure
Fruit and vegetables (g/day)	2027	2	Continuing trends	287.909	Mean exposure
Active days (/week)	2027	3	Continuing trends	2.997	Mean exposure
ETS prevalence	2027	3	Continuing trends	0.208	Mean exposure
BMI	2027	3	Continuing trends	27.355	Mean exposure
SBP (mmHg)	2027	3	Continuing trends	121.788	Mean exposure
Total cholesterol (mmol/L)	2027	3	Continuing trends	4.606	Mean exposure
Smoking prevalence	2027	3	Continuing trends	0.139	Mean exposure
Fruit and vegetables (g/day)	2027	3	Continuing trends	301.75	Mean exposure
Active days (/week)	2027	4	Continuing trends	3.716	Mean exposure
ETS prevalence	2027	4	Continuing trends	0.175	Mean exposure
BMI	2027	4	Continuing trends	27.125	Mean exposure
SBP (mmHg)	2027	4	Continuing trends	122.237	Mean exposure
Total cholesterol (mmol/L)	2027	4	Continuing trends	4.597	Mean exposure
Smoking prevalence	2027	4	Continuing trends	0.111	Mean exposure
Fruit and vegetables (g/day)	2027	4	Continuing trends	316.295	Mean exposure
Active days (/week)	2027	5 least deprived	Continuing trends	4.481	Mean exposure
ETS prevalence	2027	5 least deprived	Continuing trends	0.142	Mean exposure
BMI	2027	5 least deprived	Continuing trends	26.847	Mean exposure
SBP (mmHg)	2027	5 least deprived	Continuing trends	121.878	Mean exposure
Total cholesterol (mmol/L)	2027	5 least deprived	Continuing trends	4.589	Mean exposure
Smoking prevalence	2027	5 least deprived	Continuing trends	0.081	Mean exposure
Fruit and vegetables (g/day)	2027	5 least deprived	Continuing trends	324.005	Mean exposure
Active days (/week)	2028	1 most deprived	10% improvement	2.748	Mean exposure
ETS prevalence	2028	1 most deprived	10% improvement	0.289	Mean exposure
BMI	2028	1 most deprived	10% improvement	27.159	Mean exposure
SBP (mmHg)	2028	1 most deprived	10% improvement	119.931	Mean exposure
Total cholesterol (mmol/L)	2028	1 most deprived	10% improvement	4.45	Mean exposure
Smoking prevalence	2028	1 most deprived	10% improvement	0.232	Mean exposure
Fruit and vegetables (g/day)	2028	1 most deprived	10% improvement	275.403	Mean exposure
Active days (/week)	2028	2	10% improvement	3.153	Mean exposure
ETS prevalence	2028	2	10% improvement	0.235	Mean exposure
BMI	2028	2	10% improvement	26.891	Mean exposure
SBP (mmHg)	2028	2	10% improvement	119.888	Mean exposure
Total cholesterol (mmol/L)	2028	2	10% improvement	4.496	Mean exposure
Smoking prevalence	2028	2	10% improvement	0.166	Mean exposure
Fruit and vegetables (g/day)	2028	2	10% improvement	317.568	Mean exposure
Active days (/week)	2028	3	10% improvement	3.082	Mean exposure
ETS prevalence	2028	3	10% improvement	0.194	Mean exposure
BMI	2028	3	10% improvement	26.783	Mean exposure
SBP (mmHg)	2028	3	10% improvement	120.401	Mean exposure
Total cholesterol (mmol/L)	2028	3	10% improvement	4.474	Mean exposure
Smoking prevalence	2028	3	10% improvement	0.124	Mean exposure
Fruit and vegetables (g/day)	2028	3	10% improvement	332.775	Mean exposure
Active days (/week)	2028	4	10% improvement	3.817	Mean exposure
ETS prevalence	2028	4	10% improvement	0.162	Mean exposure
BMI	2028	4	10% improvement	26.569	Mean exposure
SBP (mmHg)	2028	4	10% improvement	120.801	Mean exposure
Total cholesterol (mmol/L)	2028	4	10% improvement	4.464	Mean exposure
Smoking prevalence	2028	4	10% improvement	0.098	Mean exposure
Fruit and vegetables (g/day)	2028	4	10% improvement	348.977	Mean exposure
Active days (/week)	2028	5 least deprived	10% improvement	4.617	Mean exposure
ETS prevalence	2028	5 least deprived	10% improvement	0.131	Mean exposure
BMI	2028	5 least deprived	10% improvement	26.316	Mean exposure
SBP (mmHg)	2028	5 least deprived	10% improvement	120.472	Mean exposure
Total cholesterol (mmol/L)	2028	5 least deprived	10% improvement	4.454	Mean exposure
Smoking prevalence	2028	5 least deprived	10% improvement	0.072	Mean exposure
Fruit and vegetables (g/day)	2028	5 least deprived	10% improvement	357.122	Mean exposure
Active days (/week)	2028	1 most deprived	Continuing trends	2.667	Mean exposure
ETS prevalence	2028	1 most deprived	Continuing trends	0.306	Mean exposure
BMI	2028	1 most deprived	Continuing trends	27.771	Mean exposure
SBP (mmHg)	2028	1 most deprived	Continuing trends	120.969	Mean exposure
Total cholesterol (mmol/L)	2028	1 most deprived	Continuing trends	4.531	Mean exposure
Smoking prevalence	2028	1 most deprived	Continuing trends	0.258	Mean exposure
Fruit and vegetables (g/day)	2028	1 most deprived	Continuing trends	250.37	Mean exposure
Active days (/week)	2028	2	Continuing trends	3.077	Mean exposure
ETS prevalence	2028	2	Continuing trends	0.251	Mean exposure
BMI	2028	2	Continuing trends	27.479	Mean exposure
SBP (mmHg)	2028	2	Continuing trends	120.945	Mean exposure
Total cholesterol (mmol/L)	2028	2	Continuing trends	4.581	Mean exposure
Smoking prevalence	2028	2	Continuing trends	0.185	Mean exposure
Fruit and vegetables (g/day)	2028	2	Continuing trends	288.719	Mean exposure
Active days (/week)	2028	3	Continuing trends	3.003	Mean exposure
ETS prevalence	2028	3	Continuing trends	0.208	Mean exposure
BMI	2028	3	Continuing trends	27.359	Mean exposure
SBP (mmHg)	2028	3	Continuing trends	121.469	Mean exposure
Total cholesterol (mmol/L)	2028	3	Continuing trends	4.558	Mean exposure
Smoking prevalence	2028	3	Continuing trends	0.138	Mean exposure
Fruit and vegetables (g/day)	2028	3	Continuing trends	302.536	Mean exposure
Active days (/week)	2028	4	Continuing trends	3.751	Mean exposure
ETS prevalence	2028	4	Continuing trends	0.175	Mean exposure
BMI	2028	4	Continuing trends	27.125	Mean exposure
SBP (mmHg)	2028	4	Continuing trends	121.91	Mean exposure
Total cholesterol (mmol/L)	2028	4	Continuing trends	4.546	Mean exposure
Smoking prevalence	2028	4	Continuing trends	0.11	Mean exposure
Fruit and vegetables (g/day)	2028	4	Continuing trends	317.273	Mean exposure
Active days (/week)	2028	5 least deprived	Continuing trends	4.561	Mean exposure
ETS prevalence	2028	5 least deprived	Continuing trends	0.142	Mean exposure
BMI	2028	5 least deprived	Continuing trends	26.848	Mean exposure
SBP (mmHg)	2028	5 least deprived	Continuing trends	121.556	Mean exposure
Total cholesterol (mmol/L)	2028	5 least deprived	Continuing trends	4.536	Mean exposure
Smoking prevalence	2028	5 least deprived	Continuing trends	0.079	Mean exposure
Fruit and vegetables (g/day)	2028	5 least deprived	Continuing trends	324.671	Mean exposure
Active days (/week)	2029	1 most deprived	10% improvement	2.763	Mean exposure
ETS prevalence	2029	1 most deprived	10% improvement	0.289	Mean exposure
BMI	2029	1 most deprived	10% improvement	27.168	Mean exposure
SBP (mmHg)	2029	1 most deprived	10% improvement	119.688	Mean exposure
Total cholesterol (mmol/L)	2029	1 most deprived	10% improvement	4.41	Mean exposure
Smoking prevalence	2029	1 most deprived	10% improvement	0.23	Mean exposure
Fruit and vegetables (g/day)	2029	1 most deprived	10% improvement	276.327	Mean exposure
Active days (/week)	2029	2	10% improvement	3.172	Mean exposure
ETS prevalence	2029	2	10% improvement	0.235	Mean exposure
BMI	2029	2	10% improvement	26.897	Mean exposure
SBP (mmHg)	2029	2	10% improvement	119.623	Mean exposure
Total cholesterol (mmol/L)	2029	2	10% improvement	4.453	Mean exposure
Smoking prevalence	2029	2	10% improvement	0.164	Mean exposure
Fruit and vegetables (g/day)	2029	2	10% improvement	318.618	Mean exposure
Active days (/week)	2029	3	10% improvement	3.086	Mean exposure
ETS prevalence	2029	3	10% improvement	0.194	Mean exposure
BMI	2029	3	10% improvement	26.789	Mean exposure
SBP (mmHg)	2029	3	10% improvement	120.118	Mean exposure
Total cholesterol (mmol/L)	2029	3	10% improvement	4.431	Mean exposure
Smoking prevalence	2029	3	10% improvement	0.123	Mean exposure
Fruit and vegetables (g/day)	2029	3	10% improvement	333.604	Mean exposure
Active days (/week)	2029	4	10% improvement	3.85	Mean exposure
ETS prevalence	2029	4	10% improvement	0.162	Mean exposure
BMI	2029	4	10% improvement	26.573	Mean exposure
SBP (mmHg)	2029	4	10% improvement	120.501	Mean exposure
Total cholesterol (mmol/L)	2029	4	10% improvement	4.418	Mean exposure
Smoking prevalence	2029	4	10% improvement	0.098	Mean exposure
Fruit and vegetables (g/day)	2029	4	10% improvement	349.858	Mean exposure
Active days (/week)	2029	5 least deprived	10% improvement	4.694	Mean exposure
ETS prevalence	2029	5 least deprived	10% improvement	0.131	Mean exposure
BMI	2029	5 least deprived	10% improvement	26.317	Mean exposure
SBP (mmHg)	2029	5 least deprived	10% improvement	120.167	Mean exposure
Total cholesterol (mmol/L)	2029	5 least deprived	10% improvement	4.404	Mean exposure
Smoking prevalence	2029	5 least deprived	10% improvement	0.07	Mean exposure
Fruit and vegetables (g/day)	2029	5 least deprived	10% improvement	357.846	Mean exposure
Active days (/week)	2029	1 most deprived	Continuing trends	2.683	Mean exposure
ETS prevalence	2029	1 most deprived	Continuing trends	0.306	Mean exposure
BMI	2029	1 most deprived	Continuing trends	27.782	Mean exposure
SBP (mmHg)	2029	1 most deprived	Continuing trends	120.697	Mean exposure
Total cholesterol (mmol/L)	2029	1 most deprived	Continuing trends	4.487	Mean exposure
Smoking prevalence	2029	1 most deprived	Continuing trends	0.256	Mean exposure
Fruit and vegetables (g/day)	2029	1 most deprived	Continuing trends	251.232	Mean exposure
Active days (/week)	2029	2	Continuing trends	3.095	Mean exposure
ETS prevalence	2029	2	Continuing trends	0.251	Mean exposure
BMI	2029	2	Continuing trends	27.487	Mean exposure
SBP (mmHg)	2029	2	Continuing trends	120.654	Mean exposure
Total cholesterol (mmol/L)	2029	2	Continuing trends	4.536	Mean exposure
Smoking prevalence	2029	2	Continuing trends	0.183	Mean exposure
Fruit and vegetables (g/day)	2029	2	Continuing trends	289.691	Mean exposure
Active days (/week)	2029	3	Continuing trends	3.01	Mean exposure
ETS prevalence	2029	3	Continuing trends	0.209	Mean exposure
BMI	2029	3	Continuing trends	27.364	Mean exposure
SBP (mmHg)	2029	3	Continuing trends	121.162	Mean exposure
Total cholesterol (mmol/L)	2029	3	Continuing trends	4.51	Mean exposure
Smoking prevalence	2029	3	Continuing trends	0.137	Mean exposure
Fruit and vegetables (g/day)	2029	3	Continuing trends	303.296	Mean exposure
Active days (/week)	2029	4	Continuing trends	3.786	Mean exposure
ETS prevalence	2029	4	Continuing trends	0.175	Mean exposure
BMI	2029	4	Continuing trends	27.126	Mean exposure
SBP (mmHg)	2029	4	Continuing trends	121.59	Mean exposure
Total cholesterol (mmol/L)	2029	4	Continuing trends	4.495	Mean exposure
Smoking prevalence	2029	4	Continuing trends	0.109	Mean exposure
Fruit and vegetables (g/day)	2029	4	Continuing trends	318.093	Mean exposure
Active days (/week)	2029	5 least deprived	Continuing trends	4.64	Mean exposure
ETS prevalence	2029	5 least deprived	Continuing trends	0.142	Mean exposure
BMI	2029	5 least deprived	Continuing trends	26.849	Mean exposure
SBP (mmHg)	2029	5 least deprived	Continuing trends	121.225	Mean exposure
Total cholesterol (mmol/L)	2029	5 least deprived	Continuing trends	4.483	Mean exposure
Smoking prevalence	2029	5 least deprived	Continuing trends	0.078	Mean exposure
Fruit and vegetables (g/day)	2029	5 least deprived	Continuing trends	325.334	Mean exposure
Active days (/week)	2030	1 most deprived	10% improvement	2.779	Mean exposure
ETS prevalence	2030	1 most deprived	10% improvement	0.289	Mean exposure
BMI	2030	1 most deprived	10% improvement	27.182	Mean exposure
SBP (mmHg)	2030	1 most deprived	10% improvement	119.433	Mean exposure
Total cholesterol (mmol/L)	2030	1 most deprived	10% improvement	4.369	Mean exposure
Smoking prevalence	2030	1 most deprived	10% improvement	0.228	Mean exposure
Fruit and vegetables (g/day)	2030	1 most deprived	10% improvement	277.131	Mean exposure
Active days (/week)	2030	2	10% improvement	3.19	Mean exposure
ETS prevalence	2030	2	10% improvement	0.235	Mean exposure
BMI	2030	2	10% improvement	26.903	Mean exposure
SBP (mmHg)	2030	2	10% improvement	119.371	Mean exposure
Total cholesterol (mmol/L)	2030	2	10% improvement	4.411	Mean exposure
Smoking prevalence	2030	2	10% improvement	0.163	Mean exposure
Fruit and vegetables (g/day)	2030	2	10% improvement	319.599	Mean exposure
Active days (/week)	2030	3	10% improvement	3.09	Mean exposure
ETS prevalence	2030	3	10% improvement	0.194	Mean exposure
BMI	2030	3	10% improvement	26.789	Mean exposure
SBP (mmHg)	2030	3	10% improvement	119.838	Mean exposure
Total cholesterol (mmol/L)	2030	3	10% improvement	4.385	Mean exposure
Smoking prevalence	2030	3	10% improvement	0.122	Mean exposure
Fruit and vegetables (g/day)	2030	3	10% improvement	334.636	Mean exposure
Active days (/week)	2030	4	10% improvement	3.885	Mean exposure
ETS prevalence	2030	4	10% improvement	0.163	Mean exposure
BMI	2030	4	10% improvement	26.575	Mean exposure
SBP (mmHg)	2030	4	10% improvement	120.211	Mean exposure
Total cholesterol (mmol/L)	2030	4	10% improvement	4.369	Mean exposure
Smoking prevalence	2030	4	10% improvement	0.097	Mean exposure
Fruit and vegetables (g/day)	2030	4	10% improvement	350.718	Mean exposure
Active days (/week)	2030	5 least deprived	10% improvement	4.77	Mean exposure
ETS prevalence	2030	5 least deprived	10% improvement	0.131	Mean exposure
BMI	2030	5 least deprived	10% improvement	26.315	Mean exposure
SBP (mmHg)	2030	5 least deprived	10% improvement	119.865	Mean exposure
Total cholesterol (mmol/L)	2030	5 least deprived	10% improvement	4.355	Mean exposure
Smoking prevalence	2030	5 least deprived	10% improvement	0.07	Mean exposure
Fruit and vegetables (g/day)	2030	5 least deprived	10% improvement	358.518	Mean exposure
Active days (/week)	2030	1 most deprived	Continuing trends	2.699	Mean exposure
ETS prevalence	2030	1 most deprived	Continuing trends	0.307	Mean exposure
BMI	2030	1 most deprived	Continuing trends	27.792	Mean exposure
SBP (mmHg)	2030	1 most deprived	Continuing trends	120.432	Mean exposure
Total cholesterol (mmol/L)	2030	1 most deprived	Continuing trends	4.444	Mean exposure
Smoking prevalence	2030	1 most deprived	Continuing trends	0.254	Mean exposure
Fruit and vegetables (g/day)	2030	1 most deprived	Continuing trends	251.965	Mean exposure
Active days (/week)	2030	2	Continuing trends	3.114	Mean exposure
ETS prevalence	2030	2	Continuing trends	0.252	Mean exposure
BMI	2030	2	Continuing trends	27.498	Mean exposure
SBP (mmHg)	2030	2	Continuing trends	120.375	Mean exposure
Total cholesterol (mmol/L)	2030	2	Continuing trends	4.492	Mean exposure
Smoking prevalence	2030	2	Continuing trends	0.181	Mean exposure
Fruit and vegetables (g/day)	2030	2	Continuing trends	290.606	Mean exposure
Active days (/week)	2030	3	Continuing trends	3.014	Mean exposure
ETS prevalence	2030	3	Continuing trends	0.209	Mean exposure
BMI	2030	3	Continuing trends	27.37	Mean exposure
SBP (mmHg)	2030	3	Continuing trends	120.861	Mean exposure
Total cholesterol (mmol/L)	2030	3	Continuing trends	4.462	Mean exposure
Smoking prevalence	2030	3	Continuing trends	0.136	Mean exposure
Fruit and vegetables (g/day)	2030	3	Continuing trends	304.263	Mean exposure
Active days (/week)	2030	4	Continuing trends	3.821	Mean exposure
ETS prevalence	2030	4	Continuing trends	0.176	Mean exposure
BMI	2030	4	Continuing trends	27.13	Mean exposure
SBP (mmHg)	2030	4	Continuing trends	121.264	Mean exposure
Total cholesterol (mmol/L)	2030	4	Continuing trends	4.446	Mean exposure
Smoking prevalence	2030	4	Continuing trends	0.108	Mean exposure
Fruit and vegetables (g/day)	2030	4	Continuing trends	318.863	Mean exposure
Active days (/week)	2030	5 least deprived	Continuing trends	4.718	Mean exposure
ETS prevalence	2030	5 least deprived	Continuing trends	0.142	Mean exposure
BMI	2030	5 least deprived	Continuing trends	26.849	Mean exposure
SBP (mmHg)	2030	5 least deprived	Continuing trends	120.902	Mean exposure
Total cholesterol (mmol/L)	2030	5 least deprived	Continuing trends	4.43	Mean exposure
Smoking prevalence	2030	5 least deprived	Continuing trends	0.078	Mean exposure
Fruit and vegetables (g/day)	2030	5 least deprived	Continuing trends	325.982	Mean exposure
Active days (/week)	2031	1 most deprived	10% improvement	2.795	Mean exposure
ETS prevalence	2031	1 most deprived	10% improvement	0.29	Mean exposure
BMI	2031	1 most deprived	10% improvement	27.189	Mean exposure
SBP (mmHg)	2031	1 most deprived	10% improvement	119.2	Mean exposure
Total cholesterol (mmol/L)	2031	1 most deprived	10% improvement	4.328	Mean exposure
Smoking prevalence	2031	1 most deprived	10% improvement	0.227	Mean exposure
Fruit and vegetables (g/day)	2031	1 most deprived	10% improvement	277.973	Mean exposure
Active days (/week)	2031	2	10% improvement	3.208	Mean exposure
ETS prevalence	2031	2	10% improvement	0.235	Mean exposure
BMI	2031	2	10% improvement	26.915	Mean exposure
SBP (mmHg)	2031	2	10% improvement	119.13	Mean exposure
Total cholesterol (mmol/L)	2031	2	10% improvement	4.369	Mean exposure
Smoking prevalence	2031	2	10% improvement	0.162	Mean exposure
Fruit and vegetables (g/day)	2031	2	10% improvement	320.573	Mean exposure
Active days (/week)	2031	3	10% improvement	3.096	Mean exposure
ETS prevalence	2031	3	10% improvement	0.195	Mean exposure
BMI	2031	3	10% improvement	26.798	Mean exposure
SBP (mmHg)	2031	3	10% improvement	119.553	Mean exposure
Total cholesterol (mmol/L)	2031	3	10% improvement	4.34	Mean exposure
Smoking prevalence	2031	3	10% improvement	0.121	Mean exposure
Fruit and vegetables (g/day)	2031	3	10% improvement	335.465	Mean exposure
Active days (/week)	2031	4	10% improvement	3.916	Mean exposure
ETS prevalence	2031	4	10% improvement	0.163	Mean exposure
BMI	2031	4	10% improvement	26.576	Mean exposure
SBP (mmHg)	2031	4	10% improvement	119.923	Mean exposure
Total cholesterol (mmol/L)	2031	4	10% improvement	4.323	Mean exposure
Smoking prevalence	2031	4	10% improvement	0.096	Mean exposure
Fruit and vegetables (g/day)	2031	4	10% improvement	351.566	Mean exposure
Active days (/week)	2031	5 least deprived	10% improvement	4.847	Mean exposure
ETS prevalence	2031	5 least deprived	10% improvement	0.131	Mean exposure
BMI	2031	5 least deprived	10% improvement	26.316	Mean exposure
SBP (mmHg)	2031	5 least deprived	10% improvement	119.566	Mean exposure
Total cholesterol (mmol/L)	2031	5 least deprived	10% improvement	4.306	Mean exposure
Smoking prevalence	2031	5 least deprived	10% improvement	0.069	Mean exposure
Fruit and vegetables (g/day)	2031	5 least deprived	10% improvement	359.136	Mean exposure
Active days (/week)	2031	1 most deprived	Continuing trends	2.714	Mean exposure
ETS prevalence	2031	1 most deprived	Continuing trends	0.307	Mean exposure
BMI	2031	1 most deprived	Continuing trends	27.802	Mean exposure
SBP (mmHg)	2031	1 most deprived	Continuing trends	120.164	Mean exposure
Total cholesterol (mmol/L)	2031	1 most deprived	Continuing trends	4.401	Mean exposure
Smoking prevalence	2031	1 most deprived	Continuing trends	0.252	Mean exposure
Fruit and vegetables (g/day)	2031	1 most deprived	Continuing trends	252.753	Mean exposure
Active days (/week)	2031	2	Continuing trends	3.133	Mean exposure
ETS prevalence	2031	2	Continuing trends	0.252	Mean exposure
BMI	2031	2	Continuing trends	27.508	Mean exposure
SBP (mmHg)	2031	2	Continuing trends	120.105	Mean exposure
Total cholesterol (mmol/L)	2031	2	Continuing trends	4.447	Mean exposure
Smoking prevalence	2031	2	Continuing trends	0.18	Mean exposure
Fruit and vegetables (g/day)	2031	2	Continuing trends	291.477	Mean exposure
Active days (/week)	2031	3	Continuing trends	3.02	Mean exposure
ETS prevalence	2031	3	Continuing trends	0.21	Mean exposure
BMI	2031	3	Continuing trends	27.374	Mean exposure
SBP (mmHg)	2031	3	Continuing trends	120.561	Mean exposure
Total cholesterol (mmol/L)	2031	3	Continuing trends	4.414	Mean exposure
Smoking prevalence	2031	3	Continuing trends	0.135	Mean exposure
Fruit and vegetables (g/day)	2031	3	Continuing trends	305.062	Mean exposure
Active days (/week)	2031	4	Continuing trends	3.854	Mean exposure
ETS prevalence	2031	4	Continuing trends	0.176	Mean exposure
BMI	2031	4	Continuing trends	27.131	Mean exposure
SBP (mmHg)	2031	4	Continuing trends	120.942	Mean exposure
Total cholesterol (mmol/L)	2031	4	Continuing trends	4.396	Mean exposure
Smoking prevalence	2031	4	Continuing trends	0.107	Mean exposure
Fruit and vegetables (g/day)	2031	4	Continuing trends	319.67	Mean exposure
Active days (/week)	2031	5 least deprived	Continuing trends	4.796	Mean exposure
ETS prevalence	2031	5 least deprived	Continuing trends	0.142	Mean exposure
BMI	2031	5 least deprived	Continuing trends	26.847	Mean exposure
SBP (mmHg)	2031	5 least deprived	Continuing trends	120.571	Mean exposure
Total cholesterol (mmol/L)	2031	5 least deprived	Continuing trends	4.377	Mean exposure
Smoking prevalence	2031	5 least deprived	Continuing trends	0.077	Mean exposure
Fruit and vegetables (g/day)	2031	5 least deprived	Continuing trends	326.546	Mean exposure
Active days (/week)	2032	1 most deprived	10% improvement	2.809	Mean exposure
ETS prevalence	2032	1 most deprived	10% improvement	0.29	Mean exposure
BMI	2032	1 most deprived	10% improvement	27.193	Mean exposure
SBP (mmHg)	2032	1 most deprived	10% improvement	118.963	Mean exposure
Total cholesterol (mmol/L)	2032	1 most deprived	10% improvement	4.288	Mean exposure
Smoking prevalence	2032	1 most deprived	10% improvement	0.225	Mean exposure
Fruit and vegetables (g/day)	2032	1 most deprived	10% improvement	278.791	Mean exposure
Active days (/week)	2032	2	10% improvement	3.227	Mean exposure
ETS prevalence	2032	2	10% improvement	0.236	Mean exposure
BMI	2032	2	10% improvement	26.925	Mean exposure
SBP (mmHg)	2032	2	10% improvement	118.884	Mean exposure
Total cholesterol (mmol/L)	2032	2	10% improvement	4.329	Mean exposure
Smoking prevalence	2032	2	10% improvement	0.161	Mean exposure
Fruit and vegetables (g/day)	2032	2	10% improvement	321.573	Mean exposure
Active days (/week)	2032	3	10% improvement	3.102	Mean exposure
ETS prevalence	2032	3	10% improvement	0.195	Mean exposure
BMI	2032	3	10% improvement	26.797	Mean exposure
SBP (mmHg)	2032	3	10% improvement	119.279	Mean exposure
Total cholesterol (mmol/L)	2032	3	10% improvement	4.296	Mean exposure
Smoking prevalence	2032	3	10% improvement	0.12	Mean exposure
Fruit and vegetables (g/day)	2032	3	10% improvement	336.364	Mean exposure
Active days (/week)	2032	4	10% improvement	3.95	Mean exposure
ETS prevalence	2032	4	10% improvement	0.163	Mean exposure
BMI	2032	4	10% improvement	26.579	Mean exposure
SBP (mmHg)	2032	4	10% improvement	119.637	Mean exposure
Total cholesterol (mmol/L)	2032	4	10% improvement	4.277	Mean exposure
Smoking prevalence	2032	4	10% improvement	0.095	Mean exposure
Fruit and vegetables (g/day)	2032	4	10% improvement	352.449	Mean exposure
Active days (/week)	2032	5 least deprived	10% improvement	4.922	Mean exposure
ETS prevalence	2032	5 least deprived	10% improvement	0.131	Mean exposure
BMI	2032	5 least deprived	10% improvement	26.315	Mean exposure
SBP (mmHg)	2032	5 least deprived	10% improvement	119.261	Mean exposure
Total cholesterol (mmol/L)	2032	5 least deprived	10% improvement	4.257	Mean exposure
Smoking prevalence	2032	5 least deprived	10% improvement	0.068	Mean exposure
Fruit and vegetables (g/day)	2032	5 least deprived	10% improvement	359.797	Mean exposure
Active days (/week)	2032	1 most deprived	Continuing trends	2.731	Mean exposure
ETS prevalence	2032	1 most deprived	Continuing trends	0.307	Mean exposure
BMI	2032	1 most deprived	Continuing trends	27.814	Mean exposure
SBP (mmHg)	2032	1 most deprived	Continuing trends	119.9	Mean exposure
Total cholesterol (mmol/L)	2032	1 most deprived	Continuing trends	4.357	Mean exposure
Smoking prevalence	2032	1 most deprived	Continuing trends	0.25	Mean exposure
Fruit and vegetables (g/day)	2032	1 most deprived	Continuing trends	253.495	Mean exposure
Active days (/week)	2032	2	Continuing trends	3.152	Mean exposure
ETS prevalence	2032	2	Continuing trends	0.253	Mean exposure
BMI	2032	2	Continuing trends	27.516	Mean exposure
SBP (mmHg)	2032	2	Continuing trends	119.833	Mean exposure
Total cholesterol (mmol/L)	2032	2	Continuing trends	4.402	Mean exposure
Smoking prevalence	2032	2	Continuing trends	0.179	Mean exposure
Fruit and vegetables (g/day)	2032	2	Continuing trends	292.447	Mean exposure
Active days (/week)	2032	3	Continuing trends	3.027	Mean exposure
ETS prevalence	2032	3	Continuing trends	0.21	Mean exposure
BMI	2032	3	Continuing trends	27.377	Mean exposure
SBP (mmHg)	2032	3	Continuing trends	120.258	Mean exposure
Total cholesterol (mmol/L)	2032	3	Continuing trends	4.368	Mean exposure
Smoking prevalence	2032	3	Continuing trends	0.133	Mean exposure
Fruit and vegetables (g/day)	2032	3	Continuing trends	305.888	Mean exposure
Active days (/week)	2032	4	Continuing trends	3.89	Mean exposure
ETS prevalence	2032	4	Continuing trends	0.176	Mean exposure
BMI	2032	4	Continuing trends	27.132	Mean exposure
SBP (mmHg)	2032	4	Continuing trends	120.632	Mean exposure
Total cholesterol (mmol/L)	2032	4	Continuing trends	4.347	Mean exposure
Smoking prevalence	2032	4	Continuing trends	0.105	Mean exposure
Fruit and vegetables (g/day)	2032	4	Continuing trends	320.445	Mean exposure
Active days (/week)	2032	5 least deprived	Continuing trends	4.873	Mean exposure
ETS prevalence	2032	5 least deprived	Continuing trends	0.142	Mean exposure
BMI	2032	5 least deprived	Continuing trends	26.848	Mean exposure
SBP (mmHg)	2032	5 least deprived	Continuing trends	120.249	Mean exposure
Total cholesterol (mmol/L)	2032	5 least deprived	Continuing trends	4.325	Mean exposure
Smoking prevalence	2032	5 least deprived	Continuing trends	0.076	Mean exposure
Fruit and vegetables (g/day)	2032	5 least deprived	Continuing trends	327.147	Mean exposure
Active days (/week)	2033	1 most deprived	10% improvement	2.827	Mean exposure
ETS prevalence	2033	1 most deprived	10% improvement	0.29	Mean exposure
BMI	2033	1 most deprived	10% improvement	27.203	Mean exposure
SBP (mmHg)	2033	1 most deprived	10% improvement	118.724	Mean exposure
Total cholesterol (mmol/L)	2033	1 most deprived	10% improvement	4.249	Mean exposure
Smoking prevalence	2033	1 most deprived	10% improvement	0.223	Mean exposure
Fruit and vegetables (g/day)	2033	1 most deprived	10% improvement	279.642	Mean exposure
Active days (/week)	2033	2	10% improvement	3.246	Mean exposure
ETS prevalence	2033	2	10% improvement	0.237	Mean exposure
BMI	2033	2	10% improvement	26.931	Mean exposure
SBP (mmHg)	2033	2	10% improvement	118.642	Mean exposure
Total cholesterol (mmol/L)	2033	2	10% improvement	4.288	Mean exposure
Smoking prevalence	2033	2	10% improvement	0.159	Mean exposure
Fruit and vegetables (g/day)	2033	2	10% improvement	322.739	Mean exposure
Active days (/week)	2033	3	10% improvement	3.106	Mean exposure
ETS prevalence	2033	3	10% improvement	0.195	Mean exposure
BMI	2033	3	10% improvement	26.801	Mean exposure
SBP (mmHg)	2033	3	10% improvement	118.995	Mean exposure
Total cholesterol (mmol/L)	2033	3	10% improvement	4.252	Mean exposure
Smoking prevalence	2033	3	10% improvement	0.118	Mean exposure
Fruit and vegetables (g/day)	2033	3	10% improvement	337.203	Mean exposure
Active days (/week)	2033	4	10% improvement	3.983	Mean exposure
ETS prevalence	2033	4	10% improvement	0.164	Mean exposure
BMI	2033	4	10% improvement	26.574	Mean exposure
SBP (mmHg)	2033	4	10% improvement	119.342	Mean exposure
Total cholesterol (mmol/L)	2033	4	10% improvement	4.232	Mean exposure
Smoking prevalence	2033	4	10% improvement	0.094	Mean exposure
Fruit and vegetables (g/day)	2033	4	10% improvement	353.382	Mean exposure
Active days (/week)	2033	5 least deprived	10% improvement	4.995	Mean exposure
ETS prevalence	2033	5 least deprived	10% improvement	0.131	Mean exposure
BMI	2033	5 least deprived	10% improvement	26.311	Mean exposure
SBP (mmHg)	2033	5 least deprived	10% improvement	118.955	Mean exposure
Total cholesterol (mmol/L)	2033	5 least deprived	10% improvement	4.208	Mean exposure
Smoking prevalence	2033	5 least deprived	10% improvement	0.067	Mean exposure
Fruit and vegetables (g/day)	2033	5 least deprived	10% improvement	360.433	Mean exposure
Active days (/week)	2033	1 most deprived	Continuing trends	2.748	Mean exposure
ETS prevalence	2033	1 most deprived	Continuing trends	0.308	Mean exposure
BMI	2033	1 most deprived	Continuing trends	27.823	Mean exposure
SBP (mmHg)	2033	1 most deprived	Continuing trends	119.648	Mean exposure
Total cholesterol (mmol/L)	2033	1 most deprived	Continuing trends	4.314	Mean exposure
Smoking prevalence	2033	1 most deprived	Continuing trends	0.249	Mean exposure
Fruit and vegetables (g/day)	2033	1 most deprived	Continuing trends	254.291	Mean exposure
Active days (/week)	2033	2	Continuing trends	3.172	Mean exposure
ETS prevalence	2033	2	Continuing trends	0.253	Mean exposure
BMI	2033	2	Continuing trends	27.522	Mean exposure
SBP (mmHg)	2033	2	Continuing trends	119.566	Mean exposure
Total cholesterol (mmol/L)	2033	2	Continuing trends	4.359	Mean exposure
Smoking prevalence	2033	2	Continuing trends	0.177	Mean exposure
Fruit and vegetables (g/day)	2033	2	Continuing trends	293.473	Mean exposure
Active days (/week)	2033	3	Continuing trends	3.033	Mean exposure
ETS prevalence	2033	3	Continuing trends	0.211	Mean exposure
BMI	2033	3	Continuing trends	27.377	Mean exposure
SBP (mmHg)	2033	3	Continuing trends	119.965	Mean exposure
Total cholesterol (mmol/L)	2033	3	Continuing trends	4.321	Mean exposure
Smoking prevalence	2033	3	Continuing trends	0.132	Mean exposure
Fruit and vegetables (g/day)	2033	3	Continuing trends	306.63	Mean exposure
Active days (/week)	2033	4	Continuing trends	3.925	Mean exposure
ETS prevalence	2033	4	Continuing trends	0.177	Mean exposure
BMI	2033	4	Continuing trends	27.132	Mean exposure
SBP (mmHg)	2033	4	Continuing trends	120.311	Mean exposure
Total cholesterol (mmol/L)	2033	4	Continuing trends	4.298	Mean exposure
Smoking prevalence	2033	4	Continuing trends	0.105	Mean exposure
Fruit and vegetables (g/day)	2033	4	Continuing trends	321.334	Mean exposure
Active days (/week)	2033	5 least deprived	Continuing trends	4.95	Mean exposure
ETS prevalence	2033	5 least deprived	Continuing trends	0.143	Mean exposure
BMI	2033	5 least deprived	Continuing trends	26.845	Mean exposure
SBP (mmHg)	2033	5 least deprived	Continuing trends	119.925	Mean exposure
Total cholesterol (mmol/L)	2033	5 least deprived	Continuing trends	4.272	Mean exposure
Smoking prevalence	2033	5 least deprived	Continuing trends	0.075	Mean exposure
Fruit and vegetables (g/day)	2033	5 least deprived	Continuing trends	327.728	Mean exposure
Active days (/week)	2034	1 most deprived	10% improvement	2.844	Mean exposure
ETS prevalence	2034	1 most deprived	10% improvement	0.29	Mean exposure
BMI	2034	1 most deprived	10% improvement	27.213	Mean exposure
SBP (mmHg)	2034	1 most deprived	10% improvement	118.491	Mean exposure
Total cholesterol (mmol/L)	2034	1 most deprived	10% improvement	4.207	Mean exposure
Smoking prevalence	2034	1 most deprived	10% improvement	0.221	Mean exposure
Fruit and vegetables (g/day)	2034	1 most deprived	10% improvement	280.472	Mean exposure
Active days (/week)	2034	2	10% improvement	3.268	Mean exposure
ETS prevalence	2034	2	10% improvement	0.237	Mean exposure
BMI	2034	2	10% improvement	26.936	Mean exposure
SBP (mmHg)	2034	2	10% improvement	118.405	Mean exposure
Total cholesterol (mmol/L)	2034	2	10% improvement	4.246	Mean exposure
Smoking prevalence	2034	2	10% improvement	0.159	Mean exposure
Fruit and vegetables (g/day)	2034	2	10% improvement	323.63	Mean exposure
Active days (/week)	2034	3	10% improvement	3.114	Mean exposure
ETS prevalence	2034	3	10% improvement	0.196	Mean exposure
BMI	2034	3	10% improvement	26.8	Mean exposure
SBP (mmHg)	2034	3	10% improvement	118.714	Mean exposure
Total cholesterol (mmol/L)	2034	3	10% improvement	4.209	Mean exposure
Smoking prevalence	2034	3	10% improvement	0.118	Mean exposure
Fruit and vegetables (g/day)	2034	3	10% improvement	338.253	Mean exposure
Active days (/week)	2034	4	10% improvement	4.015	Mean exposure
ETS prevalence	2034	4	10% improvement	0.164	Mean exposure
BMI	2034	4	10% improvement	26.577	Mean exposure
SBP (mmHg)	2034	4	10% improvement	119.062	Mean exposure
Total cholesterol (mmol/L)	2034	4	10% improvement	4.187	Mean exposure
Smoking prevalence	2034	4	10% improvement	0.093	Mean exposure
Fruit and vegetables (g/day)	2034	4	10% improvement	354.372	Mean exposure
Active days (/week)	2034	5 least deprived	10% improvement	5.068	Mean exposure
ETS prevalence	2034	5 least deprived	10% improvement	0.131	Mean exposure
BMI	2034	5 least deprived	10% improvement	26.312	Mean exposure
SBP (mmHg)	2034	5 least deprived	10% improvement	118.658	Mean exposure
Total cholesterol (mmol/L)	2034	5 least deprived	10% improvement	4.16	Mean exposure
Smoking prevalence	2034	5 least deprived	10% improvement	0.066	Mean exposure
Fruit and vegetables (g/day)	2034	5 least deprived	10% improvement	361.121	Mean exposure
Active days (/week)	2034	1 most deprived	Continuing trends	2.764	Mean exposure
ETS prevalence	2034	1 most deprived	Continuing trends	0.308	Mean exposure
BMI	2034	1 most deprived	Continuing trends	27.832	Mean exposure
SBP (mmHg)	2034	1 most deprived	Continuing trends	119.388	Mean exposure
Total cholesterol (mmol/L)	2034	1 most deprived	Continuing trends	4.272	Mean exposure
Smoking prevalence	2034	1 most deprived	Continuing trends	0.247	Mean exposure
Fruit and vegetables (g/day)	2034	1 most deprived	Continuing trends	255.087	Mean exposure
Active days (/week)	2034	2	Continuing trends	3.193	Mean exposure
ETS prevalence	2034	2	Continuing trends	0.254	Mean exposure
BMI	2034	2	Continuing trends	27.528	Mean exposure
SBP (mmHg)	2034	2	Continuing trends	119.301	Mean exposure
Total cholesterol (mmol/L)	2034	2	Continuing trends	4.315	Mean exposure
Smoking prevalence	2034	2	Continuing trends	0.176	Mean exposure
Fruit and vegetables (g/day)	2034	2	Continuing trends	294.434	Mean exposure
Active days (/week)	2034	3	Continuing trends	3.042	Mean exposure
ETS prevalence	2034	3	Continuing trends	0.211	Mean exposure
BMI	2034	3	Continuing trends	27.38	Mean exposure
SBP (mmHg)	2034	3	Continuing trends	119.673	Mean exposure
Total cholesterol (mmol/L)	2034	3	Continuing trends	4.275	Mean exposure
Smoking prevalence	2034	3	Continuing trends	0.131	Mean exposure
Fruit and vegetables (g/day)	2034	3	Continuing trends	307.619	Mean exposure
Active days (/week)	2034	4	Continuing trends	3.96	Mean exposure
ETS prevalence	2034	4	Continuing trends	0.177	Mean exposure
BMI	2034	4	Continuing trends	27.131	Mean exposure
SBP (mmHg)	2034	4	Continuing trends	119.998	Mean exposure
Total cholesterol (mmol/L)	2034	4	Continuing trends	4.25	Mean exposure
Smoking prevalence	2034	4	Continuing trends	0.104	Mean exposure
Fruit and vegetables (g/day)	2034	4	Continuing trends	322.249	Mean exposure
Active days (/week)	2034	5 least deprived	Continuing trends	5.024	Mean exposure
ETS prevalence	2034	5 least deprived	Continuing trends	0.143	Mean exposure
BMI	2034	5 least deprived	Continuing trends	26.842	Mean exposure
SBP (mmHg)	2034	5 least deprived	Continuing trends	119.602	Mean exposure
Total cholesterol (mmol/L)	2034	5 least deprived	Continuing trends	4.221	Mean exposure
Smoking prevalence	2034	5 least deprived	Continuing trends	0.074	Mean exposure
Fruit and vegetables (g/day)	2034	5 least deprived	Continuing trends	328.397	Mean exposure
Active days (/week)	2035	1 most deprived	10% improvement	2.86	Mean exposure
ETS prevalence	2035	1 most deprived	10% improvement	0.291	Mean exposure
BMI	2035	1 most deprived	10% improvement	27.219	Mean exposure
SBP (mmHg)	2035	1 most deprived	10% improvement	118.252	Mean exposure
Total cholesterol (mmol/L)	2035	1 most deprived	10% improvement	4.167	Mean exposure
Smoking prevalence	2035	1 most deprived	10% improvement	0.22	Mean exposure
Fruit and vegetables (g/day)	2035	1 most deprived	10% improvement	281.321	Mean exposure
Active days (/week)	2035	2	10% improvement	3.288	Mean exposure
ETS prevalence	2035	2	10% improvement	0.238	Mean exposure
BMI	2035	2	10% improvement	26.941	Mean exposure
SBP (mmHg)	2035	2	10% improvement	118.156	Mean exposure
Total cholesterol (mmol/L)	2035	2	10% improvement	4.205	Mean exposure
Smoking prevalence	2035	2	10% improvement	0.157	Mean exposure
Fruit and vegetables (g/day)	2035	2	10% improvement	324.644	Mean exposure
Active days (/week)	2035	3	10% improvement	3.121	Mean exposure
ETS prevalence	2035	3	10% improvement	0.196	Mean exposure
BMI	2035	3	10% improvement	26.808	Mean exposure
SBP (mmHg)	2035	3	10% improvement	118.454	Mean exposure
Total cholesterol (mmol/L)	2035	3	10% improvement	4.167	Mean exposure
Smoking prevalence	2035	3	10% improvement	0.117	Mean exposure
Fruit and vegetables (g/day)	2035	3	10% improvement	339.232	Mean exposure
Active days (/week)	2035	4	10% improvement	4.048	Mean exposure
ETS prevalence	2035	4	10% improvement	0.164	Mean exposure
BMI	2035	4	10% improvement	26.577	Mean exposure
SBP (mmHg)	2035	4	10% improvement	118.78	Mean exposure
Total cholesterol (mmol/L)	2035	4	10% improvement	4.142	Mean exposure
Smoking prevalence	2035	4	10% improvement	0.092	Mean exposure
Fruit and vegetables (g/day)	2035	4	10% improvement	355.266	Mean exposure
Active days (/week)	2035	5 least deprived	10% improvement	5.142	Mean exposure
ETS prevalence	2035	5 least deprived	10% improvement	0.132	Mean exposure
BMI	2035	5 least deprived	10% improvement	26.312	Mean exposure
SBP (mmHg)	2035	5 least deprived	10% improvement	118.36	Mean exposure
Total cholesterol (mmol/L)	2035	5 least deprived	10% improvement	4.112	Mean exposure
Smoking prevalence	2035	5 least deprived	10% improvement	0.065	Mean exposure
Fruit and vegetables (g/day)	2035	5 least deprived	10% improvement	361.708	Mean exposure
Active days (/week)	2035	1 most deprived	Continuing trends	2.781	Mean exposure
ETS prevalence	2035	1 most deprived	Continuing trends	0.309	Mean exposure
BMI	2035	1 most deprived	Continuing trends	27.841	Mean exposure
SBP (mmHg)	2035	1 most deprived	Continuing trends	119.136	Mean exposure
Total cholesterol (mmol/L)	2035	1 most deprived	Continuing trends	4.229	Mean exposure
Smoking prevalence	2035	1 most deprived	Continuing trends	0.245	Mean exposure
Fruit and vegetables (g/day)	2035	1 most deprived	Continuing trends	255.884	Mean exposure
Active days (/week)	2035	2	Continuing trends	3.214	Mean exposure
ETS prevalence	2035	2	Continuing trends	0.255	Mean exposure
BMI	2035	2	Continuing trends	27.537	Mean exposure
SBP (mmHg)	2035	2	Continuing trends	119.042	Mean exposure
Total cholesterol (mmol/L)	2035	2	Continuing trends	4.271	Mean exposure
Smoking prevalence	2035	2	Continuing trends	0.175	Mean exposure
Fruit and vegetables (g/day)	2035	2	Continuing trends	295.288	Mean exposure
Active days (/week)	2035	3	Continuing trends	3.049	Mean exposure
ETS prevalence	2035	3	Continuing trends	0.212	Mean exposure
BMI	2035	3	Continuing trends	27.384	Mean exposure
SBP (mmHg)	2035	3	Continuing trends	119.378	Mean exposure
Total cholesterol (mmol/L)	2035	3	Continuing trends	4.228	Mean exposure
Smoking prevalence	2035	3	Continuing trends	0.13	Mean exposure
Fruit and vegetables (g/day)	2035	3	Continuing trends	308.542	Mean exposure
Active days (/week)	2035	4	Continuing trends	3.993	Mean exposure
ETS prevalence	2035	4	Continuing trends	0.178	Mean exposure
BMI	2035	4	Continuing trends	27.129	Mean exposure
SBP (mmHg)	2035	4	Continuing trends	119.696	Mean exposure
Total cholesterol (mmol/L)	2035	4	Continuing trends	4.202	Mean exposure
Smoking prevalence	2035	4	Continuing trends	0.103	Mean exposure
Fruit and vegetables (g/day)	2035	4	Continuing trends	323.134	Mean exposure
Active days (/week)	2035	5 least deprived	Continuing trends	5.098	Mean exposure
ETS prevalence	2035	5 least deprived	Continuing trends	0.143	Mean exposure
BMI	2035	5 least deprived	Continuing trends	26.842	Mean exposure
SBP (mmHg)	2035	5 least deprived	Continuing trends	119.278	Mean exposure
Total cholesterol (mmol/L)	2035	5 least deprived	Continuing trends	4.17	Mean exposure
Smoking prevalence	2035	5 least deprived	Continuing trends	0.073	Mean exposure
Fruit and vegetables (g/day)	2035	5 least deprived	Continuing trends	328.963	Mean exposure
Active days (/week)	2036	1 most deprived	10% improvement	2.877	Mean exposure
ETS prevalence	2036	1 most deprived	10% improvement	0.291	Mean exposure
BMI	2036	1 most deprived	10% improvement	27.23	Mean exposure
SBP (mmHg)	2036	1 most deprived	10% improvement	118.019	Mean exposure
Total cholesterol (mmol/L)	2036	1 most deprived	10% improvement	4.127	Mean exposure
Smoking prevalence	2036	1 most deprived	10% improvement	0.219	Mean exposure
Fruit and vegetables (g/day)	2036	1 most deprived	10% improvement	282.227	Mean exposure
Active days (/week)	2036	2	10% improvement	3.309	Mean exposure
ETS prevalence	2036	2	10% improvement	0.238	Mean exposure
BMI	2036	2	10% improvement	26.947	Mean exposure
SBP (mmHg)	2036	2	10% improvement	117.93	Mean exposure
Total cholesterol (mmol/L)	2036	2	10% improvement	4.164	Mean exposure
Smoking prevalence	2036	2	10% improvement	0.156	Mean exposure
Fruit and vegetables (g/day)	2036	2	10% improvement	325.817	Mean exposure
Active days (/week)	2036	3	10% improvement	3.128	Mean exposure
ETS prevalence	2036	3	10% improvement	0.197	Mean exposure
BMI	2036	3	10% improvement	26.809	Mean exposure
SBP (mmHg)	2036	3	10% improvement	118.19	Mean exposure
Total cholesterol (mmol/L)	2036	3	10% improvement	4.123	Mean exposure
Smoking prevalence	2036	3	10% improvement	0.116	Mean exposure
Fruit and vegetables (g/day)	2036	3	10% improvement	340.151	Mean exposure
Active days (/week)	2036	4	10% improvement	4.077	Mean exposure
ETS prevalence	2036	4	10% improvement	0.165	Mean exposure
BMI	2036	4	10% improvement	26.577	Mean exposure
SBP (mmHg)	2036	4	10% improvement	118.504	Mean exposure
Total cholesterol (mmol/L)	2036	4	10% improvement	4.098	Mean exposure
Smoking prevalence	2036	4	10% improvement	0.091	Mean exposure
Fruit and vegetables (g/day)	2036	4	10% improvement	356.206	Mean exposure
Active days (/week)	2036	5 least deprived	10% improvement	5.214	Mean exposure
ETS prevalence	2036	5 least deprived	10% improvement	0.132	Mean exposure
BMI	2036	5 least deprived	10% improvement	26.313	Mean exposure
SBP (mmHg)	2036	5 least deprived	10% improvement	118.066	Mean exposure
Total cholesterol (mmol/L)	2036	5 least deprived	10% improvement	4.064	Mean exposure
Smoking prevalence	2036	5 least deprived	10% improvement	0.065	Mean exposure
Fruit and vegetables (g/day)	2036	5 least deprived	10% improvement	362.598	Mean exposure
Active days (/week)	2036	1 most deprived	Continuing trends	2.797	Mean exposure
ETS prevalence	2036	1 most deprived	Continuing trends	0.309	Mean exposure
BMI	2036	1 most deprived	Continuing trends	27.848	Mean exposure
SBP (mmHg)	2036	1 most deprived	Continuing trends	118.878	Mean exposure
Total cholesterol (mmol/L)	2036	1 most deprived	Continuing trends	4.186	Mean exposure
Smoking prevalence	2036	1 most deprived	Continuing trends	0.244	Mean exposure
Fruit and vegetables (g/day)	2036	1 most deprived	Continuing trends	256.689	Mean exposure
Active days (/week)	2036	2	Continuing trends	3.237	Mean exposure
ETS prevalence	2036	2	Continuing trends	0.255	Mean exposure
BMI	2036	2	Continuing trends	27.542	Mean exposure
SBP (mmHg)	2036	2	Continuing trends	118.774	Mean exposure
Total cholesterol (mmol/L)	2036	2	Continuing trends	4.228	Mean exposure
Smoking prevalence	2036	2	Continuing trends	0.174	Mean exposure
Fruit and vegetables (g/day)	2036	2	Continuing trends	296.368	Mean exposure
Active days (/week)	2036	3	Continuing trends	3.056	Mean exposure
ETS prevalence	2036	3	Continuing trends	0.212	Mean exposure
BMI	2036	3	Continuing trends	27.387	Mean exposure
SBP (mmHg)	2036	3	Continuing trends	119.092	Mean exposure
Total cholesterol (mmol/L)	2036	3	Continuing trends	4.183	Mean exposure
Smoking prevalence	2036	3	Continuing trends	0.129	Mean exposure
Fruit and vegetables (g/day)	2036	3	Continuing trends	309.388	Mean exposure
Active days (/week)	2036	4	Continuing trends	4.023	Mean exposure
ETS prevalence	2036	4	Continuing trends	0.179	Mean exposure
BMI	2036	4	Continuing trends	27.131	Mean exposure
SBP (mmHg)	2036	4	Continuing trends	119.388	Mean exposure
Total cholesterol (mmol/L)	2036	4	Continuing trends	4.155	Mean exposure
Smoking prevalence	2036	4	Continuing trends	0.102	Mean exposure
Fruit and vegetables (g/day)	2036	4	Continuing trends	323.989	Mean exposure
Active days (/week)	2036	5 least deprived	Continuing trends	5.172	Mean exposure
ETS prevalence	2036	5 least deprived	Continuing trends	0.144	Mean exposure
BMI	2036	5 least deprived	Continuing trends	26.839	Mean exposure
SBP (mmHg)	2036	5 least deprived	Continuing trends	118.969	Mean exposure
Total cholesterol (mmol/L)	2036	5 least deprived	Continuing trends	4.12	Mean exposure
Smoking prevalence	2036	5 least deprived	Continuing trends	0.073	Mean exposure
Fruit and vegetables (g/day)	2036	5 least deprived	Continuing trends	329.78	Mean exposure
Active days (/week)	2037	1 most deprived	10% improvement	2.894	Mean exposure
ETS prevalence	2037	1 most deprived	10% improvement	0.292	Mean exposure
BMI	2037	1 most deprived	10% improvement	27.233	Mean exposure
SBP (mmHg)	2037	1 most deprived	10% improvement	117.795	Mean exposure
Total cholesterol (mmol/L)	2037	1 most deprived	10% improvement	4.088	Mean exposure
Smoking prevalence	2037	1 most deprived	10% improvement	0.217	Mean exposure
Fruit and vegetables (g/day)	2037	1 most deprived	10% improvement	283.054	Mean exposure
Active days (/week)	2037	2	10% improvement	3.332	Mean exposure
ETS prevalence	2037	2	10% improvement	0.239	Mean exposure
BMI	2037	2	10% improvement	26.952	Mean exposure
SBP (mmHg)	2037	2	10% improvement	117.67	Mean exposure
Total cholesterol (mmol/L)	2037	2	10% improvement	4.123	Mean exposure
Smoking prevalence	2037	2	10% improvement	0.155	Mean exposure
Fruit and vegetables (g/day)	2037	2	10% improvement	326.929	Mean exposure
Active days (/week)	2037	3	10% improvement	3.136	Mean exposure
ETS prevalence	2037	3	10% improvement	0.198	Mean exposure
BMI	2037	3	10% improvement	26.809	Mean exposure
SBP (mmHg)	2037	3	10% improvement	117.933	Mean exposure
Total cholesterol (mmol/L)	2037	3	10% improvement	4.081	Mean exposure
Smoking prevalence	2037	3	10% improvement	0.115	Mean exposure
Fruit and vegetables (g/day)	2037	3	10% improvement	341.165	Mean exposure
Active days (/week)	2037	4	10% improvement	4.107	Mean exposure
ETS prevalence	2037	4	10% improvement	0.165	Mean exposure
BMI	2037	4	10% improvement	26.575	Mean exposure
SBP (mmHg)	2037	4	10% improvement	118.219	Mean exposure
Total cholesterol (mmol/L)	2037	4	10% improvement	4.053	Mean exposure
Smoking prevalence	2037	4	10% improvement	0.091	Mean exposure
Fruit and vegetables (g/day)	2037	4	10% improvement	357.184	Mean exposure
Active days (/week)	2037	5 least deprived	10% improvement	5.283	Mean exposure
ETS prevalence	2037	5 least deprived	10% improvement	0.132	Mean exposure
BMI	2037	5 least deprived	10% improvement	26.313	Mean exposure
SBP (mmHg)	2037	5 least deprived	10% improvement	117.781	Mean exposure
Total cholesterol (mmol/L)	2037	5 least deprived	10% improvement	4.016	Mean exposure
Smoking prevalence	2037	5 least deprived	10% improvement	0.064	Mean exposure
Fruit and vegetables (g/day)	2037	5 least deprived	10% improvement	363.359	Mean exposure
Active days (/week)	2037	1 most deprived	Continuing trends	2.815	Mean exposure
ETS prevalence	2037	1 most deprived	Continuing trends	0.31	Mean exposure
BMI	2037	1 most deprived	Continuing trends	27.855	Mean exposure
SBP (mmHg)	2037	1 most deprived	Continuing trends	118.632	Mean exposure
Total cholesterol (mmol/L)	2037	1 most deprived	Continuing trends	4.144	Mean exposure
Smoking prevalence	2037	1 most deprived	Continuing trends	0.242	Mean exposure
Fruit and vegetables (g/day)	2037	1 most deprived	Continuing trends	257.516	Mean exposure
Active days (/week)	2037	2	Continuing trends	3.258	Mean exposure
ETS prevalence	2037	2	Continuing trends	0.256	Mean exposure
BMI	2037	2	Continuing trends	27.546	Mean exposure
SBP (mmHg)	2037	2	Continuing trends	118.513	Mean exposure
Total cholesterol (mmol/L)	2037	2	Continuing trends	4.184	Mean exposure
Smoking prevalence	2037	2	Continuing trends	0.173	Mean exposure
Fruit and vegetables (g/day)	2037	2	Continuing trends	297.385	Mean exposure
Active days (/week)	2037	3	Continuing trends	3.066	Mean exposure
ETS prevalence	2037	3	Continuing trends	0.213	Mean exposure
BMI	2037	3	Continuing trends	27.389	Mean exposure
SBP (mmHg)	2037	3	Continuing trends	118.811	Mean exposure
Total cholesterol (mmol/L)	2037	3	Continuing trends	4.138	Mean exposure
Smoking prevalence	2037	3	Continuing trends	0.128	Mean exposure
Fruit and vegetables (g/day)	2037	3	Continuing trends	310.279	Mean exposure
Active days (/week)	2037	4	Continuing trends	4.054	Mean exposure
ETS prevalence	2037	4	Continuing trends	0.179	Mean exposure
BMI	2037	4	Continuing trends	27.132	Mean exposure
SBP (mmHg)	2037	4	Continuing trends	119.079	Mean exposure
Total cholesterol (mmol/L)	2037	4	Continuing trends	4.108	Mean exposure
Smoking prevalence	2037	4	Continuing trends	0.101	Mean exposure
Fruit and vegetables (g/day)	2037	4	Continuing trends	324.92	Mean exposure
Active days (/week)	2037	5 least deprived	Continuing trends	5.244	Mean exposure
ETS prevalence	2037	5 least deprived	Continuing trends	0.144	Mean exposure
BMI	2037	5 least deprived	Continuing trends	26.837	Mean exposure
SBP (mmHg)	2037	5 least deprived	Continuing trends	118.647	Mean exposure
Total cholesterol (mmol/L)	2037	5 least deprived	Continuing trends	4.07	Mean exposure
Smoking prevalence	2037	5 least deprived	Continuing trends	0.072	Mean exposure
Fruit and vegetables (g/day)	2037	5 least deprived	Continuing trends	330.522	Mean exposure
Active days (/week)	2038	1 most deprived	10% improvement	2.91	Mean exposure
ETS prevalence	2038	1 most deprived	10% improvement	0.292	Mean exposure
BMI	2038	1 most deprived	10% improvement	27.242	Mean exposure
SBP (mmHg)	2038	1 most deprived	10% improvement	117.555	Mean exposure
Total cholesterol (mmol/L)	2038	1 most deprived	10% improvement	4.048	Mean exposure
Smoking prevalence	2038	1 most deprived	10% improvement	0.216	Mean exposure
Fruit and vegetables (g/day)	2038	1 most deprived	10% improvement	284.001	Mean exposure
Active days (/week)	2038	2	10% improvement	3.354	Mean exposure
ETS prevalence	2038	2	10% improvement	0.239	Mean exposure
BMI	2038	2	10% improvement	26.958	Mean exposure
SBP (mmHg)	2038	2	10% improvement	117.44	Mean exposure
Total cholesterol (mmol/L)	2038	2	10% improvement	4.083	Mean exposure
Smoking prevalence	2038	2	10% improvement	0.154	Mean exposure
Fruit and vegetables (g/day)	2038	2	10% improvement	327.941	Mean exposure
Active days (/week)	2038	3	10% improvement	3.144	Mean exposure
ETS prevalence	2038	3	10% improvement	0.198	Mean exposure
BMI	2038	3	10% improvement	26.812	Mean exposure
SBP (mmHg)	2038	3	10% improvement	117.674	Mean exposure
Total cholesterol (mmol/L)	2038	3	10% improvement	4.038	Mean exposure
Smoking prevalence	2038	3	10% improvement	0.114	Mean exposure
Fruit and vegetables (g/day)	2038	3	10% improvement	342.118	Mean exposure
Active days (/week)	2038	4	10% improvement	4.134	Mean exposure
ETS prevalence	2038	4	10% improvement	0.166	Mean exposure
BMI	2038	4	10% improvement	26.57	Mean exposure
SBP (mmHg)	2038	4	10% improvement	117.921	Mean exposure
Total cholesterol (mmol/L)	2038	4	10% improvement	4.009	Mean exposure
Smoking prevalence	2038	4	10% improvement	0.09	Mean exposure
Fruit and vegetables (g/day)	2038	4	10% improvement	358.103	Mean exposure
Active days (/week)	2038	5 least deprived	10% improvement	5.353	Mean exposure
ETS prevalence	2038	5 least deprived	10% improvement	0.133	Mean exposure
BMI	2038	5 least deprived	10% improvement	26.307	Mean exposure
SBP (mmHg)	2038	5 least deprived	10% improvement	117.487	Mean exposure
Total cholesterol (mmol/L)	2038	5 least deprived	10% improvement	3.969	Mean exposure
Smoking prevalence	2038	5 least deprived	10% improvement	0.064	Mean exposure
Fruit and vegetables (g/day)	2038	5 least deprived	10% improvement	363.961	Mean exposure
Active days (/week)	2038	1 most deprived	Continuing trends	2.832	Mean exposure
ETS prevalence	2038	1 most deprived	Continuing trends	0.311	Mean exposure
BMI	2038	1 most deprived	Continuing trends	27.86	Mean exposure
SBP (mmHg)	2038	1 most deprived	Continuing trends	118.386	Mean exposure
Total cholesterol (mmol/L)	2038	1 most deprived	Continuing trends	4.103	Mean exposure
Smoking prevalence	2038	1 most deprived	Continuing trends	0.24	Mean exposure
Fruit and vegetables (g/day)	2038	1 most deprived	Continuing trends	258.322	Mean exposure
Active days (/week)	2038	2	Continuing trends	3.281	Mean exposure
ETS prevalence	2038	2	Continuing trends	0.257	Mean exposure
BMI	2038	2	Continuing trends	27.555	Mean exposure
SBP (mmHg)	2038	2	Continuing trends	118.255	Mean exposure
Total cholesterol (mmol/L)	2038	2	Continuing trends	4.142	Mean exposure
Smoking prevalence	2038	2	Continuing trends	0.172	Mean exposure
Fruit and vegetables (g/day)	2038	2	Continuing trends	298.369	Mean exposure
Active days (/week)	2038	3	Continuing trends	3.075	Mean exposure
ETS prevalence	2038	3	Continuing trends	0.214	Mean exposure
BMI	2038	3	Continuing trends	27.391	Mean exposure
SBP (mmHg)	2038	3	Continuing trends	118.528	Mean exposure
Total cholesterol (mmol/L)	2038	3	Continuing trends	4.093	Mean exposure
Smoking prevalence	2038	3	Continuing trends	0.128	Mean exposure
Fruit and vegetables (g/day)	2038	3	Continuing trends	311.182	Mean exposure
Active days (/week)	2038	4	Continuing trends	4.084	Mean exposure
ETS prevalence	2038	4	Continuing trends	0.18	Mean exposure
BMI	2038	4	Continuing trends	27.13	Mean exposure
SBP (mmHg)	2038	4	Continuing trends	118.768	Mean exposure
Total cholesterol (mmol/L)	2038	4	Continuing trends	4.062	Mean exposure
Smoking prevalence	2038	4	Continuing trends	0.101	Mean exposure
Fruit and vegetables (g/day)	2038	4	Continuing trends	325.762	Mean exposure
Active days (/week)	2038	5 least deprived	Continuing trends	5.316	Mean exposure
ETS prevalence	2038	5 least deprived	Continuing trends	0.145	Mean exposure
BMI	2038	5 least deprived	Continuing trends	26.834	Mean exposure
SBP (mmHg)	2038	5 least deprived	Continuing trends	118.329	Mean exposure
Total cholesterol (mmol/L)	2038	5 least deprived	Continuing trends	4.022	Mean exposure
Smoking prevalence	2038	5 least deprived	Continuing trends	0.071	Mean exposure
Fruit and vegetables (g/day)	2038	5 least deprived	Continuing trends	331.132	Mean exposure
Active days (/week)	2039	1 most deprived	10% improvement	2.928	Mean exposure
ETS prevalence	2039	1 most deprived	10% improvement	0.293	Mean exposure
BMI	2039	1 most deprived	10% improvement	27.251	Mean exposure
SBP (mmHg)	2039	1 most deprived	10% improvement	117.329	Mean exposure
Total cholesterol (mmol/L)	2039	1 most deprived	10% improvement	4.007	Mean exposure
Smoking prevalence	2039	1 most deprived	10% improvement	0.214	Mean exposure
Fruit and vegetables (g/day)	2039	1 most deprived	10% improvement	284.932	Mean exposure
Active days (/week)	2039	2	10% improvement	3.376	Mean exposure
ETS prevalence	2039	2	10% improvement	0.24	Mean exposure
BMI	2039	2	10% improvement	26.959	Mean exposure
SBP (mmHg)	2039	2	10% improvement	117.207	Mean exposure
Total cholesterol (mmol/L)	2039	2	10% improvement	4.043	Mean exposure
Smoking prevalence	2039	2	10% improvement	0.153	Mean exposure
Fruit and vegetables (g/day)	2039	2	10% improvement	329.1	Mean exposure
Active days (/week)	2039	3	10% improvement	3.154	Mean exposure
ETS prevalence	2039	3	10% improvement	0.199	Mean exposure
BMI	2039	3	10% improvement	26.812	Mean exposure
SBP (mmHg)	2039	3	10% improvement	117.413	Mean exposure
Total cholesterol (mmol/L)	2039	3	10% improvement	3.996	Mean exposure
Smoking prevalence	2039	3	10% improvement	0.113	Mean exposure
Fruit and vegetables (g/day)	2039	3	10% improvement	343.219	Mean exposure
Active days (/week)	2039	4	10% improvement	4.16	Mean exposure
ETS prevalence	2039	4	10% improvement	0.167	Mean exposure
BMI	2039	4	10% improvement	26.572	Mean exposure
SBP (mmHg)	2039	4	10% improvement	117.65	Mean exposure
Total cholesterol (mmol/L)	2039	4	10% improvement	3.965	Mean exposure
Smoking prevalence	2039	4	10% improvement	0.089	Mean exposure
Fruit and vegetables (g/day)	2039	4	10% improvement	359.199	Mean exposure
Active days (/week)	2039	5 least deprived	10% improvement	5.42	Mean exposure
ETS prevalence	2039	5 least deprived	10% improvement	0.134	Mean exposure
BMI	2039	5 least deprived	10% improvement	26.305	Mean exposure
SBP (mmHg)	2039	5 least deprived	10% improvement	117.189	Mean exposure
Total cholesterol (mmol/L)	2039	5 least deprived	10% improvement	3.923	Mean exposure
Smoking prevalence	2039	5 least deprived	10% improvement	0.063	Mean exposure
Fruit and vegetables (g/day)	2039	5 least deprived	10% improvement	364.852	Mean exposure
Active days (/week)	2039	1 most deprived	Continuing trends	2.849	Mean exposure
ETS prevalence	2039	1 most deprived	Continuing trends	0.312	Mean exposure
BMI	2039	1 most deprived	Continuing trends	27.869	Mean exposure
SBP (mmHg)	2039	1 most deprived	Continuing trends	118.131	Mean exposure
Total cholesterol (mmol/L)	2039	1 most deprived	Continuing trends	4.061	Mean exposure
Smoking prevalence	2039	1 most deprived	Continuing trends	0.239	Mean exposure
Fruit and vegetables (g/day)	2039	1 most deprived	Continuing trends	259.215	Mean exposure
Active days (/week)	2039	2	Continuing trends	3.303	Mean exposure
ETS prevalence	2039	2	Continuing trends	0.257	Mean exposure
BMI	2039	2	Continuing trends	27.557	Mean exposure
SBP (mmHg)	2039	2	Continuing trends	117.997	Mean exposure
Total cholesterol (mmol/L)	2039	2	Continuing trends	4.1	Mean exposure
Smoking prevalence	2039	2	Continuing trends	0.171	Mean exposure
Fruit and vegetables (g/day)	2039	2	Continuing trends	299.383	Mean exposure
Active days (/week)	2039	3	Continuing trends	3.085	Mean exposure
ETS prevalence	2039	3	Continuing trends	0.215	Mean exposure
BMI	2039	3	Continuing trends	27.393	Mean exposure
SBP (mmHg)	2039	3	Continuing trends	118.241	Mean exposure
Total cholesterol (mmol/L)	2039	3	Continuing trends	4.049	Mean exposure
Smoking prevalence	2039	3	Continuing trends	0.127	Mean exposure
Fruit and vegetables (g/day)	2039	3	Continuing trends	312.217	Mean exposure
Active days (/week)	2039	4	Continuing trends	4.113	Mean exposure
ETS prevalence	2039	4	Continuing trends	0.18	Mean exposure
BMI	2039	4	Continuing trends	27.131	Mean exposure
SBP (mmHg)	2039	4	Continuing trends	118.472	Mean exposure
Total cholesterol (mmol/L)	2039	4	Continuing trends	4.015	Mean exposure
Smoking prevalence	2039	4	Continuing trends	0.1	Mean exposure
Fruit and vegetables (g/day)	2039	4	Continuing trends	326.742	Mean exposure
Active days (/week)	2039	5 least deprived	Continuing trends	5.386	Mean exposure
ETS prevalence	2039	5 least deprived	Continuing trends	0.145	Mean exposure
BMI	2039	5 least deprived	Continuing trends	26.834	Mean exposure
SBP (mmHg)	2039	5 least deprived	Continuing trends	118.016	Mean exposure
Total cholesterol (mmol/L)	2039	5 least deprived	Continuing trends	3.973	Mean exposure
Smoking prevalence	2039	5 least deprived	Continuing trends	0.071	Mean exposure
Fruit and vegetables (g/day)	2039	5 least deprived	Continuing trends	331.9	Mean exposure
Active days (/week)	2040	1 most deprived	10% improvement	2.943	Mean exposure
ETS prevalence	2040	1 most deprived	10% improvement	0.293	Mean exposure
BMI	2040	1 most deprived	10% improvement	27.255	Mean exposure
SBP (mmHg)	2040	1 most deprived	10% improvement	117.102	Mean exposure
Total cholesterol (mmol/L)	2040	1 most deprived	10% improvement	3.967	Mean exposure
Smoking prevalence	2040	1 most deprived	10% improvement	0.213	Mean exposure
Fruit and vegetables (g/day)	2040	1 most deprived	10% improvement	285.835	Mean exposure
Active days (/week)	2040	2	10% improvement	3.398	Mean exposure
ETS prevalence	2040	2	10% improvement	0.241	Mean exposure
BMI	2040	2	10% improvement	26.966	Mean exposure
SBP (mmHg)	2040	2	10% improvement	116.965	Mean exposure
Total cholesterol (mmol/L)	2040	2	10% improvement	4.003	Mean exposure
Smoking prevalence	2040	2	10% improvement	0.152	Mean exposure
Fruit and vegetables (g/day)	2040	2	10% improvement	330.193	Mean exposure
Active days (/week)	2040	3	10% improvement	3.164	Mean exposure
ETS prevalence	2040	3	10% improvement	0.2	Mean exposure
BMI	2040	3	10% improvement	26.816	Mean exposure
SBP (mmHg)	2040	3	10% improvement	117.156	Mean exposure
Total cholesterol (mmol/L)	2040	3	10% improvement	3.955	Mean exposure
Smoking prevalence	2040	3	10% improvement	0.113	Mean exposure
Fruit and vegetables (g/day)	2040	3	10% improvement	344.203	Mean exposure
Active days (/week)	2040	4	10% improvement	4.185	Mean exposure
ETS prevalence	2040	4	10% improvement	0.167	Mean exposure
BMI	2040	4	10% improvement	26.574	Mean exposure
SBP (mmHg)	2040	4	10% improvement	117.368	Mean exposure
Total cholesterol (mmol/L)	2040	4	10% improvement	3.922	Mean exposure
Smoking prevalence	2040	4	10% improvement	0.089	Mean exposure
Fruit and vegetables (g/day)	2040	4	10% improvement	360.257	Mean exposure
Active days (/week)	2040	5 least deprived	10% improvement	5.487	Mean exposure
ETS prevalence	2040	5 least deprived	10% improvement	0.134	Mean exposure
BMI	2040	5 least deprived	10% improvement	26.302	Mean exposure
SBP (mmHg)	2040	5 least deprived	10% improvement	116.89	Mean exposure
Total cholesterol (mmol/L)	2040	5 least deprived	10% improvement	3.877	Mean exposure
Smoking prevalence	2040	5 least deprived	10% improvement	0.063	Mean exposure
Fruit and vegetables (g/day)	2040	5 least deprived	10% improvement	365.741	Mean exposure
Active days (/week)	2040	1 most deprived	Continuing trends	2.864	Mean exposure
ETS prevalence	2040	1 most deprived	Continuing trends	0.312	Mean exposure
BMI	2040	1 most deprived	Continuing trends	27.871	Mean exposure
SBP (mmHg)	2040	1 most deprived	Continuing trends	117.885	Mean exposure
Total cholesterol (mmol/L)	2040	1 most deprived	Continuing trends	4.019	Mean exposure
Smoking prevalence	2040	1 most deprived	Continuing trends	0.237	Mean exposure
Fruit and vegetables (g/day)	2040	1 most deprived	Continuing trends	260.045	Mean exposure
Active days (/week)	2040	2	Continuing trends	3.325	Mean exposure
ETS prevalence	2040	2	Continuing trends	0.258	Mean exposure
BMI	2040	2	Continuing trends	27.564	Mean exposure
SBP (mmHg)	2040	2	Continuing trends	117.742	Mean exposure
Total cholesterol (mmol/L)	2040	2	Continuing trends	4.057	Mean exposure
Smoking prevalence	2040	2	Continuing trends	0.169	Mean exposure
Fruit and vegetables (g/day)	2040	2	Continuing trends	300.365	Mean exposure
Active days (/week)	2040	3	Continuing trends	3.094	Mean exposure
ETS prevalence	2040	3	Continuing trends	0.216	Mean exposure
BMI	2040	3	Continuing trends	27.398	Mean exposure
SBP (mmHg)	2040	3	Continuing trends	117.96	Mean exposure
Total cholesterol (mmol/L)	2040	3	Continuing trends	4.005	Mean exposure
Smoking prevalence	2040	3	Continuing trends	0.126	Mean exposure
Fruit and vegetables (g/day)	2040	3	Continuing trends	313.193	Mean exposure
Active days (/week)	2040	4	Continuing trends	4.138	Mean exposure
ETS prevalence	2040	4	Continuing trends	0.181	Mean exposure
BMI	2040	4	Continuing trends	27.132	Mean exposure
SBP (mmHg)	2040	4	Continuing trends	118.168	Mean exposure
Total cholesterol (mmol/L)	2040	4	Continuing trends	3.97	Mean exposure
Smoking prevalence	2040	4	Continuing trends	0.099	Mean exposure
Fruit and vegetables (g/day)	2040	4	Continuing trends	327.736	Mean exposure
Active days (/week)	2040	5 least deprived	Continuing trends	5.453	Mean exposure
ETS prevalence	2040	5 least deprived	Continuing trends	0.146	Mean exposure
BMI	2040	5 least deprived	Continuing trends	26.829	Mean exposure
SBP (mmHg)	2040	5 least deprived	Continuing trends	117.698	Mean exposure
Total cholesterol (mmol/L)	2040	5 least deprived	Continuing trends	3.925	Mean exposure
Smoking prevalence	2040	5 least deprived	Continuing trends	0.07	Mean exposure
Fruit and vegetables (g/day)	2040	5 least deprived	Continuing trends	332.707	Mean exposure
Active days (/week)	2041	1 most deprived	10% improvement	2.963	Mean exposure
ETS prevalence	2041	1 most deprived	10% improvement	0.294	Mean exposure
BMI	2041	1 most deprived	10% improvement	27.259	Mean exposure
SBP (mmHg)	2041	1 most deprived	10% improvement	116.873	Mean exposure
Total cholesterol (mmol/L)	2041	1 most deprived	10% improvement	3.928	Mean exposure
Smoking prevalence	2041	1 most deprived	10% improvement	0.212	Mean exposure
Fruit and vegetables (g/day)	2041	1 most deprived	10% improvement	286.759	Mean exposure
Active days (/week)	2041	2	10% improvement	3.422	Mean exposure
ETS prevalence	2041	2	10% improvement	0.241	Mean exposure
BMI	2041	2	10% improvement	26.97	Mean exposure
SBP (mmHg)	2041	2	10% improvement	116.725	Mean exposure
Total cholesterol (mmol/L)	2041	2	10% improvement	3.963	Mean exposure
Smoking prevalence	2041	2	10% improvement	0.151	Mean exposure
Fruit and vegetables (g/day)	2041	2	10% improvement	331.256	Mean exposure
Active days (/week)	2041	3	10% improvement	3.173	Mean exposure
ETS prevalence	2041	3	10% improvement	0.2	Mean exposure
BMI	2041	3	10% improvement	26.813	Mean exposure
SBP (mmHg)	2041	3	10% improvement	116.894	Mean exposure
Total cholesterol (mmol/L)	2041	3	10% improvement	3.912	Mean exposure
Smoking prevalence	2041	3	10% improvement	0.112	Mean exposure
Fruit and vegetables (g/day)	2041	3	10% improvement	345.33	Mean exposure
Active days (/week)	2041	4	10% improvement	4.21	Mean exposure
ETS prevalence	2041	4	10% improvement	0.168	Mean exposure
BMI	2041	4	10% improvement	26.578	Mean exposure
SBP (mmHg)	2041	4	10% improvement	117.094	Mean exposure
Total cholesterol (mmol/L)	2041	4	10% improvement	3.879	Mean exposure
Smoking prevalence	2041	4	10% improvement	0.088	Mean exposure
Fruit and vegetables (g/day)	2041	4	10% improvement	361.329	Mean exposure
Active days (/week)	2041	5 least deprived	10% improvement	5.553	Mean exposure
ETS prevalence	2041	5 least deprived	10% improvement	0.134	Mean exposure
BMI	2041	5 least deprived	10% improvement	26.297	Mean exposure
SBP (mmHg)	2041	5 least deprived	10% improvement	116.604	Mean exposure
Total cholesterol (mmol/L)	2041	5 least deprived	10% improvement	3.832	Mean exposure
Smoking prevalence	2041	5 least deprived	10% improvement	0.062	Mean exposure
Fruit and vegetables (g/day)	2041	5 least deprived	10% improvement	366.679	Mean exposure
Active days (/week)	2041	1 most deprived	Continuing trends	2.883	Mean exposure
ETS prevalence	2041	1 most deprived	Continuing trends	0.313	Mean exposure
BMI	2041	1 most deprived	Continuing trends	27.879	Mean exposure
SBP (mmHg)	2041	1 most deprived	Continuing trends	117.638	Mean exposure
Total cholesterol (mmol/L)	2041	1 most deprived	Continuing trends	3.978	Mean exposure
Smoking prevalence	2041	1 most deprived	Continuing trends	0.236	Mean exposure
Fruit and vegetables (g/day)	2041	1 most deprived	Continuing trends	260.866	Mean exposure
Active days (/week)	2041	2	Continuing trends	3.348	Mean exposure
ETS prevalence	2041	2	Continuing trends	0.259	Mean exposure
BMI	2041	2	Continuing trends	27.568	Mean exposure
SBP (mmHg)	2041	2	Continuing trends	117.489	Mean exposure
Total cholesterol (mmol/L)	2041	2	Continuing trends	4.015	Mean exposure
Smoking prevalence	2041	2	Continuing trends	0.169	Mean exposure
Fruit and vegetables (g/day)	2041	2	Continuing trends	301.382	Mean exposure
Active days (/week)	2041	3	Continuing trends	3.103	Mean exposure
ETS prevalence	2041	3	Continuing trends	0.216	Mean exposure
BMI	2041	3	Continuing trends	27.4	Mean exposure
SBP (mmHg)	2041	3	Continuing trends	117.681	Mean exposure
Total cholesterol (mmol/L)	2041	3	Continuing trends	3.962	Mean exposure
Smoking prevalence	2041	3	Continuing trends	0.125	Mean exposure
Fruit and vegetables (g/day)	2041	3	Continuing trends	314.169	Mean exposure
Active days (/week)	2041	4	Continuing trends	4.164	Mean exposure
ETS prevalence	2041	4	Continuing trends	0.182	Mean exposure
BMI	2041	4	Continuing trends	27.129	Mean exposure
SBP (mmHg)	2041	4	Continuing trends	117.873	Mean exposure
Total cholesterol (mmol/L)	2041	4	Continuing trends	3.925	Mean exposure
Smoking prevalence	2041	4	Continuing trends	0.099	Mean exposure
Fruit and vegetables (g/day)	2041	4	Continuing trends	328.743	Mean exposure
Active days (/week)	2041	5 least deprived	Continuing trends	5.521	Mean exposure
ETS prevalence	2041	5 least deprived	Continuing trends	0.147	Mean exposure
BMI	2041	5 least deprived	Continuing trends	26.827	Mean exposure
SBP (mmHg)	2041	5 least deprived	Continuing trends	117.382	Mean exposure
Total cholesterol (mmol/L)	2041	5 least deprived	Continuing trends	3.878	Mean exposure
Smoking prevalence	2041	5 least deprived	Continuing trends	0.07	Mean exposure
Fruit and vegetables (g/day)	2041	5 least deprived	Continuing trends	333.647	Mean exposure
Active days (/week)	2042	1 most deprived	10% improvement	2.979	Mean exposure
ETS prevalence	2042	1 most deprived	10% improvement	0.295	Mean exposure
BMI	2042	1 most deprived	10% improvement	27.261	Mean exposure
SBP (mmHg)	2042	1 most deprived	10% improvement	116.647	Mean exposure
Total cholesterol (mmol/L)	2042	1 most deprived	10% improvement	3.889	Mean exposure
Smoking prevalence	2042	1 most deprived	10% improvement	0.21	Mean exposure
Fruit and vegetables (g/day)	2042	1 most deprived	10% improvement	287.746	Mean exposure
Active days (/week)	2042	2	10% improvement	3.444	Mean exposure
ETS prevalence	2042	2	10% improvement	0.242	Mean exposure
BMI	2042	2	10% improvement	26.975	Mean exposure
SBP (mmHg)	2042	2	10% improvement	116.497	Mean exposure
Total cholesterol (mmol/L)	2042	2	10% improvement	3.923	Mean exposure
Smoking prevalence	2042	2	10% improvement	0.15	Mean exposure
Fruit and vegetables (g/day)	2042	2	10% improvement	332.39	Mean exposure
Active days (/week)	2042	3	10% improvement	3.182	Mean exposure
ETS prevalence	2042	3	10% improvement	0.201	Mean exposure
BMI	2042	3	10% improvement	26.82	Mean exposure
SBP (mmHg)	2042	3	10% improvement	116.635	Mean exposure
Total cholesterol (mmol/L)	2042	3	10% improvement	3.871	Mean exposure
Smoking prevalence	2042	3	10% improvement	0.111	Mean exposure
Fruit and vegetables (g/day)	2042	3	10% improvement	346.463	Mean exposure
Active days (/week)	2042	4	10% improvement	4.233	Mean exposure
ETS prevalence	2042	4	10% improvement	0.169	Mean exposure
BMI	2042	4	10% improvement	26.579	Mean exposure
SBP (mmHg)	2042	4	10% improvement	116.809	Mean exposure
Total cholesterol (mmol/L)	2042	4	10% improvement	3.837	Mean exposure
Smoking prevalence	2042	4	10% improvement	0.088	Mean exposure
Fruit and vegetables (g/day)	2042	4	10% improvement	362.495	Mean exposure
Active days (/week)	2042	5 least deprived	10% improvement	5.616	Mean exposure
ETS prevalence	2042	5 least deprived	10% improvement	0.136	Mean exposure
BMI	2042	5 least deprived	10% improvement	26.299	Mean exposure
SBP (mmHg)	2042	5 least deprived	10% improvement	116.311	Mean exposure
Total cholesterol (mmol/L)	2042	5 least deprived	10% improvement	3.788	Mean exposure
Smoking prevalence	2042	5 least deprived	10% improvement	0.062	Mean exposure
Fruit and vegetables (g/day)	2042	5 least deprived	10% improvement	367.66	Mean exposure
Active days (/week)	2042	1 most deprived	Continuing trends	2.9	Mean exposure
ETS prevalence	2042	1 most deprived	Continuing trends	0.314	Mean exposure
BMI	2042	1 most deprived	Continuing trends	27.886	Mean exposure
SBP (mmHg)	2042	1 most deprived	Continuing trends	117.397	Mean exposure
Total cholesterol (mmol/L)	2042	1 most deprived	Continuing trends	3.935	Mean exposure
Smoking prevalence	2042	1 most deprived	Continuing trends	0.235	Mean exposure
Fruit and vegetables (g/day)	2042	1 most deprived	Continuing trends	261.81	Mean exposure
Active days (/week)	2042	2	Continuing trends	3.371	Mean exposure
ETS prevalence	2042	2	Continuing trends	0.259	Mean exposure
BMI	2042	2	Continuing trends	27.571	Mean exposure
SBP (mmHg)	2042	2	Continuing trends	117.239	Mean exposure
Total cholesterol (mmol/L)	2042	2	Continuing trends	3.972	Mean exposure
Smoking prevalence	2042	2	Continuing trends	0.168	Mean exposure
Fruit and vegetables (g/day)	2042	2	Continuing trends	302.41	Mean exposure
Active days (/week)	2042	3	Continuing trends	3.114	Mean exposure
ETS prevalence	2042	3	Continuing trends	0.217	Mean exposure
BMI	2042	3	Continuing trends	27.402	Mean exposure
SBP (mmHg)	2042	3	Continuing trends	117.401	Mean exposure
Total cholesterol (mmol/L)	2042	3	Continuing trends	3.919	Mean exposure
Smoking prevalence	2042	3	Continuing trends	0.125	Mean exposure
Fruit and vegetables (g/day)	2042	3	Continuing trends	315.18	Mean exposure
Active days (/week)	2042	4	Continuing trends	4.188	Mean exposure
ETS prevalence	2042	4	Continuing trends	0.183	Mean exposure
BMI	2042	4	Continuing trends	27.13	Mean exposure
SBP (mmHg)	2042	4	Continuing trends	117.581	Mean exposure
Total cholesterol (mmol/L)	2042	4	Continuing trends	3.88	Mean exposure
Smoking prevalence	2042	4	Continuing trends	0.098	Mean exposure
Fruit and vegetables (g/day)	2042	4	Continuing trends	329.831	Mean exposure
Active days (/week)	2042	5 least deprived	Continuing trends	5.585	Mean exposure
ETS prevalence	2042	5 least deprived	Continuing trends	0.148	Mean exposure
BMI	2042	5 least deprived	Continuing trends	26.824	Mean exposure
SBP (mmHg)	2042	5 least deprived	Continuing trends	117.073	Mean exposure
Total cholesterol (mmol/L)	2042	5 least deprived	Continuing trends	3.831	Mean exposure
Smoking prevalence	2042	5 least deprived	Continuing trends	0.069	Mean exposure
Fruit and vegetables (g/day)	2042	5 least deprived	Continuing trends	334.522	Mean exposure
Active days (/week)	2043	1 most deprived	10% improvement	2.996	Mean exposure
ETS prevalence	2043	1 most deprived	10% improvement	0.295	Mean exposure
BMI	2043	1 most deprived	10% improvement	27.27	Mean exposure
SBP (mmHg)	2043	1 most deprived	10% improvement	116.425	Mean exposure
Total cholesterol (mmol/L)	2043	1 most deprived	10% improvement	3.847	Mean exposure
Smoking prevalence	2043	1 most deprived	10% improvement	0.209	Mean exposure
Fruit and vegetables (g/day)	2043	1 most deprived	10% improvement	288.845	Mean exposure
Active days (/week)	2043	2	10% improvement	3.467	Mean exposure
ETS prevalence	2043	2	10% improvement	0.242	Mean exposure
BMI	2043	2	10% improvement	26.978	Mean exposure
SBP (mmHg)	2043	2	10% improvement	116.26	Mean exposure
Total cholesterol (mmol/L)	2043	2	10% improvement	3.882	Mean exposure
Smoking prevalence	2043	2	10% improvement	0.149	Mean exposure
Fruit and vegetables (g/day)	2043	2	10% improvement	333.573	Mean exposure
Active days (/week)	2043	3	10% improvement	3.191	Mean exposure
ETS prevalence	2043	3	10% improvement	0.202	Mean exposure
BMI	2043	3	10% improvement	26.821	Mean exposure
SBP (mmHg)	2043	3	10% improvement	116.385	Mean exposure
Total cholesterol (mmol/L)	2043	3	10% improvement	3.83	Mean exposure
Smoking prevalence	2043	3	10% improvement	0.111	Mean exposure
Fruit and vegetables (g/day)	2043	3	10% improvement	347.561	Mean exposure
Active days (/week)	2043	4	10% improvement	4.255	Mean exposure
ETS prevalence	2043	4	10% improvement	0.17	Mean exposure
BMI	2043	4	10% improvement	26.573	Mean exposure
SBP (mmHg)	2043	4	10% improvement	116.545	Mean exposure
Total cholesterol (mmol/L)	2043	4	10% improvement	3.794	Mean exposure
Smoking prevalence	2043	4	10% improvement	0.087	Mean exposure
Fruit and vegetables (g/day)	2043	4	10% improvement	363.529	Mean exposure
Active days (/week)	2043	5 least deprived	10% improvement	5.676	Mean exposure
ETS prevalence	2043	5 least deprived	10% improvement	0.136	Mean exposure
BMI	2043	5 least deprived	10% improvement	26.295	Mean exposure
SBP (mmHg)	2043	5 least deprived	10% improvement	116.042	Mean exposure
Total cholesterol (mmol/L)	2043	5 least deprived	10% improvement	3.744	Mean exposure
Smoking prevalence	2043	5 least deprived	10% improvement	0.061	Mean exposure
Fruit and vegetables (g/day)	2043	5 least deprived	10% improvement	368.584	Mean exposure
Active days (/week)	2043	1 most deprived	Continuing trends	2.917	Mean exposure
ETS prevalence	2043	1 most deprived	Continuing trends	0.314	Mean exposure
BMI	2043	1 most deprived	Continuing trends	27.89	Mean exposure
SBP (mmHg)	2043	1 most deprived	Continuing trends	117.159	Mean exposure
Total cholesterol (mmol/L)	2043	1 most deprived	Continuing trends	3.894	Mean exposure
Smoking prevalence	2043	1 most deprived	Continuing trends	0.233	Mean exposure
Fruit and vegetables (g/day)	2043	1 most deprived	Continuing trends	262.835	Mean exposure
Active days (/week)	2043	2	Continuing trends	3.394	Mean exposure
ETS prevalence	2043	2	Continuing trends	0.26	Mean exposure
BMI	2043	2	Continuing trends	27.575	Mean exposure
SBP (mmHg)	2043	2	Continuing trends	116.991	Mean exposure
Total cholesterol (mmol/L)	2043	2	Continuing trends	3.93	Mean exposure
Smoking prevalence	2043	2	Continuing trends	0.167	Mean exposure
Fruit and vegetables (g/day)	2043	2	Continuing trends	303.498	Mean exposure
Active days (/week)	2043	3	Continuing trends	3.122	Mean exposure
ETS prevalence	2043	3	Continuing trends	0.218	Mean exposure
BMI	2043	3	Continuing trends	27.405	Mean exposure
SBP (mmHg)	2043	3	Continuing trends	117.139	Mean exposure
Total cholesterol (mmol/L)	2043	3	Continuing trends	3.876	Mean exposure
Smoking prevalence	2043	3	Continuing trends	0.124	Mean exposure
Fruit and vegetables (g/day)	2043	3	Continuing trends	316.231	Mean exposure
Active days (/week)	2043	4	Continuing trends	4.211	Mean exposure
ETS prevalence	2043	4	Continuing trends	0.184	Mean exposure
BMI	2043	4	Continuing trends	27.129	Mean exposure
SBP (mmHg)	2043	4	Continuing trends	117.285	Mean exposure
Total cholesterol (mmol/L)	2043	4	Continuing trends	3.836	Mean exposure
Smoking prevalence	2043	4	Continuing trends	0.098	Mean exposure
Fruit and vegetables (g/day)	2043	4	Continuing trends	330.777	Mean exposure
Active days (/week)	2043	5 least deprived	Continuing trends	5.647	Mean exposure
ETS prevalence	2043	5 least deprived	Continuing trends	0.148	Mean exposure
BMI	2043	5 least deprived	Continuing trends	26.818	Mean exposure
SBP (mmHg)	2043	5 least deprived	Continuing trends	116.768	Mean exposure
Total cholesterol (mmol/L)	2043	5 least deprived	Continuing trends	3.785	Mean exposure
Smoking prevalence	2043	5 least deprived	Continuing trends	0.069	Mean exposure
Fruit and vegetables (g/day)	2043	5 least deprived	Continuing trends	335.398	Mean exposure

## Sheet: Figure 1-2 exposures age group
exposure	year	agegrp20	Improvement level	yvalue	yaxis
Active days (/week)	2023	30-49	10% improvement	4.02	Mean exposure
Active days (/week)	2023	50-69	10% improvement	3.32	Mean exposure
Active days (/week)	2023	70-89	10% improvement	2.046	Mean exposure
Active days (/week)	2023	90+	10% improvement	0.97	Mean exposure
BMI	2023	30-49	10% improvement	26.317	Mean exposure
BMI	2023	50-69	10% improvement	27.223	Mean exposure
BMI	2023	70-89	10% improvement	26.737	Mean exposure
BMI	2023	90+	10% improvement	24.585	Mean exposure
ETS prevalence	2023	30-49	10% improvement	0.27	Mean exposure
ETS prevalence	2023	50-69	10% improvement	0.194	Mean exposure
ETS prevalence	2023	70-89	10% improvement	0.085	Mean exposure
ETS prevalence	2023	90+	10% improvement	0.046	Mean exposure
Fruit and vegetables (g/day)	2023	30-49	10% improvement	317.118	Mean exposure
Fruit and vegetables (g/day)	2023	50-69	10% improvement	335.571	Mean exposure
Fruit and vegetables (g/day)	2023	70-89	10% improvement	308.01	Mean exposure
Fruit and vegetables (g/day)	2023	90+	10% improvement	284.461	Mean exposure
SBP (mmHg)	2023	30-49	10% improvement	117.298	Mean exposure
SBP (mmHg)	2023	50-69	10% improvement	123.844	Mean exposure
SBP (mmHg)	2023	70-89	10% improvement	126.831	Mean exposure
SBP (mmHg)	2023	90+	10% improvement	124.031	Mean exposure
Smoking prevalence	2023	30-49	10% improvement	0.196	Mean exposure
Smoking prevalence	2023	50-69	10% improvement	0.142	Mean exposure
Smoking prevalence	2023	70-89	10% improvement	0.057	Mean exposure
Smoking prevalence	2023	90+	10% improvement	0.014	Mean exposure
Total cholesterol (mmol/L)	2023	30-49	10% improvement	4.731	Mean exposure
Total cholesterol (mmol/L)	2023	50-69	10% improvement	4.882	Mean exposure
Total cholesterol (mmol/L)	2023	70-89	10% improvement	4.301	Mean exposure
Total cholesterol (mmol/L)	2023	90+	10% improvement	4.092	Mean exposure
Active days (/week)	2023	30-49	Base-case	3.954	Mean exposure
Active days (/week)	2023	50-69	Base-case	3.246	Mean exposure
Active days (/week)	2023	70-89	Base-case	1.958	Mean exposure
Active days (/week)	2023	90+	Base-case	0.874	Mean exposure
BMI	2023	30-49	Base-case	26.851	Mean exposure
BMI	2023	50-69	Base-case	27.843	Mean exposure
BMI	2023	70-89	Base-case	27.309	Mean exposure
BMI	2023	90+	Base-case	24.949	Mean exposure
ETS prevalence	2023	30-49	Base-case	0.287	Mean exposure
ETS prevalence	2023	50-69	Base-case	0.208	Mean exposure
ETS prevalence	2023	70-89	Base-case	0.093	Mean exposure
ETS prevalence	2023	90+	Base-case	0.05	Mean exposure
Fruit and vegetables (g/day)	2023	30-49	Base-case	288.289	Mean exposure
Fruit and vegetables (g/day)	2023	50-69	Base-case	305.065	Mean exposure
Fruit and vegetables (g/day)	2023	70-89	Base-case	280.009	Mean exposure
Fruit and vegetables (g/day)	2023	90+	Base-case	258.601	Mean exposure
SBP (mmHg)	2023	30-49	Base-case	118.084	Mean exposure
SBP (mmHg)	2023	50-69	Base-case	125.249	Mean exposure
SBP (mmHg)	2023	70-89	Base-case	128.54	Mean exposure
SBP (mmHg)	2023	90+	Base-case	125.523	Mean exposure
Smoking prevalence	2023	30-49	Base-case	0.218	Mean exposure
Smoking prevalence	2023	50-69	Base-case	0.157	Mean exposure
Smoking prevalence	2023	70-89	Base-case	0.063	Mean exposure
Smoking prevalence	2023	90+	Base-case	0.016	Mean exposure
Total cholesterol (mmol/L)	2023	30-49	Base-case	4.833	Mean exposure
Total cholesterol (mmol/L)	2023	50-69	Base-case	5.002	Mean exposure
Total cholesterol (mmol/L)	2023	70-89	Base-case	4.37	Mean exposure
Total cholesterol (mmol/L)	2023	90+	Base-case	4.155	Mean exposure
Active days (/week)	2024	30-49	10% improvement	4.043	Mean exposure
Active days (/week)	2024	50-69	10% improvement	3.348	Mean exposure
Active days (/week)	2024	70-89	10% improvement	2.091	Mean exposure
Active days (/week)	2024	90+	10% improvement	1.047	Mean exposure
BMI	2024	30-49	10% improvement	26.327	Mean exposure
BMI	2024	50-69	10% improvement	27.239	Mean exposure
BMI	2024	70-89	10% improvement	26.734	Mean exposure
BMI	2024	90+	10% improvement	24.556	Mean exposure
ETS prevalence	2024	30-49	10% improvement	0.271	Mean exposure
ETS prevalence	2024	50-69	10% improvement	0.194	Mean exposure
ETS prevalence	2024	70-89	10% improvement	0.085	Mean exposure
ETS prevalence	2024	90+	10% improvement	0.045	Mean exposure
Fruit and vegetables (g/day)	2024	30-49	10% improvement	318.338	Mean exposure
Fruit and vegetables (g/day)	2024	50-69	10% improvement	336.664	Mean exposure
Fruit and vegetables (g/day)	2024	70-89	10% improvement	307.982	Mean exposure
Fruit and vegetables (g/day)	2024	90+	10% improvement	284.85	Mean exposure
SBP (mmHg)	2024	30-49	10% improvement	117.115	Mean exposure
SBP (mmHg)	2024	50-69	10% improvement	123.534	Mean exposure
SBP (mmHg)	2024	70-89	10% improvement	126.352	Mean exposure
SBP (mmHg)	2024	90+	10% improvement	123.318	Mean exposure
Smoking prevalence	2024	30-49	10% improvement	0.196	Mean exposure
Smoking prevalence	2024	50-69	10% improvement	0.14	Mean exposure
Smoking prevalence	2024	70-89	10% improvement	0.056	Mean exposure
Smoking prevalence	2024	90+	10% improvement	0.014	Mean exposure
Total cholesterol (mmol/L)	2024	30-49	10% improvement	4.699	Mean exposure
Total cholesterol (mmol/L)	2024	50-69	10% improvement	4.833	Mean exposure
Total cholesterol (mmol/L)	2024	70-89	10% improvement	4.237	Mean exposure
Total cholesterol (mmol/L)	2024	90+	10% improvement	4.019	Mean exposure
Active days (/week)	2024	30-49	Base-case	3.977	Mean exposure
Active days (/week)	2024	50-69	Base-case	3.274	Mean exposure
Active days (/week)	2024	70-89	Base-case	2.005	Mean exposure
Active days (/week)	2024	90+	Base-case	0.955	Mean exposure
BMI	2024	30-49	Base-case	26.861	Mean exposure
BMI	2024	50-69	Base-case	27.855	Mean exposure
BMI	2024	70-89	Base-case	27.308	Mean exposure
BMI	2024	90+	Base-case	24.92	Mean exposure
ETS prevalence	2024	30-49	Base-case	0.288	Mean exposure
ETS prevalence	2024	50-69	Base-case	0.208	Mean exposure
ETS prevalence	2024	70-89	Base-case	0.093	Mean exposure
ETS prevalence	2024	90+	Base-case	0.05	Mean exposure
Fruit and vegetables (g/day)	2024	30-49	Base-case	289.398	Mean exposure
Fruit and vegetables (g/day)	2024	50-69	Base-case	306.064	Mean exposure
Fruit and vegetables (g/day)	2024	70-89	Base-case	279.983	Mean exposure
Fruit and vegetables (g/day)	2024	90+	Base-case	258.954	Mean exposure
SBP (mmHg)	2024	30-49	Base-case	117.884	Mean exposure
SBP (mmHg)	2024	50-69	Base-case	124.915	Mean exposure
SBP (mmHg)	2024	70-89	Base-case	127.997	Mean exposure
SBP (mmHg)	2024	90+	Base-case	124.726	Mean exposure
Smoking prevalence	2024	30-49	Base-case	0.217	Mean exposure
Smoking prevalence	2024	50-69	Base-case	0.156	Mean exposure
Smoking prevalence	2024	70-89	Base-case	0.062	Mean exposure
Smoking prevalence	2024	90+	Base-case	0.015	Mean exposure
Total cholesterol (mmol/L)	2024	30-49	Base-case	4.797	Mean exposure
Total cholesterol (mmol/L)	2024	50-69	Base-case	4.949	Mean exposure
Total cholesterol (mmol/L)	2024	70-89	Base-case	4.303	Mean exposure
Total cholesterol (mmol/L)	2024	90+	Base-case	4.074	Mean exposure
Active days (/week)	2025	30-49	10% improvement	4.064	Mean exposure
Active days (/week)	2025	50-69	10% improvement	3.375	Mean exposure
Active days (/week)	2025	70-89	10% improvement	2.139	Mean exposure
Active days (/week)	2025	90+	10% improvement	1.132	Mean exposure
BMI	2025	30-49	10% improvement	26.337	Mean exposure
BMI	2025	50-69	10% improvement	27.25	Mean exposure
BMI	2025	70-89	10% improvement	26.73	Mean exposure
BMI	2025	90+	10% improvement	24.533	Mean exposure
ETS prevalence	2025	30-49	10% improvement	0.272	Mean exposure
ETS prevalence	2025	50-69	10% improvement	0.194	Mean exposure
ETS prevalence	2025	70-89	10% improvement	0.085	Mean exposure
ETS prevalence	2025	90+	10% improvement	0.045	Mean exposure
Fruit and vegetables (g/day)	2025	30-49	10% improvement	319.547	Mean exposure
Fruit and vegetables (g/day)	2025	50-69	10% improvement	337.607	Mean exposure
Fruit and vegetables (g/day)	2025	70-89	10% improvement	307.99	Mean exposure
Fruit and vegetables (g/day)	2025	90+	10% improvement	284.459	Mean exposure
SBP (mmHg)	2025	30-49	10% improvement	116.929	Mean exposure
SBP (mmHg)	2025	50-69	10% improvement	123.235	Mean exposure
SBP (mmHg)	2025	70-89	10% improvement	125.848	Mean exposure
SBP (mmHg)	2025	90+	10% improvement	122.615	Mean exposure
Smoking prevalence	2025	30-49	10% improvement	0.194	Mean exposure
Smoking prevalence	2025	50-69	10% improvement	0.138	Mean exposure
Smoking prevalence	2025	70-89	10% improvement	0.055	Mean exposure
Smoking prevalence	2025	90+	10% improvement	0.013	Mean exposure
Total cholesterol (mmol/L)	2025	30-49	10% improvement	4.666	Mean exposure
Total cholesterol (mmol/L)	2025	50-69	10% improvement	4.785	Mean exposure
Total cholesterol (mmol/L)	2025	70-89	10% improvement	4.175	Mean exposure
Total cholesterol (mmol/L)	2025	90+	10% improvement	3.947	Mean exposure
Active days (/week)	2025	30-49	Base-case	3.999	Mean exposure
Active days (/week)	2025	50-69	Base-case	3.301	Mean exposure
Active days (/week)	2025	70-89	Base-case	2.052	Mean exposure
Active days (/week)	2025	90+	Base-case	1.037	Mean exposure
BMI	2025	30-49	Base-case	26.873	Mean exposure
BMI	2025	50-69	Base-case	27.869	Mean exposure
BMI	2025	70-89	Base-case	27.303	Mean exposure
BMI	2025	90+	Base-case	24.898	Mean exposure
ETS prevalence	2025	30-49	Base-case	0.29	Mean exposure
ETS prevalence	2025	50-69	Base-case	0.208	Mean exposure
ETS prevalence	2025	70-89	Base-case	0.093	Mean exposure
ETS prevalence	2025	90+	Base-case	0.05	Mean exposure
Fruit and vegetables (g/day)	2025	30-49	Base-case	290.497	Mean exposure
Fruit and vegetables (g/day)	2025	50-69	Base-case	306.915	Mean exposure
Fruit and vegetables (g/day)	2025	70-89	Base-case	279.98	Mean exposure
Fruit and vegetables (g/day)	2025	90+	Base-case	258.599	Mean exposure
SBP (mmHg)	2025	30-49	Base-case	117.696	Mean exposure
SBP (mmHg)	2025	50-69	Base-case	124.579	Mean exposure
SBP (mmHg)	2025	70-89	Base-case	127.461	Mean exposure
SBP (mmHg)	2025	90+	Base-case	124.005	Mean exposure
Smoking prevalence	2025	30-49	Base-case	0.216	Mean exposure
Smoking prevalence	2025	50-69	Base-case	0.154	Mean exposure
Smoking prevalence	2025	70-89	Base-case	0.061	Mean exposure
Smoking prevalence	2025	90+	Base-case	0.014	Mean exposure
Total cholesterol (mmol/L)	2025	30-49	Base-case	4.763	Mean exposure
Total cholesterol (mmol/L)	2025	50-69	Base-case	4.896	Mean exposure
Total cholesterol (mmol/L)	2025	70-89	Base-case	4.236	Mean exposure
Total cholesterol (mmol/L)	2025	90+	Base-case	3.997	Mean exposure
Active days (/week)	2026	30-49	10% improvement	4.086	Mean exposure
Active days (/week)	2026	50-69	10% improvement	3.399	Mean exposure
Active days (/week)	2026	70-89	10% improvement	2.186	Mean exposure
Active days (/week)	2026	90+	10% improvement	1.215	Mean exposure
BMI	2026	30-49	10% improvement	26.349	Mean exposure
BMI	2026	50-69	10% improvement	27.259	Mean exposure
BMI	2026	70-89	10% improvement	26.734	Mean exposure
BMI	2026	90+	10% improvement	24.519	Mean exposure
ETS prevalence	2026	30-49	10% improvement	0.273	Mean exposure
ETS prevalence	2026	50-69	10% improvement	0.194	Mean exposure
ETS prevalence	2026	70-89	10% improvement	0.085	Mean exposure
ETS prevalence	2026	90+	10% improvement	0.045	Mean exposure
Fruit and vegetables (g/day)	2026	30-49	10% improvement	320.804	Mean exposure
Fruit and vegetables (g/day)	2026	50-69	10% improvement	338.646	Mean exposure
Fruit and vegetables (g/day)	2026	70-89	10% improvement	308.052	Mean exposure
Fruit and vegetables (g/day)	2026	90+	10% improvement	284.421	Mean exposure
SBP (mmHg)	2026	30-49	10% improvement	116.769	Mean exposure
SBP (mmHg)	2026	50-69	10% improvement	122.927	Mean exposure
SBP (mmHg)	2026	70-89	10% improvement	125.345	Mean exposure
SBP (mmHg)	2026	90+	10% improvement	122	Mean exposure
Smoking prevalence	2026	30-49	10% improvement	0.193	Mean exposure
Smoking prevalence	2026	50-69	10% improvement	0.137	Mean exposure
Smoking prevalence	2026	70-89	10% improvement	0.054	Mean exposure
Smoking prevalence	2026	90+	10% improvement	0.012	Mean exposure
Total cholesterol (mmol/L)	2026	30-49	10% improvement	4.636	Mean exposure
Total cholesterol (mmol/L)	2026	50-69	10% improvement	4.738	Mean exposure
Total cholesterol (mmol/L)	2026	70-89	10% improvement	4.114	Mean exposure
Total cholesterol (mmol/L)	2026	90+	10% improvement	3.873	Mean exposure
Active days (/week)	2026	30-49	Base-case	4.022	Mean exposure
Active days (/week)	2026	50-69	Base-case	3.326	Mean exposure
Active days (/week)	2026	70-89	Base-case	2.101	Mean exposure
Active days (/week)	2026	90+	Base-case	1.123	Mean exposure
BMI	2026	30-49	Base-case	26.891	Mean exposure
BMI	2026	50-69	Base-case	27.882	Mean exposure
BMI	2026	70-89	Base-case	27.303	Mean exposure
BMI	2026	90+	Base-case	24.873	Mean exposure
ETS prevalence	2026	30-49	Base-case	0.291	Mean exposure
ETS prevalence	2026	50-69	Base-case	0.208	Mean exposure
ETS prevalence	2026	70-89	Base-case	0.092	Mean exposure
ETS prevalence	2026	90+	Base-case	0.049	Mean exposure
Fruit and vegetables (g/day)	2026	30-49	Base-case	291.64	Mean exposure
Fruit and vegetables (g/day)	2026	50-69	Base-case	307.858	Mean exposure
Fruit and vegetables (g/day)	2026	70-89	Base-case	280.049	Mean exposure
Fruit and vegetables (g/day)	2026	90+	Base-case	258.531	Mean exposure
SBP (mmHg)	2026	30-49	Base-case	117.52	Mean exposure
SBP (mmHg)	2026	50-69	Base-case	124.25	Mean exposure
SBP (mmHg)	2026	70-89	Base-case	126.916	Mean exposure
SBP (mmHg)	2026	90+	Base-case	123.29	Mean exposure
Smoking prevalence	2026	30-49	Base-case	0.215	Mean exposure
Smoking prevalence	2026	50-69	Base-case	0.152	Mean exposure
Smoking prevalence	2026	70-89	Base-case	0.06	Mean exposure
Smoking prevalence	2026	90+	Base-case	0.014	Mean exposure
Total cholesterol (mmol/L)	2026	30-49	Base-case	4.729	Mean exposure
Total cholesterol (mmol/L)	2026	50-69	Base-case	4.844	Mean exposure
Total cholesterol (mmol/L)	2026	70-89	Base-case	4.17	Mean exposure
Total cholesterol (mmol/L)	2026	90+	Base-case	3.921	Mean exposure
Active days (/week)	2027	30-49	10% improvement	4.106	Mean exposure
Active days (/week)	2027	50-69	10% improvement	3.425	Mean exposure
Active days (/week)	2027	70-89	10% improvement	2.238	Mean exposure
Active days (/week)	2027	90+	10% improvement	1.304	Mean exposure
BMI	2027	30-49	10% improvement	26.356	Mean exposure
BMI	2027	50-69	10% improvement	27.269	Mean exposure
BMI	2027	70-89	10% improvement	26.729	Mean exposure
BMI	2027	90+	10% improvement	24.494	Mean exposure
ETS prevalence	2027	30-49	10% improvement	0.274	Mean exposure
ETS prevalence	2027	50-69	10% improvement	0.194	Mean exposure
ETS prevalence	2027	70-89	10% improvement	0.085	Mean exposure
ETS prevalence	2027	90+	10% improvement	0.045	Mean exposure
Fruit and vegetables (g/day)	2027	30-49	10% improvement	322.039	Mean exposure
Fruit and vegetables (g/day)	2027	50-69	10% improvement	339.756	Mean exposure
Fruit and vegetables (g/day)	2027	70-89	10% improvement	307.928	Mean exposure
Fruit and vegetables (g/day)	2027	90+	10% improvement	284.571	Mean exposure
SBP (mmHg)	2027	30-49	10% improvement	116.606	Mean exposure
SBP (mmHg)	2027	50-69	10% improvement	122.617	Mean exposure
SBP (mmHg)	2027	70-89	10% improvement	124.876	Mean exposure
SBP (mmHg)	2027	90+	10% improvement	121.392	Mean exposure
Smoking prevalence	2027	30-49	10% improvement	0.192	Mean exposure
Smoking prevalence	2027	50-69	10% improvement	0.135	Mean exposure
Smoking prevalence	2027	70-89	10% improvement	0.053	Mean exposure
Smoking prevalence	2027	90+	10% improvement	0.012	Mean exposure
Total cholesterol (mmol/L)	2027	30-49	10% improvement	4.605	Mean exposure
Total cholesterol (mmol/L)	2027	50-69	10% improvement	4.689	Mean exposure
Total cholesterol (mmol/L)	2027	70-89	10% improvement	4.053	Mean exposure
Total cholesterol (mmol/L)	2027	90+	10% improvement	3.803	Mean exposure
Active days (/week)	2027	30-49	Base-case	4.042	Mean exposure
Active days (/week)	2027	50-69	Base-case	3.352	Mean exposure
Active days (/week)	2027	70-89	Base-case	2.153	Mean exposure
Active days (/week)	2027	90+	Base-case	1.213	Mean exposure
BMI	2027	30-49	Base-case	26.902	Mean exposure
BMI	2027	50-69	Base-case	27.893	Mean exposure
BMI	2027	70-89	Base-case	27.298	Mean exposure
BMI	2027	90+	Base-case	24.859	Mean exposure
ETS prevalence	2027	30-49	Base-case	0.292	Mean exposure
ETS prevalence	2027	50-69	Base-case	0.208	Mean exposure
ETS prevalence	2027	70-89	Base-case	0.093	Mean exposure
ETS prevalence	2027	90+	Base-case	0.049	Mean exposure
Fruit and vegetables (g/day)	2027	30-49	Base-case	292.763	Mean exposure
Fruit and vegetables (g/day)	2027	50-69	Base-case	308.863	Mean exposure
Fruit and vegetables (g/day)	2027	70-89	Base-case	279.935	Mean exposure
Fruit and vegetables (g/day)	2027	90+	Base-case	258.668	Mean exposure
SBP (mmHg)	2027	30-49	Base-case	117.351	Mean exposure
SBP (mmHg)	2027	50-69	Base-case	123.919	Mean exposure
SBP (mmHg)	2027	70-89	Base-case	126.402	Mean exposure
SBP (mmHg)	2027	90+	Base-case	122.635	Mean exposure
Smoking prevalence	2027	30-49	Base-case	0.214	Mean exposure
Smoking prevalence	2027	50-69	Base-case	0.151	Mean exposure
Smoking prevalence	2027	70-89	Base-case	0.059	Mean exposure
Smoking prevalence	2027	90+	Base-case	0.014	Mean exposure
Total cholesterol (mmol/L)	2027	30-49	Base-case	4.696	Mean exposure
Total cholesterol (mmol/L)	2027	50-69	Base-case	4.791	Mean exposure
Total cholesterol (mmol/L)	2027	70-89	Base-case	4.107	Mean exposure
Total cholesterol (mmol/L)	2027	90+	Base-case	3.846	Mean exposure
Active days (/week)	2028	30-49	10% improvement	4.127	Mean exposure
Active days (/week)	2028	50-69	10% improvement	3.448	Mean exposure
Active days (/week)	2028	70-89	10% improvement	2.29	Mean exposure
Active days (/week)	2028	90+	10% improvement	1.39	Mean exposure
BMI	2028	30-49	10% improvement	26.375	Mean exposure
BMI	2028	50-69	10% improvement	27.277	Mean exposure
BMI	2028	70-89	10% improvement	26.727	Mean exposure
BMI	2028	90+	10% improvement	24.493	Mean exposure
ETS prevalence	2028	30-49	10% improvement	0.275	Mean exposure
ETS prevalence	2028	50-69	10% improvement	0.194	Mean exposure
ETS prevalence	2028	70-89	10% improvement	0.085	Mean exposure
ETS prevalence	2028	90+	10% improvement	0.045	Mean exposure
Fruit and vegetables (g/day)	2028	30-49	10% improvement	323.25	Mean exposure
Fruit and vegetables (g/day)	2028	50-69	10% improvement	340.731	Mean exposure
Fruit and vegetables (g/day)	2028	70-89	10% improvement	307.966	Mean exposure
Fruit and vegetables (g/day)	2028	90+	10% improvement	284.219	Mean exposure
SBP (mmHg)	2028	30-49	10% improvement	116.458	Mean exposure
SBP (mmHg)	2028	50-69	10% improvement	122.317	Mean exposure
SBP (mmHg)	2028	70-89	10% improvement	124.422	Mean exposure
SBP (mmHg)	2028	90+	10% improvement	120.774	Mean exposure
Smoking prevalence	2028	30-49	10% improvement	0.191	Mean exposure
Smoking prevalence	2028	50-69	10% improvement	0.134	Mean exposure
Smoking prevalence	2028	70-89	10% improvement	0.053	Mean exposure
Smoking prevalence	2028	90+	10% improvement	0.012	Mean exposure
Total cholesterol (mmol/L)	2028	30-49	10% improvement	4.575	Mean exposure
Total cholesterol (mmol/L)	2028	50-69	10% improvement	4.641	Mean exposure
Total cholesterol (mmol/L)	2028	70-89	10% improvement	3.994	Mean exposure
Total cholesterol (mmol/L)	2028	90+	10% improvement	3.736	Mean exposure
Active days (/week)	2028	30-49	Base-case	4.063	Mean exposure
Active days (/week)	2028	50-69	Base-case	3.376	Mean exposure
Active days (/week)	2028	70-89	Base-case	2.206	Mean exposure
Active days (/week)	2028	90+	Base-case	1.298	Mean exposure
BMI	2028	30-49	Base-case	26.917	Mean exposure
BMI	2028	50-69	Base-case	27.906	Mean exposure
BMI	2028	70-89	Base-case	27.298	Mean exposure
BMI	2028	90+	Base-case	24.853	Mean exposure
ETS prevalence	2028	30-49	Base-case	0.293	Mean exposure
ETS prevalence	2028	50-69	Base-case	0.209	Mean exposure
ETS prevalence	2028	70-89	Base-case	0.093	Mean exposure
ETS prevalence	2028	90+	Base-case	0.049	Mean exposure
Fruit and vegetables (g/day)	2028	30-49	Base-case	293.864	Mean exposure
Fruit and vegetables (g/day)	2028	50-69	Base-case	309.755	Mean exposure
Fruit and vegetables (g/day)	2028	70-89	Base-case	280.021	Mean exposure
Fruit and vegetables (g/day)	2028	90+	Base-case	258.471	Mean exposure
SBP (mmHg)	2028	30-49	Base-case	117.184	Mean exposure
SBP (mmHg)	2028	50-69	Base-case	123.594	Mean exposure
SBP (mmHg)	2028	70-89	Base-case	125.876	Mean exposure
SBP (mmHg)	2028	90+	Base-case	122.021	Mean exposure
Smoking prevalence	2028	30-49	Base-case	0.213	Mean exposure
Smoking prevalence	2028	50-69	Base-case	0.149	Mean exposure
Smoking prevalence	2028	70-89	Base-case	0.059	Mean exposure
Smoking prevalence	2028	90+	Base-case	0.013	Mean exposure
Total cholesterol (mmol/L)	2028	30-49	Base-case	4.663	Mean exposure
Total cholesterol (mmol/L)	2028	50-69	Base-case	4.739	Mean exposure
Total cholesterol (mmol/L)	2028	70-89	Base-case	4.044	Mean exposure
Total cholesterol (mmol/L)	2028	90+	Base-case	3.774	Mean exposure
Active days (/week)	2029	30-49	10% improvement	4.148	Mean exposure
Active days (/week)	2029	50-69	10% improvement	3.473	Mean exposure
Active days (/week)	2029	70-89	10% improvement	2.345	Mean exposure
Active days (/week)	2029	90+	10% improvement	1.479	Mean exposure
BMI	2029	30-49	10% improvement	26.386	Mean exposure
BMI	2029	50-69	10% improvement	27.284	Mean exposure
BMI	2029	70-89	10% improvement	26.737	Mean exposure
BMI	2029	90+	10% improvement	24.464	Mean exposure
ETS prevalence	2029	30-49	10% improvement	0.276	Mean exposure
ETS prevalence	2029	50-69	10% improvement	0.195	Mean exposure
ETS prevalence	2029	70-89	10% improvement	0.085	Mean exposure
ETS prevalence	2029	90+	10% improvement	0.044	Mean exposure
Fruit and vegetables (g/day)	2029	30-49	10% improvement	324.665	Mean exposure
Fruit and vegetables (g/day)	2029	50-69	10% improvement	341.647	Mean exposure
Fruit and vegetables (g/day)	2029	70-89	10% improvement	308.076	Mean exposure
Fruit and vegetables (g/day)	2029	90+	10% improvement	284.355	Mean exposure
SBP (mmHg)	2029	30-49	10% improvement	116.297	Mean exposure
SBP (mmHg)	2029	50-69	10% improvement	122.008	Mean exposure
SBP (mmHg)	2029	70-89	10% improvement	123.968	Mean exposure
SBP (mmHg)	2029	90+	10% improvement	120.251	Mean exposure
Smoking prevalence	2029	30-49	10% improvement	0.19	Mean exposure
Smoking prevalence	2029	50-69	10% improvement	0.133	Mean exposure
Smoking prevalence	2029	70-89	10% improvement	0.053	Mean exposure
Smoking prevalence	2029	90+	10% improvement	0.012	Mean exposure
Total cholesterol (mmol/L)	2029	30-49	10% improvement	4.544	Mean exposure
Total cholesterol (mmol/L)	2029	50-69	10% improvement	4.595	Mean exposure
Total cholesterol (mmol/L)	2029	70-89	10% improvement	3.935	Mean exposure
Total cholesterol (mmol/L)	2029	90+	10% improvement	3.666	Mean exposure
Active days (/week)	2029	30-49	Base-case	4.084	Mean exposure
Active days (/week)	2029	50-69	Base-case	3.401	Mean exposure
Active days (/week)	2029	70-89	Base-case	2.262	Mean exposure
Active days (/week)	2029	90+	Base-case	1.388	Mean exposure
BMI	2029	30-49	Base-case	26.926	Mean exposure
BMI	2029	50-69	Base-case	27.915	Mean exposure
BMI	2029	70-89	Base-case	27.299	Mean exposure
BMI	2029	90+	Base-case	24.833	Mean exposure
ETS prevalence	2029	30-49	Base-case	0.294	Mean exposure
ETS prevalence	2029	50-69	Base-case	0.209	Mean exposure
ETS prevalence	2029	70-89	Base-case	0.093	Mean exposure
ETS prevalence	2029	90+	Base-case	0.049	Mean exposure
Fruit and vegetables (g/day)	2029	30-49	Base-case	295.15	Mean exposure
Fruit and vegetables (g/day)	2029	50-69	Base-case	310.601	Mean exposure
Fruit and vegetables (g/day)	2029	70-89	Base-case	280.129	Mean exposure
Fruit and vegetables (g/day)	2029	90+	Base-case	258.585	Mean exposure
SBP (mmHg)	2029	30-49	Base-case	117.012	Mean exposure
SBP (mmHg)	2029	50-69	Base-case	123.241	Mean exposure
SBP (mmHg)	2029	70-89	Base-case	125.365	Mean exposure
SBP (mmHg)	2029	90+	Base-case	121.383	Mean exposure
Smoking prevalence	2029	30-49	Base-case	0.211	Mean exposure
Smoking prevalence	2029	50-69	Base-case	0.148	Mean exposure
Smoking prevalence	2029	70-89	Base-case	0.058	Mean exposure
Smoking prevalence	2029	90+	Base-case	0.013	Mean exposure
Total cholesterol (mmol/L)	2029	30-49	Base-case	4.629	Mean exposure
Total cholesterol (mmol/L)	2029	50-69	Base-case	4.688	Mean exposure
Total cholesterol (mmol/L)	2029	70-89	Base-case	3.981	Mean exposure
Total cholesterol (mmol/L)	2029	90+	Base-case	3.699	Mean exposure
Active days (/week)	2030	30-49	10% improvement	4.17	Mean exposure
Active days (/week)	2030	50-69	10% improvement	3.498	Mean exposure
Active days (/week)	2030	70-89	10% improvement	2.402	Mean exposure
Active days (/week)	2030	90+	10% improvement	1.569	Mean exposure
BMI	2030	30-49	10% improvement	26.391	Mean exposure
BMI	2030	50-69	10% improvement	27.292	Mean exposure
BMI	2030	70-89	10% improvement	26.73	Mean exposure
BMI	2030	90+	10% improvement	24.477	Mean exposure
ETS prevalence	2030	30-49	10% improvement	0.277	Mean exposure
ETS prevalence	2030	50-69	10% improvement	0.196	Mean exposure
ETS prevalence	2030	70-89	10% improvement	0.086	Mean exposure
ETS prevalence	2030	90+	10% improvement	0.044	Mean exposure
Fruit and vegetables (g/day)	2030	30-49	10% improvement	326.022	Mean exposure
Fruit and vegetables (g/day)	2030	50-69	10% improvement	342.375	Mean exposure
Fruit and vegetables (g/day)	2030	70-89	10% improvement	308.027	Mean exposure
Fruit and vegetables (g/day)	2030	90+	10% improvement	285.16	Mean exposure
SBP (mmHg)	2030	30-49	10% improvement	116.149	Mean exposure
SBP (mmHg)	2030	50-69	10% improvement	121.691	Mean exposure
SBP (mmHg)	2030	70-89	10% improvement	123.491	Mean exposure
SBP (mmHg)	2030	90+	10% improvement	119.718	Mean exposure
Smoking prevalence	2030	30-49	10% improvement	0.189	Mean exposure
Smoking prevalence	2030	50-69	10% improvement	0.132	Mean exposure
Smoking prevalence	2030	70-89	10% improvement	0.052	Mean exposure
Smoking prevalence	2030	90+	10% improvement	0.011	Mean exposure
Total cholesterol (mmol/L)	2030	30-49	10% improvement	4.513	Mean exposure
Total cholesterol (mmol/L)	2030	50-69	10% improvement	4.549	Mean exposure
Total cholesterol (mmol/L)	2030	70-89	10% improvement	3.877	Mean exposure
Total cholesterol (mmol/L)	2030	90+	10% improvement	3.598	Mean exposure
Active days (/week)	2030	30-49	Base-case	4.107	Mean exposure
Active days (/week)	2030	50-69	Base-case	3.427	Mean exposure
Active days (/week)	2030	70-89	Base-case	2.321	Mean exposure
Active days (/week)	2030	90+	Base-case	1.479	Mean exposure
BMI	2030	30-49	Base-case	26.936	Mean exposure
BMI	2030	50-69	Base-case	27.925	Mean exposure
BMI	2030	70-89	Base-case	27.295	Mean exposure
BMI	2030	90+	Base-case	24.818	Mean exposure
ETS prevalence	2030	30-49	Base-case	0.295	Mean exposure
ETS prevalence	2030	50-69	Base-case	0.21	Mean exposure
ETS prevalence	2030	70-89	Base-case	0.093	Mean exposure
ETS prevalence	2030	90+	Base-case	0.048	Mean exposure
Fruit and vegetables (g/day)	2030	30-49	Base-case	296.382	Mean exposure
Fruit and vegetables (g/day)	2030	50-69	Base-case	311.269	Mean exposure
Fruit and vegetables (g/day)	2030	70-89	Base-case	280.102	Mean exposure
Fruit and vegetables (g/day)	2030	90+	Base-case	259.333	Mean exposure
SBP (mmHg)	2030	30-49	Base-case	116.846	Mean exposure
SBP (mmHg)	2030	50-69	Base-case	122.88	Mean exposure
SBP (mmHg)	2030	70-89	Base-case	124.878	Mean exposure
SBP (mmHg)	2030	90+	Base-case	120.794	Mean exposure
Smoking prevalence	2030	30-49	Base-case	0.21	Mean exposure
Smoking prevalence	2030	50-69	Base-case	0.147	Mean exposure
Smoking prevalence	2030	70-89	Base-case	0.058	Mean exposure
Smoking prevalence	2030	90+	Base-case	0.013	Mean exposure
Total cholesterol (mmol/L)	2030	30-49	Base-case	4.596	Mean exposure
Total cholesterol (mmol/L)	2030	50-69	Base-case	4.637	Mean exposure
Total cholesterol (mmol/L)	2030	70-89	Base-case	3.919	Mean exposure
Total cholesterol (mmol/L)	2030	90+	Base-case	3.629	Mean exposure
Active days (/week)	2031	30-49	10% improvement	4.193	Mean exposure
Active days (/week)	2031	50-69	10% improvement	3.52	Mean exposure
Active days (/week)	2031	70-89	10% improvement	2.458	Mean exposure
Active days (/week)	2031	90+	10% improvement	1.65	Mean exposure
BMI	2031	30-49	10% improvement	26.402	Mean exposure
BMI	2031	50-69	10% improvement	27.301	Mean exposure
BMI	2031	70-89	10% improvement	26.733	Mean exposure
BMI	2031	90+	10% improvement	24.464	Mean exposure
ETS prevalence	2031	30-49	10% improvement	0.278	Mean exposure
ETS prevalence	2031	50-69	10% improvement	0.196	Mean exposure
ETS prevalence	2031	70-89	10% improvement	0.086	Mean exposure
ETS prevalence	2031	90+	10% improvement	0.044	Mean exposure
Fruit and vegetables (g/day)	2031	30-49	10% improvement	327.318	Mean exposure
Fruit and vegetables (g/day)	2031	50-69	10% improvement	343.153	Mean exposure
Fruit and vegetables (g/day)	2031	70-89	10% improvement	308.072	Mean exposure
Fruit and vegetables (g/day)	2031	90+	10% improvement	284.379	Mean exposure
SBP (mmHg)	2031	30-49	10% improvement	115.99	Mean exposure
SBP (mmHg)	2031	50-69	10% improvement	121.362	Mean exposure
SBP (mmHg)	2031	70-89	10% improvement	123.05	Mean exposure
SBP (mmHg)	2031	90+	10% improvement	119.203	Mean exposure
Smoking prevalence	2031	30-49	10% improvement	0.188	Mean exposure
Smoking prevalence	2031	50-69	10% improvement	0.132	Mean exposure
Smoking prevalence	2031	70-89	10% improvement	0.052	Mean exposure
Smoking prevalence	2031	90+	10% improvement	0.011	Mean exposure
Total cholesterol (mmol/L)	2031	30-49	10% improvement	4.482	Mean exposure
Total cholesterol (mmol/L)	2031	50-69	10% improvement	4.502	Mean exposure
Total cholesterol (mmol/L)	2031	70-89	10% improvement	3.818	Mean exposure
Total cholesterol (mmol/L)	2031	90+	10% improvement	3.53	Mean exposure
Active days (/week)	2031	30-49	Base-case	4.129	Mean exposure
Active days (/week)	2031	50-69	Base-case	3.451	Mean exposure
Active days (/week)	2031	70-89	Base-case	2.378	Mean exposure
Active days (/week)	2031	90+	Base-case	1.566	Mean exposure
BMI	2031	30-49	Base-case	26.946	Mean exposure
BMI	2031	50-69	Base-case	27.937	Mean exposure
BMI	2031	70-89	Base-case	27.293	Mean exposure
BMI	2031	90+	Base-case	24.8	Mean exposure
ETS prevalence	2031	30-49	Base-case	0.297	Mean exposure
ETS prevalence	2031	50-69	Base-case	0.211	Mean exposure
ETS prevalence	2031	70-89	Base-case	0.094	Mean exposure
ETS prevalence	2031	90+	Base-case	0.048	Mean exposure
Fruit and vegetables (g/day)	2031	30-49	Base-case	297.574	Mean exposure
Fruit and vegetables (g/day)	2031	50-69	Base-case	311.982	Mean exposure
Fruit and vegetables (g/day)	2031	70-89	Base-case	280.207	Mean exposure
Fruit and vegetables (g/day)	2031	90+	Base-case	258.549	Mean exposure
SBP (mmHg)	2031	30-49	Base-case	116.681	Mean exposure
SBP (mmHg)	2031	50-69	Base-case	122.529	Mean exposure
SBP (mmHg)	2031	70-89	Base-case	124.388	Mean exposure
SBP (mmHg)	2031	90+	Base-case	120.238	Mean exposure
Smoking prevalence	2031	30-49	Base-case	0.209	Mean exposure
Smoking prevalence	2031	50-69	Base-case	0.147	Mean exposure
Smoking prevalence	2031	70-89	Base-case	0.058	Mean exposure
Smoking prevalence	2031	90+	Base-case	0.012	Mean exposure
Total cholesterol (mmol/L)	2031	30-49	Base-case	4.563	Mean exposure
Total cholesterol (mmol/L)	2031	50-69	Base-case	4.588	Mean exposure
Total cholesterol (mmol/L)	2031	70-89	Base-case	3.858	Mean exposure
Total cholesterol (mmol/L)	2031	90+	Base-case	3.559	Mean exposure
Active days (/week)	2032	30-49	10% improvement	4.215	Mean exposure
Active days (/week)	2032	50-69	10% improvement	3.543	Mean exposure
Active days (/week)	2032	70-89	10% improvement	2.518	Mean exposure
Active days (/week)	2032	90+	10% improvement	1.73	Mean exposure
BMI	2032	30-49	10% improvement	26.405	Mean exposure
BMI	2032	50-69	10% improvement	27.31	Mean exposure
BMI	2032	70-89	10% improvement	26.731	Mean exposure
BMI	2032	90+	10% improvement	24.453	Mean exposure
ETS prevalence	2032	30-49	10% improvement	0.279	Mean exposure
ETS prevalence	2032	50-69	10% improvement	0.197	Mean exposure
ETS prevalence	2032	70-89	10% improvement	0.087	Mean exposure
ETS prevalence	2032	90+	10% improvement	0.044	Mean exposure
Fruit and vegetables (g/day)	2032	30-49	10% improvement	328.691	Mean exposure
Fruit and vegetables (g/day)	2032	50-69	10% improvement	344.06	Mean exposure
Fruit and vegetables (g/day)	2032	70-89	10% improvement	308.216	Mean exposure
Fruit and vegetables (g/day)	2032	90+	10% improvement	284.193	Mean exposure
SBP (mmHg)	2032	30-49	10% improvement	115.838	Mean exposure
SBP (mmHg)	2032	50-69	10% improvement	121.034	Mean exposure
SBP (mmHg)	2032	70-89	10% improvement	122.625	Mean exposure
SBP (mmHg)	2032	90+	10% improvement	118.737	Mean exposure
Smoking prevalence	2032	30-49	10% improvement	0.186	Mean exposure
Smoking prevalence	2032	50-69	10% improvement	0.131	Mean exposure
Smoking prevalence	2032	70-89	10% improvement	0.052	Mean exposure
Smoking prevalence	2032	90+	10% improvement	0.011	Mean exposure
Total cholesterol (mmol/L)	2032	30-49	10% improvement	4.452	Mean exposure
Total cholesterol (mmol/L)	2032	50-69	10% improvement	4.459	Mean exposure
Total cholesterol (mmol/L)	2032	70-89	10% improvement	3.762	Mean exposure
Total cholesterol (mmol/L)	2032	90+	10% improvement	3.465	Mean exposure
Active days (/week)	2032	30-49	Base-case	4.152	Mean exposure
Active days (/week)	2032	50-69	Base-case	3.473	Mean exposure
Active days (/week)	2032	70-89	Base-case	2.439	Mean exposure
Active days (/week)	2032	90+	Base-case	1.647	Mean exposure
BMI	2032	30-49	Base-case	26.955	Mean exposure
BMI	2032	50-69	Base-case	27.947	Mean exposure
BMI	2032	70-89	Base-case	27.294	Mean exposure
BMI	2032	90+	Base-case	24.795	Mean exposure
ETS prevalence	2032	30-49	Base-case	0.298	Mean exposure
ETS prevalence	2032	50-69	Base-case	0.212	Mean exposure
ETS prevalence	2032	70-89	Base-case	0.095	Mean exposure
ETS prevalence	2032	90+	Base-case	0.048	Mean exposure
Fruit and vegetables (g/day)	2032	30-49	Base-case	298.807	Mean exposure
Fruit and vegetables (g/day)	2032	50-69	Base-case	312.823	Mean exposure
Fruit and vegetables (g/day)	2032	70-89	Base-case	280.342	Mean exposure
Fruit and vegetables (g/day)	2032	90+	Base-case	258.453	Mean exposure
SBP (mmHg)	2032	30-49	Base-case	116.521	Mean exposure
SBP (mmHg)	2032	50-69	Base-case	122.181	Mean exposure
SBP (mmHg)	2032	70-89	Base-case	123.902	Mean exposure
SBP (mmHg)	2032	90+	Base-case	119.672	Mean exposure
Smoking prevalence	2032	30-49	Base-case	0.208	Mean exposure
Smoking prevalence	2032	50-69	Base-case	0.146	Mean exposure
Smoking prevalence	2032	70-89	Base-case	0.057	Mean exposure
Smoking prevalence	2032	90+	Base-case	0.012	Mean exposure
Total cholesterol (mmol/L)	2032	30-49	Base-case	4.531	Mean exposure
Total cholesterol (mmol/L)	2032	50-69	Base-case	4.539	Mean exposure
Total cholesterol (mmol/L)	2032	70-89	Base-case	3.798	Mean exposure
Total cholesterol (mmol/L)	2032	90+	Base-case	3.493	Mean exposure
Active days (/week)	2033	30-49	10% improvement	4.235	Mean exposure
Active days (/week)	2033	50-69	10% improvement	3.562	Mean exposure
Active days (/week)	2033	70-89	10% improvement	2.58	Mean exposure
Active days (/week)	2033	90+	10% improvement	1.815	Mean exposure
BMI	2033	30-49	10% improvement	26.413	Mean exposure
BMI	2033	50-69	10% improvement	27.318	Mean exposure
BMI	2033	70-89	10% improvement	26.736	Mean exposure
BMI	2033	90+	10% improvement	24.464	Mean exposure
ETS prevalence	2033	30-49	10% improvement	0.281	Mean exposure
ETS prevalence	2033	50-69	10% improvement	0.198	Mean exposure
ETS prevalence	2033	70-89	10% improvement	0.088	Mean exposure
ETS prevalence	2033	90+	10% improvement	0.043	Mean exposure
Fruit and vegetables (g/day)	2033	30-49	10% improvement	330.143	Mean exposure
Fruit and vegetables (g/day)	2033	50-69	10% improvement	344.799	Mean exposure
Fruit and vegetables (g/day)	2033	70-89	10% improvement	308.247	Mean exposure
Fruit and vegetables (g/day)	2033	90+	10% improvement	283.89	Mean exposure
SBP (mmHg)	2033	30-49	10% improvement	115.69	Mean exposure
SBP (mmHg)	2033	50-69	10% improvement	120.724	Mean exposure
SBP (mmHg)	2033	70-89	10% improvement	122.182	Mean exposure
SBP (mmHg)	2033	90+	10% improvement	118.291	Mean exposure
Smoking prevalence	2033	30-49	10% improvement	0.185	Mean exposure
Smoking prevalence	2033	50-69	10% improvement	0.131	Mean exposure
Smoking prevalence	2033	70-89	10% improvement	0.052	Mean exposure
Smoking prevalence	2033	90+	10% improvement	0.011	Mean exposure
Total cholesterol (mmol/L)	2033	30-49	10% improvement	4.423	Mean exposure
Total cholesterol (mmol/L)	2033	50-69	10% improvement	4.415	Mean exposure
Total cholesterol (mmol/L)	2033	70-89	10% improvement	3.705	Mean exposure
Total cholesterol (mmol/L)	2033	90+	10% improvement	3.4	Mean exposure
Active days (/week)	2033	30-49	Base-case	4.172	Mean exposure
Active days (/week)	2033	50-69	Base-case	3.493	Mean exposure
Active days (/week)	2033	70-89	Base-case	2.503	Mean exposure
Active days (/week)	2033	90+	Base-case	1.73	Mean exposure
BMI	2033	30-49	Base-case	26.962	Mean exposure
BMI	2033	50-69	Base-case	27.958	Mean exposure
BMI	2033	70-89	Base-case	27.299	Mean exposure
BMI	2033	90+	Base-case	24.795	Mean exposure
ETS prevalence	2033	30-49	Base-case	0.3	Mean exposure
ETS prevalence	2033	50-69	Base-case	0.213	Mean exposure
ETS prevalence	2033	70-89	Base-case	0.095	Mean exposure
ETS prevalence	2033	90+	Base-case	0.048	Mean exposure
Fruit and vegetables (g/day)	2033	30-49	Base-case	300.131	Mean exposure
Fruit and vegetables (g/day)	2033	50-69	Base-case	313.489	Mean exposure
Fruit and vegetables (g/day)	2033	70-89	Base-case	280.423	Mean exposure
Fruit and vegetables (g/day)	2033	90+	Base-case	258.129	Mean exposure
SBP (mmHg)	2033	30-49	Base-case	116.36	Mean exposure
SBP (mmHg)	2033	50-69	Base-case	121.827	Mean exposure
SBP (mmHg)	2033	70-89	Base-case	123.44	Mean exposure
SBP (mmHg)	2033	90+	Base-case	119.124	Mean exposure
Smoking prevalence	2033	30-49	Base-case	0.207	Mean exposure
Smoking prevalence	2033	50-69	Base-case	0.145	Mean exposure
Smoking prevalence	2033	70-89	Base-case	0.057	Mean exposure
Smoking prevalence	2033	90+	Base-case	0.012	Mean exposure
Total cholesterol (mmol/L)	2033	30-49	Base-case	4.498	Mean exposure
Total cholesterol (mmol/L)	2033	50-69	Base-case	4.492	Mean exposure
Total cholesterol (mmol/L)	2033	70-89	Base-case	3.739	Mean exposure
Total cholesterol (mmol/L)	2033	90+	Base-case	3.423	Mean exposure
Active days (/week)	2034	30-49	10% improvement	4.256	Mean exposure
Active days (/week)	2034	50-69	10% improvement	3.583	Mean exposure
Active days (/week)	2034	70-89	10% improvement	2.642	Mean exposure
Active days (/week)	2034	90+	10% improvement	1.889	Mean exposure
BMI	2034	30-49	10% improvement	26.412	Mean exposure
BMI	2034	50-69	10% improvement	27.332	Mean exposure
BMI	2034	70-89	10% improvement	26.746	Mean exposure
BMI	2034	90+	10% improvement	24.46	Mean exposure
ETS prevalence	2034	30-49	10% improvement	0.282	Mean exposure
ETS prevalence	2034	50-69	10% improvement	0.199	Mean exposure
ETS prevalence	2034	70-89	10% improvement	0.088	Mean exposure
ETS prevalence	2034	90+	10% improvement	0.044	Mean exposure
Fruit and vegetables (g/day)	2034	30-49	10% improvement	331.688	Mean exposure
Fruit and vegetables (g/day)	2034	50-69	10% improvement	345.541	Mean exposure
Fruit and vegetables (g/day)	2034	70-89	10% improvement	308.575	Mean exposure
Fruit and vegetables (g/day)	2034	90+	10% improvement	283.688	Mean exposure
SBP (mmHg)	2034	30-49	10% improvement	115.537	Mean exposure
SBP (mmHg)	2034	50-69	10% improvement	120.406	Mean exposure
SBP (mmHg)	2034	70-89	10% improvement	121.774	Mean exposure
SBP (mmHg)	2034	90+	10% improvement	117.83	Mean exposure
Smoking prevalence	2034	30-49	10% improvement	0.185	Mean exposure
Smoking prevalence	2034	50-69	10% improvement	0.131	Mean exposure
Smoking prevalence	2034	70-89	10% improvement	0.052	Mean exposure
Smoking prevalence	2034	90+	10% improvement	0.011	Mean exposure
Total cholesterol (mmol/L)	2034	30-49	10% improvement	4.393	Mean exposure
Total cholesterol (mmol/L)	2034	50-69	10% improvement	4.373	Mean exposure
Total cholesterol (mmol/L)	2034	70-89	10% improvement	3.649	Mean exposure
Total cholesterol (mmol/L)	2034	90+	10% improvement	3.332	Mean exposure
Active days (/week)	2034	30-49	Base-case	4.195	Mean exposure
Active days (/week)	2034	50-69	Base-case	3.514	Mean exposure
Active days (/week)	2034	70-89	Base-case	2.566	Mean exposure
Active days (/week)	2034	90+	Base-case	1.803	Mean exposure
BMI	2034	30-49	Base-case	26.965	Mean exposure
BMI	2034	50-69	Base-case	27.968	Mean exposure
BMI	2034	70-89	Base-case	27.307	Mean exposure
BMI	2034	90+	Base-case	24.79	Mean exposure
ETS prevalence	2034	30-49	Base-case	0.301	Mean exposure
ETS prevalence	2034	50-69	Base-case	0.214	Mean exposure
ETS prevalence	2034	70-89	Base-case	0.096	Mean exposure
ETS prevalence	2034	90+	Base-case	0.048	Mean exposure
Fruit and vegetables (g/day)	2034	30-49	Base-case	301.54	Mean exposure
Fruit and vegetables (g/day)	2034	50-69	Base-case	314.178	Mean exposure
Fruit and vegetables (g/day)	2034	70-89	Base-case	280.74	Mean exposure
Fruit and vegetables (g/day)	2034	90+	Base-case	258.245	Mean exposure
SBP (mmHg)	2034	30-49	Base-case	116.207	Mean exposure
SBP (mmHg)	2034	50-69	Base-case	121.484	Mean exposure
SBP (mmHg)	2034	70-89	Base-case	122.982	Mean exposure
SBP (mmHg)	2034	90+	Base-case	118.655	Mean exposure
Smoking prevalence	2034	30-49	Base-case	0.206	Mean exposure
Smoking prevalence	2034	50-69	Base-case	0.145	Mean exposure
Smoking prevalence	2034	70-89	Base-case	0.057	Mean exposure
Smoking prevalence	2034	90+	Base-case	0.012	Mean exposure
Total cholesterol (mmol/L)	2034	30-49	Base-case	4.466	Mean exposure
Total cholesterol (mmol/L)	2034	50-69	Base-case	4.445	Mean exposure
Total cholesterol (mmol/L)	2034	70-89	Base-case	3.681	Mean exposure
Total cholesterol (mmol/L)	2034	90+	Base-case	3.353	Mean exposure
Active days (/week)	2035	30-49	10% improvement	4.278	Mean exposure
Active days (/week)	2035	50-69	10% improvement	3.602	Mean exposure
Active days (/week)	2035	70-89	10% improvement	2.702	Mean exposure
Active days (/week)	2035	90+	10% improvement	1.964	Mean exposure
BMI	2035	30-49	10% improvement	26.418	Mean exposure
BMI	2035	50-69	10% improvement	27.34	Mean exposure
BMI	2035	70-89	10% improvement	26.753	Mean exposure
BMI	2035	90+	10% improvement	24.466	Mean exposure
ETS prevalence	2035	30-49	10% improvement	0.283	Mean exposure
ETS prevalence	2035	50-69	10% improvement	0.201	Mean exposure
ETS prevalence	2035	70-89	10% improvement	0.089	Mean exposure
ETS prevalence	2035	90+	10% improvement	0.044	Mean exposure
Fruit and vegetables (g/day)	2035	30-49	10% improvement	333.186	Mean exposure
Fruit and vegetables (g/day)	2035	50-69	10% improvement	346.333	Mean exposure
Fruit and vegetables (g/day)	2035	70-89	10% improvement	308.835	Mean exposure
Fruit and vegetables (g/day)	2035	90+	10% improvement	283.346	Mean exposure
SBP (mmHg)	2035	30-49	10% improvement	115.386	Mean exposure
SBP (mmHg)	2035	50-69	10% improvement	120.098	Mean exposure
SBP (mmHg)	2035	70-89	10% improvement	121.358	Mean exposure
SBP (mmHg)	2035	90+	10% improvement	117.345	Mean exposure
Smoking prevalence	2035	30-49	10% improvement	0.184	Mean exposure
Smoking prevalence	2035	50-69	10% improvement	0.13	Mean exposure
Smoking prevalence	2035	70-89	10% improvement	0.051	Mean exposure
Smoking prevalence	2035	90+	10% improvement	0.011	Mean exposure
Total cholesterol (mmol/L)	2035	30-49	10% improvement	4.364	Mean exposure
Total cholesterol (mmol/L)	2035	50-69	10% improvement	4.332	Mean exposure
Total cholesterol (mmol/L)	2035	70-89	10% improvement	3.594	Mean exposure
Total cholesterol (mmol/L)	2035	90+	10% improvement	3.266	Mean exposure
Active days (/week)	2035	30-49	Base-case	4.217	Mean exposure
Active days (/week)	2035	50-69	Base-case	3.534	Mean exposure
Active days (/week)	2035	70-89	Base-case	2.628	Mean exposure
Active days (/week)	2035	90+	Base-case	1.875	Mean exposure
BMI	2035	30-49	Base-case	26.97	Mean exposure
BMI	2035	50-69	Base-case	27.978	Mean exposure
BMI	2035	70-89	Base-case	27.315	Mean exposure
BMI	2035	90+	Base-case	24.794	Mean exposure
ETS prevalence	2035	30-49	Base-case	0.302	Mean exposure
ETS prevalence	2035	50-69	Base-case	0.216	Mean exposure
ETS prevalence	2035	70-89	Base-case	0.097	Mean exposure
ETS prevalence	2035	90+	Base-case	0.048	Mean exposure
Fruit and vegetables (g/day)	2035	30-49	Base-case	302.907	Mean exposure
Fruit and vegetables (g/day)	2035	50-69	Base-case	314.895	Mean exposure
Fruit and vegetables (g/day)	2035	70-89	Base-case	281.072	Mean exposure
Fruit and vegetables (g/day)	2035	90+	Base-case	258.008	Mean exposure
SBP (mmHg)	2035	30-49	Base-case	116.053	Mean exposure
SBP (mmHg)	2035	50-69	Base-case	121.133	Mean exposure
SBP (mmHg)	2035	70-89	Base-case	122.514	Mean exposure
SBP (mmHg)	2035	90+	Base-case	118.123	Mean exposure
Smoking prevalence	2035	30-49	Base-case	0.205	Mean exposure
Smoking prevalence	2035	50-69	Base-case	0.145	Mean exposure
Smoking prevalence	2035	70-89	Base-case	0.057	Mean exposure
Smoking prevalence	2035	90+	Base-case	0.012	Mean exposure
Total cholesterol (mmol/L)	2035	30-49	Base-case	4.435	Mean exposure
Total cholesterol (mmol/L)	2035	50-69	Base-case	4.401	Mean exposure
Total cholesterol (mmol/L)	2035	70-89	Base-case	3.623	Mean exposure
Total cholesterol (mmol/L)	2035	90+	Base-case	3.287	Mean exposure
Active days (/week)	2036	30-49	10% improvement	4.301	Mean exposure
Active days (/week)	2036	50-69	10% improvement	3.619	Mean exposure
Active days (/week)	2036	70-89	10% improvement	2.763	Mean exposure
Active days (/week)	2036	90+	10% improvement	2.045	Mean exposure
BMI	2036	30-49	10% improvement	26.426	Mean exposure
BMI	2036	50-69	10% improvement	27.35	Mean exposure
BMI	2036	70-89	10% improvement	26.766	Mean exposure
BMI	2036	90+	10% improvement	24.465	Mean exposure
ETS prevalence	2036	30-49	10% improvement	0.284	Mean exposure
ETS prevalence	2036	50-69	10% improvement	0.203	Mean exposure
ETS prevalence	2036	70-89	10% improvement	0.09	Mean exposure
ETS prevalence	2036	90+	10% improvement	0.044	Mean exposure
Fruit and vegetables (g/day)	2036	30-49	10% improvement	334.764	Mean exposure
Fruit and vegetables (g/day)	2036	50-69	10% improvement	347.008	Mean exposure
Fruit and vegetables (g/day)	2036	70-89	10% improvement	309.223	Mean exposure
Fruit and vegetables (g/day)	2036	90+	10% improvement	283.567	Mean exposure
SBP (mmHg)	2036	30-49	10% improvement	115.237	Mean exposure
SBP (mmHg)	2036	50-69	10% improvement	119.785	Mean exposure
SBP (mmHg)	2036	70-89	10% improvement	120.953	Mean exposure
SBP (mmHg)	2036	90+	10% improvement	116.908	Mean exposure
Smoking prevalence	2036	30-49	10% improvement	0.183	Mean exposure
Smoking prevalence	2036	50-69	10% improvement	0.13	Mean exposure
Smoking prevalence	2036	70-89	10% improvement	0.051	Mean exposure
Smoking prevalence	2036	90+	10% improvement	0.011	Mean exposure
Total cholesterol (mmol/L)	2036	30-49	10% improvement	4.334	Mean exposure
Total cholesterol (mmol/L)	2036	50-69	10% improvement	4.29	Mean exposure
Total cholesterol (mmol/L)	2036	70-89	10% improvement	3.538	Mean exposure
Total cholesterol (mmol/L)	2036	90+	10% improvement	3.201	Mean exposure
Active days (/week)	2036	30-49	Base-case	4.24	Mean exposure
Active days (/week)	2036	50-69	Base-case	3.552	Mean exposure
Active days (/week)	2036	70-89	Base-case	2.69	Mean exposure
Active days (/week)	2036	90+	Base-case	1.959	Mean exposure
BMI	2036	30-49	Base-case	26.975	Mean exposure
BMI	2036	50-69	Base-case	27.985	Mean exposure
BMI	2036	70-89	Base-case	27.325	Mean exposure
BMI	2036	90+	Base-case	24.787	Mean exposure
ETS prevalence	2036	30-49	Base-case	0.304	Mean exposure
ETS prevalence	2036	50-69	Base-case	0.218	Mean exposure
ETS prevalence	2036	70-89	Base-case	0.097	Mean exposure
ETS prevalence	2036	90+	Base-case	0.048	Mean exposure
Fruit and vegetables (g/day)	2036	30-49	Base-case	304.343	Mean exposure
Fruit and vegetables (g/day)	2036	50-69	Base-case	315.57	Mean exposure
Fruit and vegetables (g/day)	2036	70-89	Base-case	281.385	Mean exposure
Fruit and vegetables (g/day)	2036	90+	Base-case	258.107	Mean exposure
SBP (mmHg)	2036	30-49	Base-case	115.892	Mean exposure
SBP (mmHg)	2036	50-69	Base-case	120.796	Mean exposure
SBP (mmHg)	2036	70-89	Base-case	122.069	Mean exposure
SBP (mmHg)	2036	90+	Base-case	117.621	Mean exposure
Smoking prevalence	2036	30-49	Base-case	0.205	Mean exposure
Smoking prevalence	2036	50-69	Base-case	0.145	Mean exposure
Smoking prevalence	2036	70-89	Base-case	0.056	Mean exposure
Smoking prevalence	2036	90+	Base-case	0.011	Mean exposure
Total cholesterol (mmol/L)	2036	30-49	Base-case	4.402	Mean exposure
Total cholesterol (mmol/L)	2036	50-69	Base-case	4.357	Mean exposure
Total cholesterol (mmol/L)	2036	70-89	Base-case	3.565	Mean exposure
Total cholesterol (mmol/L)	2036	90+	Base-case	3.219	Mean exposure
Active days (/week)	2037	30-49	10% improvement	4.323	Mean exposure
Active days (/week)	2037	50-69	10% improvement	3.637	Mean exposure
Active days (/week)	2037	70-89	10% improvement	2.824	Mean exposure
Active days (/week)	2037	90+	10% improvement	2.12	Mean exposure
BMI	2037	30-49	10% improvement	26.425	Mean exposure
BMI	2037	50-69	10% improvement	27.359	Mean exposure
BMI	2037	70-89	10% improvement	26.785	Mean exposure
BMI	2037	90+	10% improvement	24.498	Mean exposure
ETS prevalence	2037	30-49	10% improvement	0.286	Mean exposure
ETS prevalence	2037	50-69	10% improvement	0.204	Mean exposure
ETS prevalence	2037	70-89	10% improvement	0.09	Mean exposure
ETS prevalence	2037	90+	10% improvement	0.045	Mean exposure
Fruit and vegetables (g/day)	2037	30-49	10% improvement	336.42	Mean exposure
Fruit and vegetables (g/day)	2037	50-69	10% improvement	347.735	Mean exposure
Fruit and vegetables (g/day)	2037	70-89	10% improvement	309.589	Mean exposure
Fruit and vegetables (g/day)	2037	90+	10% improvement	282.926	Mean exposure
SBP (mmHg)	2037	30-49	10% improvement	115.094	Mean exposure
SBP (mmHg)	2037	50-69	10% improvement	119.465	Mean exposure
SBP (mmHg)	2037	70-89	10% improvement	120.55	Mean exposure
SBP (mmHg)	2037	90+	10% improvement	116.537	Mean exposure
Smoking prevalence	2037	30-49	10% improvement	0.182	Mean exposure
Smoking prevalence	2037	50-69	10% improvement	0.13	Mean exposure
Smoking prevalence	2037	70-89	10% improvement	0.051	Mean exposure
Smoking prevalence	2037	90+	10% improvement	0.011	Mean exposure
Total cholesterol (mmol/L)	2037	30-49	10% improvement	4.304	Mean exposure
Total cholesterol (mmol/L)	2037	50-69	10% improvement	4.249	Mean exposure
Total cholesterol (mmol/L)	2037	70-89	10% improvement	3.484	Mean exposure
Total cholesterol (mmol/L)	2037	90+	10% improvement	3.137	Mean exposure
Active days (/week)	2037	30-49	Base-case	4.262	Mean exposure
Active days (/week)	2037	50-69	Base-case	3.569	Mean exposure
Active days (/week)	2037	70-89	Base-case	2.753	Mean exposure
Active days (/week)	2037	90+	Base-case	2.033	Mean exposure
BMI	2037	30-49	Base-case	26.98	Mean exposure
BMI	2037	50-69	Base-case	27.996	Mean exposure
BMI	2037	70-89	Base-case	27.34	Mean exposure
BMI	2037	90+	Base-case	24.798	Mean exposure
ETS prevalence	2037	30-49	Base-case	0.305	Mean exposure
ETS prevalence	2037	50-69	Base-case	0.22	Mean exposure
ETS prevalence	2037	70-89	Base-case	0.098	Mean exposure
ETS prevalence	2037	90+	Base-case	0.049	Mean exposure
Fruit and vegetables (g/day)	2037	30-49	Base-case	305.841	Mean exposure
Fruit and vegetables (g/day)	2037	50-69	Base-case	316.195	Mean exposure
Fruit and vegetables (g/day)	2037	70-89	Base-case	281.848	Mean exposure
Fruit and vegetables (g/day)	2037	90+	Base-case	257.677	Mean exposure
SBP (mmHg)	2037	30-49	Base-case	115.731	Mean exposure
SBP (mmHg)	2037	50-69	Base-case	120.447	Mean exposure
SBP (mmHg)	2037	70-89	Base-case	121.647	Mean exposure
SBP (mmHg)	2037	90+	Base-case	117.206	Mean exposure
Smoking prevalence	2037	30-49	Base-case	0.204	Mean exposure
Smoking prevalence	2037	50-69	Base-case	0.145	Mean exposure
Smoking prevalence	2037	70-89	Base-case	0.056	Mean exposure
Smoking prevalence	2037	90+	Base-case	0.011	Mean exposure
Total cholesterol (mmol/L)	2037	30-49	Base-case	4.369	Mean exposure
Total cholesterol (mmol/L)	2037	50-69	Base-case	4.313	Mean exposure
Total cholesterol (mmol/L)	2037	70-89	Base-case	3.509	Mean exposure
Total cholesterol (mmol/L)	2037	90+	Base-case	3.152	Mean exposure
Active days (/week)	2038	30-49	10% improvement	4.344	Mean exposure
Active days (/week)	2038	50-69	10% improvement	3.655	Mean exposure
Active days (/week)	2038	70-89	10% improvement	2.881	Mean exposure
Active days (/week)	2038	90+	10% improvement	2.202	Mean exposure
BMI	2038	30-49	10% improvement	26.428	Mean exposure
BMI	2038	50-69	10% improvement	27.366	Mean exposure
BMI	2038	70-89	10% improvement	26.788	Mean exposure
BMI	2038	90+	10% improvement	24.47	Mean exposure
ETS prevalence	2038	30-49	10% improvement	0.287	Mean exposure
ETS prevalence	2038	50-69	10% improvement	0.206	Mean exposure
ETS prevalence	2038	70-89	10% improvement	0.091	Mean exposure
ETS prevalence	2038	90+	10% improvement	0.045	Mean exposure
Fruit and vegetables (g/day)	2038	30-49	10% improvement	338.136	Mean exposure
Fruit and vegetables (g/day)	2038	50-69	10% improvement	348.404	Mean exposure
Fruit and vegetables (g/day)	2038	70-89	10% improvement	310.089	Mean exposure
Fruit and vegetables (g/day)	2038	90+	10% improvement	282.261	Mean exposure
SBP (mmHg)	2038	30-49	10% improvement	114.937	Mean exposure
SBP (mmHg)	2038	50-69	10% improvement	119.155	Mean exposure
SBP (mmHg)	2038	70-89	10% improvement	120.141	Mean exposure
SBP (mmHg)	2038	90+	10% improvement	116.11	Mean exposure
Smoking prevalence	2038	30-49	10% improvement	0.181	Mean exposure
Smoking prevalence	2038	50-69	10% improvement	0.13	Mean exposure
Smoking prevalence	2038	70-89	10% improvement	0.051	Mean exposure
Smoking prevalence	2038	90+	10% improvement	0.011	Mean exposure
Total cholesterol (mmol/L)	2038	30-49	10% improvement	4.274	Mean exposure
Total cholesterol (mmol/L)	2038	50-69	10% improvement	4.209	Mean exposure
Total cholesterol (mmol/L)	2038	70-89	10% improvement	3.428	Mean exposure
Total cholesterol (mmol/L)	2038	90+	10% improvement	3.071	Mean exposure
Active days (/week)	2038	30-49	Base-case	4.284	Mean exposure
Active days (/week)	2038	50-69	Base-case	3.587	Mean exposure
Active days (/week)	2038	70-89	Base-case	2.811	Mean exposure
Active days (/week)	2038	90+	Base-case	2.116	Mean exposure
BMI	2038	30-49	Base-case	26.981	Mean exposure
BMI	2038	50-69	Base-case	28.001	Mean exposure
BMI	2038	70-89	Base-case	27.356	Mean exposure
BMI	2038	90+	Base-case	24.774	Mean exposure
ETS prevalence	2038	30-49	Base-case	0.307	Mean exposure
ETS prevalence	2038	50-69	Base-case	0.221	Mean exposure
ETS prevalence	2038	70-89	Base-case	0.098	Mean exposure
ETS prevalence	2038	90+	Base-case	0.049	Mean exposure
Fruit and vegetables (g/day)	2038	30-49	Base-case	307.422	Mean exposure
Fruit and vegetables (g/day)	2038	50-69	Base-case	316.821	Mean exposure
Fruit and vegetables (g/day)	2038	70-89	Base-case	282.286	Mean exposure
Fruit and vegetables (g/day)	2038	90+	Base-case	256.95	Mean exposure
SBP (mmHg)	2038	30-49	Base-case	115.573	Mean exposure
SBP (mmHg)	2038	50-69	Base-case	120.11	Mean exposure
SBP (mmHg)	2038	70-89	Base-case	121.222	Mean exposure
SBP (mmHg)	2038	90+	Base-case	116.761	Mean exposure
Smoking prevalence	2038	30-49	Base-case	0.203	Mean exposure
Smoking prevalence	2038	50-69	Base-case	0.145	Mean exposure
Smoking prevalence	2038	70-89	Base-case	0.056	Mean exposure
Smoking prevalence	2038	90+	Base-case	0.011	Mean exposure
Total cholesterol (mmol/L)	2038	30-49	Base-case	4.337	Mean exposure
Total cholesterol (mmol/L)	2038	50-69	Base-case	4.27	Mean exposure
Total cholesterol (mmol/L)	2038	70-89	Base-case	3.45	Mean exposure
Total cholesterol (mmol/L)	2038	90+	Base-case	3.086	Mean exposure
Active days (/week)	2039	30-49	10% improvement	4.366	Mean exposure
Active days (/week)	2039	50-69	10% improvement	3.67	Mean exposure
Active days (/week)	2039	70-89	10% improvement	2.935	Mean exposure
Active days (/week)	2039	90+	10% improvement	2.28	Mean exposure
BMI	2039	30-49	10% improvement	26.432	Mean exposure
BMI	2039	50-69	10% improvement	27.372	Mean exposure
BMI	2039	70-89	10% improvement	26.801	Mean exposure
BMI	2039	90+	10% improvement	24.474	Mean exposure
ETS prevalence	2039	30-49	10% improvement	0.288	Mean exposure
ETS prevalence	2039	50-69	10% improvement	0.208	Mean exposure
ETS prevalence	2039	70-89	10% improvement	0.091	Mean exposure
ETS prevalence	2039	90+	10% improvement	0.045	Mean exposure
Fruit and vegetables (g/day)	2039	30-49	10% improvement	339.859	Mean exposure
Fruit and vegetables (g/day)	2039	50-69	10% improvement	349.196	Mean exposure
Fruit and vegetables (g/day)	2039	70-89	10% improvement	310.24	Mean exposure
Fruit and vegetables (g/day)	2039	90+	10% improvement	282.664	Mean exposure
SBP (mmHg)	2039	30-49	10% improvement	114.792	Mean exposure
SBP (mmHg)	2039	50-69	10% improvement	118.847	Mean exposure
SBP (mmHg)	2039	70-89	10% improvement	119.768	Mean exposure
SBP (mmHg)	2039	90+	10% improvement	115.65	Mean exposure
Smoking prevalence	2039	30-49	10% improvement	0.181	Mean exposure
Smoking prevalence	2039	50-69	10% improvement	0.13	Mean exposure
Smoking prevalence	2039	70-89	10% improvement	0.05	Mean exposure
Smoking prevalence	2039	90+	10% improvement	0.011	Mean exposure
Total cholesterol (mmol/L)	2039	30-49	10% improvement	4.243	Mean exposure
Total cholesterol (mmol/L)	2039	50-69	10% improvement	4.171	Mean exposure
Total cholesterol (mmol/L)	2039	70-89	10% improvement	3.372	Mean exposure
Total cholesterol (mmol/L)	2039	90+	10% improvement	3.007	Mean exposure
Active days (/week)	2039	30-49	Base-case	4.307	Mean exposure
Active days (/week)	2039	50-69	Base-case	3.603	Mean exposure
Active days (/week)	2039	70-89	Base-case	2.865	Mean exposure
Active days (/week)	2039	90+	Base-case	2.196	Mean exposure
BMI	2039	30-49	Base-case	26.986	Mean exposure
BMI	2039	50-69	Base-case	28.009	Mean exposure
BMI	2039	70-89	Base-case	27.362	Mean exposure
BMI	2039	90+	Base-case	24.761	Mean exposure
ETS prevalence	2039	30-49	Base-case	0.308	Mean exposure
ETS prevalence	2039	50-69	Base-case	0.223	Mean exposure
ETS prevalence	2039	70-89	Base-case	0.099	Mean exposure
ETS prevalence	2039	90+	Base-case	0.049	Mean exposure
Fruit and vegetables (g/day)	2039	30-49	Base-case	308.978	Mean exposure
Fruit and vegetables (g/day)	2039	50-69	Base-case	317.517	Mean exposure
Fruit and vegetables (g/day)	2039	70-89	Base-case	282.454	Mean exposure
Fruit and vegetables (g/day)	2039	90+	Base-case	257.438	Mean exposure
SBP (mmHg)	2039	30-49	Base-case	115.409	Mean exposure
SBP (mmHg)	2039	50-69	Base-case	119.79	Mean exposure
SBP (mmHg)	2039	70-89	Base-case	120.784	Mean exposure
SBP (mmHg)	2039	90+	Base-case	116.241	Mean exposure
Smoking prevalence	2039	30-49	Base-case	0.202	Mean exposure
Smoking prevalence	2039	50-69	Base-case	0.144	Mean exposure
Smoking prevalence	2039	70-89	Base-case	0.055	Mean exposure
Smoking prevalence	2039	90+	Base-case	0.011	Mean exposure
Total cholesterol (mmol/L)	2039	30-49	Base-case	4.306	Mean exposure
Total cholesterol (mmol/L)	2039	50-69	Base-case	4.228	Mean exposure
Total cholesterol (mmol/L)	2039	70-89	Base-case	3.392	Mean exposure
Total cholesterol (mmol/L)	2039	90+	Base-case	3.02	Mean exposure
Active days (/week)	2040	30-49	10% improvement	4.387	Mean exposure
Active days (/week)	2040	50-69	10% improvement	3.683	Mean exposure
Active days (/week)	2040	70-89	10% improvement	2.985	Mean exposure
Active days (/week)	2040	90+	10% improvement	2.361	Mean exposure
BMI	2040	30-49	10% improvement	26.434	Mean exposure
BMI	2040	50-69	10% improvement	27.38	Mean exposure
BMI	2040	70-89	10% improvement	26.803	Mean exposure
BMI	2040	90+	10% improvement	24.467	Mean exposure
ETS prevalence	2040	30-49	10% improvement	0.29	Mean exposure
ETS prevalence	2040	50-69	10% improvement	0.209	Mean exposure
ETS prevalence	2040	70-89	10% improvement	0.091	Mean exposure
ETS prevalence	2040	90+	10% improvement	0.046	Mean exposure
Fruit and vegetables (g/day)	2040	30-49	10% improvement	341.652	Mean exposure
Fruit and vegetables (g/day)	2040	50-69	10% improvement	349.835	Mean exposure
Fruit and vegetables (g/day)	2040	70-89	10% improvement	310.386	Mean exposure
Fruit and vegetables (g/day)	2040	90+	10% improvement	283.119	Mean exposure
SBP (mmHg)	2040	30-49	10% improvement	114.642	Mean exposure
SBP (mmHg)	2040	50-69	10% improvement	118.553	Mean exposure
SBP (mmHg)	2040	70-89	10% improvement	119.367	Mean exposure
SBP (mmHg)	2040	90+	10% improvement	115.156	Mean exposure
Smoking prevalence	2040	30-49	10% improvement	0.18	Mean exposure
Smoking prevalence	2040	50-69	10% improvement	0.13	Mean exposure
Smoking prevalence	2040	70-89	10% improvement	0.05	Mean exposure
Smoking prevalence	2040	90+	10% improvement	0.01	Mean exposure
Total cholesterol (mmol/L)	2040	30-49	10% improvement	4.213	Mean exposure
Total cholesterol (mmol/L)	2040	50-69	10% improvement	4.131	Mean exposure
Total cholesterol (mmol/L)	2040	70-89	10% improvement	3.314	Mean exposure
Total cholesterol (mmol/L)	2040	90+	10% improvement	2.944	Mean exposure
Active days (/week)	2040	30-49	Base-case	4.328	Mean exposure
Active days (/week)	2040	50-69	Base-case	3.617	Mean exposure
Active days (/week)	2040	70-89	Base-case	2.916	Mean exposure
Active days (/week)	2040	90+	Base-case	2.272	Mean exposure
BMI	2040	30-49	Base-case	26.985	Mean exposure
BMI	2040	50-69	Base-case	28.018	Mean exposure
BMI	2040	70-89	Base-case	27.368	Mean exposure
BMI	2040	90+	Base-case	24.748	Mean exposure
ETS prevalence	2040	30-49	Base-case	0.309	Mean exposure
ETS prevalence	2040	50-69	Base-case	0.225	Mean exposure
ETS prevalence	2040	70-89	Base-case	0.099	Mean exposure
ETS prevalence	2040	90+	Base-case	0.049	Mean exposure
Fruit and vegetables (g/day)	2040	30-49	Base-case	310.614	Mean exposure
Fruit and vegetables (g/day)	2040	50-69	Base-case	318.142	Mean exposure
Fruit and vegetables (g/day)	2040	70-89	Base-case	282.621	Mean exposure
Fruit and vegetables (g/day)	2040	90+	Base-case	257.761	Mean exposure
SBP (mmHg)	2040	30-49	Base-case	115.25	Mean exposure
SBP (mmHg)	2040	50-69	Base-case	119.472	Mean exposure
SBP (mmHg)	2040	70-89	Base-case	120.35	Mean exposure
SBP (mmHg)	2040	90+	Base-case	115.715	Mean exposure
Smoking prevalence	2040	30-49	Base-case	0.202	Mean exposure
Smoking prevalence	2040	50-69	Base-case	0.144	Mean exposure
Smoking prevalence	2040	70-89	Base-case	0.055	Mean exposure
Smoking prevalence	2040	90+	Base-case	0.011	Mean exposure
Total cholesterol (mmol/L)	2040	30-49	Base-case	4.274	Mean exposure
Total cholesterol (mmol/L)	2040	50-69	Base-case	4.187	Mean exposure
Total cholesterol (mmol/L)	2040	70-89	Base-case	3.333	Mean exposure
Total cholesterol (mmol/L)	2040	90+	Base-case	2.954	Mean exposure
Active days (/week)	2041	30-49	10% improvement	4.41	Mean exposure
Active days (/week)	2041	50-69	10% improvement	3.697	Mean exposure
Active days (/week)	2041	70-89	10% improvement	3.035	Mean exposure
Active days (/week)	2041	90+	10% improvement	2.437	Mean exposure
BMI	2041	30-49	10% improvement	26.442	Mean exposure
BMI	2041	50-69	10% improvement	27.389	Mean exposure
BMI	2041	70-89	10% improvement	26.803	Mean exposure
BMI	2041	90+	10% improvement	24.459	Mean exposure
ETS prevalence	2041	30-49	10% improvement	0.291	Mean exposure
ETS prevalence	2041	50-69	10% improvement	0.211	Mean exposure
ETS prevalence	2041	70-89	10% improvement	0.092	Mean exposure
ETS prevalence	2041	90+	10% improvement	0.045	Mean exposure
Fruit and vegetables (g/day)	2041	30-49	10% improvement	343.468	Mean exposure
Fruit and vegetables (g/day)	2041	50-69	10% improvement	350.663	Mean exposure
Fruit and vegetables (g/day)	2041	70-89	10% improvement	310.443	Mean exposure
Fruit and vegetables (g/day)	2041	90+	10% improvement	283.014	Mean exposure
SBP (mmHg)	2041	30-49	10% improvement	114.491	Mean exposure
SBP (mmHg)	2041	50-69	10% improvement	118.268	Mean exposure
SBP (mmHg)	2041	70-89	10% improvement	118.959	Mean exposure
SBP (mmHg)	2041	90+	10% improvement	114.723	Mean exposure
Smoking prevalence	2041	30-49	10% improvement	0.179	Mean exposure
Smoking prevalence	2041	50-69	10% improvement	0.13	Mean exposure
Smoking prevalence	2041	70-89	10% improvement	0.05	Mean exposure
Smoking prevalence	2041	90+	10% improvement	0.01	Mean exposure
Total cholesterol (mmol/L)	2041	30-49	10% improvement	4.186	Mean exposure
Total cholesterol (mmol/L)	2041	50-69	10% improvement	4.093	Mean exposure
Total cholesterol (mmol/L)	2041	70-89	10% improvement	3.256	Mean exposure
Total cholesterol (mmol/L)	2041	90+	10% improvement	2.881	Mean exposure
Active days (/week)	2041	30-49	Base-case	4.351	Mean exposure
Active days (/week)	2041	50-69	Base-case	3.63	Mean exposure
Active days (/week)	2041	70-89	Base-case	2.967	Mean exposure
Active days (/week)	2041	90+	Base-case	2.353	Mean exposure
BMI	2041	30-49	Base-case	26.987	Mean exposure
BMI	2041	50-69	Base-case	28.026	Mean exposure
BMI	2041	70-89	Base-case	27.366	Mean exposure
BMI	2041	90+	Base-case	24.735	Mean exposure
ETS prevalence	2041	30-49	Base-case	0.311	Mean exposure
ETS prevalence	2041	50-69	Base-case	0.227	Mean exposure
ETS prevalence	2041	70-89	Base-case	0.099	Mean exposure
ETS prevalence	2041	90+	Base-case	0.049	Mean exposure
Fruit and vegetables (g/day)	2041	30-49	Base-case	312.255	Mean exposure
Fruit and vegetables (g/day)	2041	50-69	Base-case	318.879	Mean exposure
Fruit and vegetables (g/day)	2041	70-89	Base-case	282.69	Mean exposure
Fruit and vegetables (g/day)	2041	90+	Base-case	257.747	Mean exposure
SBP (mmHg)	2041	30-49	Base-case	115.088	Mean exposure
SBP (mmHg)	2041	50-69	Base-case	119.148	Mean exposure
SBP (mmHg)	2041	70-89	Base-case	119.932	Mean exposure
SBP (mmHg)	2041	90+	Base-case	115.259	Mean exposure
Smoking prevalence	2041	30-49	Base-case	0.201	Mean exposure
Smoking prevalence	2041	50-69	Base-case	0.144	Mean exposure
Smoking prevalence	2041	70-89	Base-case	0.054	Mean exposure
Smoking prevalence	2041	90+	Base-case	0.011	Mean exposure
Total cholesterol (mmol/L)	2041	30-49	Base-case	4.242	Mean exposure
Total cholesterol (mmol/L)	2041	50-69	Base-case	4.146	Mean exposure
Total cholesterol (mmol/L)	2041	70-89	Base-case	3.275	Mean exposure
Total cholesterol (mmol/L)	2041	90+	Base-case	2.891	Mean exposure
Active days (/week)	2042	30-49	10% improvement	4.431	Mean exposure
Active days (/week)	2042	50-69	10% improvement	3.707	Mean exposure
Active days (/week)	2042	70-89	10% improvement	3.083	Mean exposure
Active days (/week)	2042	90+	10% improvement	2.525	Mean exposure
BMI	2042	30-49	10% improvement	26.438	Mean exposure
BMI	2042	50-69	10% improvement	27.391	Mean exposure
BMI	2042	70-89	10% improvement	26.8	Mean exposure
BMI	2042	90+	10% improvement	24.449	Mean exposure
ETS prevalence	2042	30-49	10% improvement	0.292	Mean exposure
ETS prevalence	2042	50-69	10% improvement	0.213	Mean exposure
ETS prevalence	2042	70-89	10% improvement	0.092	Mean exposure
ETS prevalence	2042	90+	10% improvement	0.046	Mean exposure
Fruit and vegetables (g/day)	2042	30-49	10% improvement	345.441	Mean exposure
Fruit and vegetables (g/day)	2042	50-69	10% improvement	351.398	Mean exposure
Fruit and vegetables (g/day)	2042	70-89	10% improvement	310.509	Mean exposure
Fruit and vegetables (g/day)	2042	90+	10% improvement	282.865	Mean exposure
SBP (mmHg)	2042	30-49	10% improvement	114.336	Mean exposure
SBP (mmHg)	2042	50-69	10% improvement	117.969	Mean exposure
SBP (mmHg)	2042	70-89	10% improvement	118.587	Mean exposure
SBP (mmHg)	2042	90+	10% improvement	114.319	Mean exposure
Smoking prevalence	2042	30-49	10% improvement	0.178	Mean exposure
Smoking prevalence	2042	50-69	10% improvement	0.13	Mean exposure
Smoking prevalence	2042	70-89	10% improvement	0.049	Mean exposure
Smoking prevalence	2042	90+	10% improvement	0.01	Mean exposure
Total cholesterol (mmol/L)	2042	30-49	10% improvement	4.156	Mean exposure
Total cholesterol (mmol/L)	2042	50-69	10% improvement	4.054	Mean exposure
Total cholesterol (mmol/L)	2042	70-89	10% improvement	3.199	Mean exposure
Total cholesterol (mmol/L)	2042	90+	10% improvement	2.818	Mean exposure
Active days (/week)	2042	30-49	Base-case	4.373	Mean exposure
Active days (/week)	2042	50-69	Base-case	3.642	Mean exposure
Active days (/week)	2042	70-89	Base-case	3.016	Mean exposure
Active days (/week)	2042	90+	Base-case	2.439	Mean exposure
BMI	2042	30-49	Base-case	26.985	Mean exposure
BMI	2042	50-69	Base-case	28.033	Mean exposure
BMI	2042	70-89	Base-case	27.365	Mean exposure
BMI	2042	90+	Base-case	24.725	Mean exposure
ETS prevalence	2042	30-49	Base-case	0.313	Mean exposure
ETS prevalence	2042	50-69	Base-case	0.229	Mean exposure
ETS prevalence	2042	70-89	Base-case	0.099	Mean exposure
ETS prevalence	2042	90+	Base-case	0.049	Mean exposure
Fruit and vegetables (g/day)	2042	30-49	Base-case	314.032	Mean exposure
Fruit and vegetables (g/day)	2042	50-69	Base-case	319.568	Mean exposure
Fruit and vegetables (g/day)	2042	70-89	Base-case	282.754	Mean exposure
Fruit and vegetables (g/day)	2042	90+	Base-case	257.519	Mean exposure
SBP (mmHg)	2042	30-49	Base-case	114.929	Mean exposure
SBP (mmHg)	2042	50-69	Base-case	118.846	Mean exposure
SBP (mmHg)	2042	70-89	Base-case	119.495	Mean exposure
SBP (mmHg)	2042	90+	Base-case	114.764	Mean exposure
Smoking prevalence	2042	30-49	Base-case	0.2	Mean exposure
Smoking prevalence	2042	50-69	Base-case	0.144	Mean exposure
Smoking prevalence	2042	70-89	Base-case	0.054	Mean exposure
Smoking prevalence	2042	90+	Base-case	0.01	Mean exposure
Total cholesterol (mmol/L)	2042	30-49	Base-case	4.211	Mean exposure
Total cholesterol (mmol/L)	2042	50-69	Base-case	4.105	Mean exposure
Total cholesterol (mmol/L)	2042	70-89	Base-case	3.215	Mean exposure
Total cholesterol (mmol/L)	2042	90+	Base-case	2.829	Mean exposure
Active days (/week)	2043	30-49	10% improvement	4.453	Mean exposure
Active days (/week)	2043	50-69	10% improvement	3.718	Mean exposure
Active days (/week)	2043	70-89	10% improvement	3.128	Mean exposure
Active days (/week)	2043	90+	10% improvement	2.614	Mean exposure
BMI	2043	30-49	10% improvement	26.443	Mean exposure
BMI	2043	50-69	10% improvement	27.397	Mean exposure
BMI	2043	70-89	10% improvement	26.794	Mean exposure
BMI	2043	90+	10% improvement	24.44	Mean exposure
ETS prevalence	2043	30-49	10% improvement	0.294	Mean exposure
ETS prevalence	2043	50-69	10% improvement	0.214	Mean exposure
ETS prevalence	2043	70-89	10% improvement	0.092	Mean exposure
ETS prevalence	2043	90+	10% improvement	0.046	Mean exposure
Fruit and vegetables (g/day)	2043	30-49	10% improvement	347.253	Mean exposure
Fruit and vegetables (g/day)	2043	50-69	10% improvement	352.318	Mean exposure
Fruit and vegetables (g/day)	2043	70-89	10% improvement	310.466	Mean exposure
Fruit and vegetables (g/day)	2043	90+	10% improvement	282.907	Mean exposure
SBP (mmHg)	2043	30-49	10% improvement	114.189	Mean exposure
SBP (mmHg)	2043	50-69	10% improvement	117.698	Mean exposure
SBP (mmHg)	2043	70-89	10% improvement	118.179	Mean exposure
SBP (mmHg)	2043	90+	10% improvement	113.884	Mean exposure
Smoking prevalence	2043	30-49	10% improvement	0.178	Mean exposure
Smoking prevalence	2043	50-69	10% improvement	0.13	Mean exposure
Smoking prevalence	2043	70-89	10% improvement	0.049	Mean exposure
Smoking prevalence	2043	90+	10% improvement	0.01	Mean exposure
Total cholesterol (mmol/L)	2043	30-49	10% improvement	4.126	Mean exposure
Total cholesterol (mmol/L)	2043	50-69	10% improvement	4.015	Mean exposure
Total cholesterol (mmol/L)	2043	70-89	10% improvement	3.14	Mean exposure
Total cholesterol (mmol/L)	2043	90+	10% improvement	2.757	Mean exposure
Active days (/week)	2043	30-49	Base-case	4.395	Mean exposure
Active days (/week)	2043	50-69	Base-case	3.653	Mean exposure
Active days (/week)	2043	70-89	Base-case	3.062	Mean exposure
Active days (/week)	2043	90+	Base-case	2.527	Mean exposure
BMI	2043	30-49	Base-case	26.989	Mean exposure
BMI	2043	50-69	Base-case	28.042	Mean exposure
BMI	2043	70-89	Base-case	27.36	Mean exposure
BMI	2043	90+	Base-case	24.721	Mean exposure
ETS prevalence	2043	30-49	Base-case	0.314	Mean exposure
ETS prevalence	2043	50-69	Base-case	0.23	Mean exposure
ETS prevalence	2043	70-89	Base-case	0.1	Mean exposure
ETS prevalence	2043	90+	Base-case	0.05	Mean exposure
Fruit and vegetables (g/day)	2043	30-49	Base-case	315.696	Mean exposure
Fruit and vegetables (g/day)	2043	50-69	Base-case	320.415	Mean exposure
Fruit and vegetables (g/day)	2043	70-89	Base-case	282.833	Mean exposure
Fruit and vegetables (g/day)	2043	90+	Base-case	257.89	Mean exposure
SBP (mmHg)	2043	30-49	Base-case	114.773	Mean exposure
SBP (mmHg)	2043	50-69	Base-case	118.549	Mean exposure
SBP (mmHg)	2043	70-89	Base-case	119.063	Mean exposure
SBP (mmHg)	2043	90+	Base-case	114.318	Mean exposure
Smoking prevalence	2043	30-49	Base-case	0.2	Mean exposure
Smoking prevalence	2043	50-69	Base-case	0.144	Mean exposure
Smoking prevalence	2043	70-89	Base-case	0.053	Mean exposure
Smoking prevalence	2043	90+	Base-case	0.01	Mean exposure
Total cholesterol (mmol/L)	2043	30-49	Base-case	4.18	Mean exposure
Total cholesterol (mmol/L)	2043	50-69	Base-case	4.062	Mean exposure
Total cholesterol (mmol/L)	2043	70-89	Base-case	3.155	Mean exposure
Total cholesterol (mmol/L)	2043	90+	Base-case	2.765	Mean exposure

## Sheet: Figure 2-1_2-2 projected pop si
year	agegrp10	pop size (m)	yaxis
2023	30-39	8.041	Number of people (millions)
2023	40-49	7.237	Number of people (millions)
2023	50-59	7.7	Number of people (millions)
2023	60-69	6.367	Number of people (millions)
2023	70-79	4.98	Number of people (millions)
2023	80-89	2.401	Number of people (millions)
2023	90-99	0.51	Number of people (millions)
2033	30-39	8.344	Number of people (millions)
2033	40-49	8.386	Number of people (millions)
2033	50-59	7.174	Number of people (millions)
2033	60-69	7.281	Number of people (millions)
2033	70-79	5.537	Number of people (millions)
2033	80-89	3.257	Number of people (millions)
2033	90-99	0.668	Number of people (millions)
2043	30-39	8.716	Number of people (millions)
2043	40-49	8.572	Number of people (millions)
2043	50-59	8.265	Number of people (millions)
2043	60-69	6.816	Number of people (millions)
2043	70-79	6.389	Number of people (millions)
2043	80-89	3.794	Number of people (millions)
2043	90-99	0.961	Number of people (millions)

## Sheet: Figure 5-1 prvl change age grp
scenario	year	10 year age group	median	yaxis
All	2023	30-39	0	Absolute change in major illness prevalence compared to base-case (percentage points)
All	2023	40-49	0	Absolute change in major illness prevalence compared to base-case (percentage points)
All	2023	50-59	0	Absolute change in major illness prevalence compared to base-case (percentage points)
All	2023	60-69	0	Absolute change in major illness prevalence compared to base-case (percentage points)
All	2023	70-79	0	Absolute change in major illness prevalence compared to base-case (percentage points)
All	2023	80-89	0	Absolute change in major illness prevalence compared to base-case (percentage points)
All	2023	90-99	0	Absolute change in major illness prevalence compared to base-case (percentage points)
All	2024	30-39	0	Absolute change in major illness prevalence compared to base-case (percentage points)
All	2024	40-49	0.001	Absolute change in major illness prevalence compared to base-case (percentage points)
All	2024	50-59	0.001	Absolute change in major illness prevalence compared to base-case (percentage points)
All	2024	60-69	0	Absolute change in major illness prevalence compared to base-case (percentage points)
All	2024	70-79	-0.001	Absolute change in major illness prevalence compared to base-case (percentage points)
All	2024	80-89	0	Absolute change in major illness prevalence compared to base-case (percentage points)
All	2024	90-99	0.001	Absolute change in major illness prevalence compared to base-case (percentage points)
All	2025	30-39	-0.001	Absolute change in major illness prevalence compared to base-case (percentage points)
All	2025	40-49	-0.005	Absolute change in major illness prevalence compared to base-case (percentage points)
All	2025	50-59	-0.015	Absolute change in major illness prevalence compared to base-case (percentage points)
All	2025	60-69	-0.03	Absolute change in major illness prevalence compared to base-case (percentage points)
All	2025	70-79	-0.035	Absolute change in major illness prevalence compared to base-case (percentage points)
All	2025	80-89	-0.02	Absolute change in major illness prevalence compared to base-case (percentage points)
All	2025	90-99	-0.004	Absolute change in major illness prevalence compared to base-case (percentage points)
All	2026	30-39	-0.003	Absolute change in major illness prevalence compared to base-case (percentage points)
All	2026	40-49	-0.012	Absolute change in major illness prevalence compared to base-case (percentage points)
All	2026	50-59	-0.037	Absolute change in major illness prevalence compared to base-case (percentage points)
All	2026	60-69	-0.07	Absolute change in major illness prevalence compared to base-case (percentage points)
All	2026	70-79	-0.078	Absolute change in major illness prevalence compared to base-case (percentage points)
All	2026	80-89	-0.044	Absolute change in major illness prevalence compared to base-case (percentage points)
All	2026	90-99	-0.011	Absolute change in major illness prevalence compared to base-case (percentage points)
All	2027	30-39	-0.004	Absolute change in major illness prevalence compared to base-case (percentage points)
All	2027	40-49	-0.021	Absolute change in major illness prevalence compared to base-case (percentage points)
All	2027	50-59	-0.064	Absolute change in major illness prevalence compared to base-case (percentage points)
All	2027	60-69	-0.119	Absolute change in major illness prevalence compared to base-case (percentage points)
All	2027	70-79	-0.129	Absolute change in major illness prevalence compared to base-case (percentage points)
All	2027	80-89	-0.071	Absolute change in major illness prevalence compared to base-case (percentage points)
All	2027	90-99	-0.018	Absolute change in major illness prevalence compared to base-case (percentage points)
All	2028	30-39	-0.006	Absolute change in major illness prevalence compared to base-case (percentage points)
All	2028	40-49	-0.03	Absolute change in major illness prevalence compared to base-case (percentage points)
All	2028	50-59	-0.095	Absolute change in major illness prevalence compared to base-case (percentage points)
All	2028	60-69	-0.176	Absolute change in major illness prevalence compared to base-case (percentage points)
All	2028	70-79	-0.186	Absolute change in major illness prevalence compared to base-case (percentage points)
All	2028	80-89	-0.1	Absolute change in major illness prevalence compared to base-case (percentage points)
All	2028	90-99	-0.025	Absolute change in major illness prevalence compared to base-case (percentage points)
All	2029	30-39	-0.008	Absolute change in major illness prevalence compared to base-case (percentage points)
All	2029	40-49	-0.043	Absolute change in major illness prevalence compared to base-case (percentage points)
All	2029	50-59	-0.134	Absolute change in major illness prevalence compared to base-case (percentage points)
All	2029	60-69	-0.244	Absolute change in major illness prevalence compared to base-case (percentage points)
All	2029	70-79	-0.255	Absolute change in major illness prevalence compared to base-case (percentage points)
All	2029	80-89	-0.134	Absolute change in major illness prevalence compared to base-case (percentage points)
All	2029	90-99	-0.034	Absolute change in major illness prevalence compared to base-case (percentage points)
All	2030	30-39	-0.011	Absolute change in major illness prevalence compared to base-case (percentage points)
All	2030	40-49	-0.057	Absolute change in major illness prevalence compared to base-case (percentage points)
All	2030	50-59	-0.179	Absolute change in major illness prevalence compared to base-case (percentage points)
All	2030	60-69	-0.324	Absolute change in major illness prevalence compared to base-case (percentage points)
All	2030	70-79	-0.334	Absolute change in major illness prevalence compared to base-case (percentage points)
All	2030	80-89	-0.174	Absolute change in major illness prevalence compared to base-case (percentage points)
All	2030	90-99	-0.044	Absolute change in major illness prevalence compared to base-case (percentage points)
All	2031	30-39	-0.013	Absolute change in major illness prevalence compared to base-case (percentage points)
All	2031	40-49	-0.071	Absolute change in major illness prevalence compared to base-case (percentage points)
All	2031	50-59	-0.223	Absolute change in major illness prevalence compared to base-case (percentage points)
All	2031	60-69	-0.402	Absolute change in major illness prevalence compared to base-case (percentage points)
All	2031	70-79	-0.41	Absolute change in major illness prevalence compared to base-case (percentage points)
All	2031	80-89	-0.21	Absolute change in major illness prevalence compared to base-case (percentage points)
All	2031	90-99	-0.053	Absolute change in major illness prevalence compared to base-case (percentage points)
All	2032	30-39	-0.014	Absolute change in major illness prevalence compared to base-case (percentage points)
All	2032	40-49	-0.084	Absolute change in major illness prevalence compared to base-case (percentage points)
All	2032	50-59	-0.265	Absolute change in major illness prevalence compared to base-case (percentage points)
All	2032	60-69	-0.48	Absolute change in major illness prevalence compared to base-case (percentage points)
All	2032	70-79	-0.483	Absolute change in major illness prevalence compared to base-case (percentage points)
All	2032	80-89	-0.242	Absolute change in major illness prevalence compared to base-case (percentage points)
All	2032	90-99	-0.062	Absolute change in major illness prevalence compared to base-case (percentage points)
All	2033	30-39	-0.016	Absolute change in major illness prevalence compared to base-case (percentage points)
All	2033	40-49	-0.096	Absolute change in major illness prevalence compared to base-case (percentage points)
All	2033	50-59	-0.305	Absolute change in major illness prevalence compared to base-case (percentage points)
All	2033	60-69	-0.554	Absolute change in major illness prevalence compared to base-case (percentage points)
All	2033	70-79	-0.554	Absolute change in major illness prevalence compared to base-case (percentage points)
All	2033	80-89	-0.271	Absolute change in major illness prevalence compared to base-case (percentage points)
All	2033	90-99	-0.07	Absolute change in major illness prevalence compared to base-case (percentage points)
All	2034	30-39	-0.017	Absolute change in major illness prevalence compared to base-case (percentage points)
All	2034	40-49	-0.105	Absolute change in major illness prevalence compared to base-case (percentage points)
All	2034	50-59	-0.34	Absolute change in major illness prevalence compared to base-case (percentage points)
All	2034	60-69	-0.62	Absolute change in major illness prevalence compared to base-case (percentage points)
All	2034	70-79	-0.619	Absolute change in major illness prevalence compared to base-case (percentage points)
All	2034	80-89	-0.295	Absolute change in major illness prevalence compared to base-case (percentage points)
All	2034	90-99	-0.075	Absolute change in major illness prevalence compared to base-case (percentage points)
All	2035	30-39	-0.018	Absolute change in major illness prevalence compared to base-case (percentage points)
All	2035	40-49	-0.113	Absolute change in major illness prevalence compared to base-case (percentage points)
All	2035	50-59	-0.372	Absolute change in major illness prevalence compared to base-case (percentage points)
All	2035	60-69	-0.681	Absolute change in major illness prevalence compared to base-case (percentage points)
All	2035	70-79	-0.681	Absolute change in major illness prevalence compared to base-case (percentage points)
All	2035	80-89	-0.315	Absolute change in major illness prevalence compared to base-case (percentage points)
All	2035	90-99	-0.079	Absolute change in major illness prevalence compared to base-case (percentage points)
All	2036	30-39	-0.019	Absolute change in major illness prevalence compared to base-case (percentage points)
All	2036	40-49	-0.12	Absolute change in major illness prevalence compared to base-case (percentage points)
All	2036	50-59	-0.401	Absolute change in major illness prevalence compared to base-case (percentage points)
All	2036	60-69	-0.737	Absolute change in major illness prevalence compared to base-case (percentage points)
All	2036	70-79	-0.738	Absolute change in major illness prevalence compared to base-case (percentage points)
All	2036	80-89	-0.335	Absolute change in major illness prevalence compared to base-case (percentage points)
All	2036	90-99	-0.082	Absolute change in major illness prevalence compared to base-case (percentage points)
All	2037	30-39	-0.019	Absolute change in major illness prevalence compared to base-case (percentage points)
All	2037	40-49	-0.127	Absolute change in major illness prevalence compared to base-case (percentage points)
All	2037	50-59	-0.427	Absolute change in major illness prevalence compared to base-case (percentage points)
All	2037	60-69	-0.79	Absolute change in major illness prevalence compared to base-case (percentage points)
All	2037	70-79	-0.791	Absolute change in major illness prevalence compared to base-case (percentage points)
All	2037	80-89	-0.357	Absolute change in major illness prevalence compared to base-case (percentage points)
All	2037	90-99	-0.085	Absolute change in major illness prevalence compared to base-case (percentage points)
All	2038	30-39	-0.02	Absolute change in major illness prevalence compared to base-case (percentage points)
All	2038	40-49	-0.133	Absolute change in major illness prevalence compared to base-case (percentage points)
All	2038	50-59	-0.45	Absolute change in major illness prevalence compared to base-case (percentage points)
All	2038	60-69	-0.839	Absolute change in major illness prevalence compared to base-case (percentage points)
All	2038	70-79	-0.839	Absolute change in major illness prevalence compared to base-case (percentage points)
All	2038	80-89	-0.377	Absolute change in major illness prevalence compared to base-case (percentage points)
All	2038	90-99	-0.087	Absolute change in major illness prevalence compared to base-case (percentage points)
All	2039	30-39	-0.02	Absolute change in major illness prevalence compared to base-case (percentage points)
All	2039	40-49	-0.138	Absolute change in major illness prevalence compared to base-case (percentage points)
All	2039	50-59	-0.472	Absolute change in major illness prevalence compared to base-case (percentage points)
All	2039	60-69	-0.882	Absolute change in major illness prevalence compared to base-case (percentage points)
All	2039	70-79	-0.881	Absolute change in major illness prevalence compared to base-case (percentage points)
All	2039	80-89	-0.398	Absolute change in major illness prevalence compared to base-case (percentage points)
All	2039	90-99	-0.091	Absolute change in major illness prevalence compared to base-case (percentage points)
All	2040	30-39	-0.02	Absolute change in major illness prevalence compared to base-case (percentage points)
All	2040	40-49	-0.142	Absolute change in major illness prevalence compared to base-case (percentage points)
All	2040	50-59	-0.491	Absolute change in major illness prevalence compared to base-case (percentage points)
All	2040	60-69	-0.921	Absolute change in major illness prevalence compared to base-case (percentage points)
All	2040	70-79	-0.917	Absolute change in major illness prevalence compared to base-case (percentage points)
All	2040	80-89	-0.417	Absolute change in major illness prevalence compared to base-case (percentage points)
All	2040	90-99	-0.095	Absolute change in major illness prevalence compared to base-case (percentage points)
All	2041	30-39	-0.02	Absolute change in major illness prevalence compared to base-case (percentage points)
All	2041	40-49	-0.146	Absolute change in major illness prevalence compared to base-case (percentage points)
All	2041	50-59	-0.509	Absolute change in major illness prevalence compared to base-case (percentage points)
All	2041	60-69	-0.956	Absolute change in major illness prevalence compared to base-case (percentage points)
All	2041	70-79	-0.948	Absolute change in major illness prevalence compared to base-case (percentage points)
All	2041	80-89	-0.436	Absolute change in major illness prevalence compared to base-case (percentage points)
All	2041	90-99	-0.099	Absolute change in major illness prevalence compared to base-case (percentage points)
All	2042	30-39	-0.019	Absolute change in major illness prevalence compared to base-case (percentage points)
All	2042	40-49	-0.149	Absolute change in major illness prevalence compared to base-case (percentage points)
All	2042	50-59	-0.524	Absolute change in major illness prevalence compared to base-case (percentage points)
All	2042	60-69	-0.986	Absolute change in major illness prevalence compared to base-case (percentage points)
All	2042	70-79	-0.974	Absolute change in major illness prevalence compared to base-case (percentage points)
All	2042	80-89	-0.454	Absolute change in major illness prevalence compared to base-case (percentage points)
All	2042	90-99	-0.104	Absolute change in major illness prevalence compared to base-case (percentage points)
All	2043	30-39	-0.018	Absolute change in major illness prevalence compared to base-case (percentage points)
All	2043	40-49	-0.151	Absolute change in major illness prevalence compared to base-case (percentage points)
All	2043	50-59	-0.537	Absolute change in major illness prevalence compared to base-case (percentage points)
All	2043	60-69	-1.012	Absolute change in major illness prevalence compared to base-case (percentage points)
All	2043	70-79	-0.994	Absolute change in major illness prevalence compared to base-case (percentage points)
All	2043	80-89	-0.471	Absolute change in major illness prevalence compared to base-case (percentage points)
All	2043	90-99	-0.11	Absolute change in major illness prevalence compared to base-case (percentage points)
BMI	2023	30-39	0	Absolute change in major illness prevalence compared to base-case (percentage points)
BMI	2023	40-49	0	Absolute change in major illness prevalence compared to base-case (percentage points)
BMI	2023	50-59	0	Absolute change in major illness prevalence compared to base-case (percentage points)
BMI	2023	60-69	0	Absolute change in major illness prevalence compared to base-case (percentage points)
BMI	2023	70-79	0	Absolute change in major illness prevalence compared to base-case (percentage points)
BMI	2023	80-89	0	Absolute change in major illness prevalence compared to base-case (percentage points)
BMI	2023	90-99	0	Absolute change in major illness prevalence compared to base-case (percentage points)
BMI	2024	30-39	0	Absolute change in major illness prevalence compared to base-case (percentage points)
BMI	2024	40-49	0.001	Absolute change in major illness prevalence compared to base-case (percentage points)
BMI	2024	50-59	0.002	Absolute change in major illness prevalence compared to base-case (percentage points)
BMI	2024	60-69	0.004	Absolute change in major illness prevalence compared to base-case (percentage points)
BMI	2024	70-79	0.003	Absolute change in major illness prevalence compared to base-case (percentage points)
BMI	2024	80-89	0.002	Absolute change in major illness prevalence compared to base-case (percentage points)
BMI	2024	90-99	0.001	Absolute change in major illness prevalence compared to base-case (percentage points)
BMI	2025	30-39	-0.001	Absolute change in major illness prevalence compared to base-case (percentage points)
BMI	2025	40-49	-0.003	Absolute change in major illness prevalence compared to base-case (percentage points)
BMI	2025	50-59	-0.01	Absolute change in major illness prevalence compared to base-case (percentage points)
BMI	2025	60-69	-0.017	Absolute change in major illness prevalence compared to base-case (percentage points)
BMI	2025	70-79	-0.019	Absolute change in major illness prevalence compared to base-case (percentage points)
BMI	2025	80-89	-0.011	Absolute change in major illness prevalence compared to base-case (percentage points)
BMI	2025	90-99	-0.002	Absolute change in major illness prevalence compared to base-case (percentage points)
BMI	2026	30-39	-0.002	Absolute change in major illness prevalence compared to base-case (percentage points)
BMI	2026	40-49	-0.009	Absolute change in major illness prevalence compared to base-case (percentage points)
BMI	2026	50-59	-0.026	Absolute change in major illness prevalence compared to base-case (percentage points)
BMI	2026	60-69	-0.046	Absolute change in major illness prevalence compared to base-case (percentage points)
BMI	2026	70-79	-0.049	Absolute change in major illness prevalence compared to base-case (percentage points)
BMI	2026	80-89	-0.027	Absolute change in major illness prevalence compared to base-case (percentage points)
BMI	2026	90-99	-0.005	Absolute change in major illness prevalence compared to base-case (percentage points)
BMI	2027	30-39	-0.003	Absolute change in major illness prevalence compared to base-case (percentage points)
BMI	2027	40-49	-0.015	Absolute change in major illness prevalence compared to base-case (percentage points)
BMI	2027	50-59	-0.047	Absolute change in major illness prevalence compared to base-case (percentage points)
BMI	2027	60-69	-0.084	Absolute change in major illness prevalence compared to base-case (percentage points)
BMI	2027	70-79	-0.086	Absolute change in major illness prevalence compared to base-case (percentage points)
BMI	2027	80-89	-0.047	Absolute change in major illness prevalence compared to base-case (percentage points)
BMI	2027	90-99	-0.01	Absolute change in major illness prevalence compared to base-case (percentage points)
BMI	2028	30-39	-0.004	Absolute change in major illness prevalence compared to base-case (percentage points)
BMI	2028	40-49	-0.023	Absolute change in major illness prevalence compared to base-case (percentage points)
BMI	2028	50-59	-0.071	Absolute change in major illness prevalence compared to base-case (percentage points)
BMI	2028	60-69	-0.127	Absolute change in major illness prevalence compared to base-case (percentage points)
BMI	2028	70-79	-0.13	Absolute change in major illness prevalence compared to base-case (percentage points)
BMI	2028	80-89	-0.068	Absolute change in major illness prevalence compared to base-case (percentage points)
BMI	2028	90-99	-0.015	Absolute change in major illness prevalence compared to base-case (percentage points)
BMI	2029	30-39	-0.006	Absolute change in major illness prevalence compared to base-case (percentage points)
BMI	2029	40-49	-0.033	Absolute change in major illness prevalence compared to base-case (percentage points)
BMI	2029	50-59	-0.1	Absolute change in major illness prevalence compared to base-case (percentage points)
BMI	2029	60-69	-0.18	Absolute change in major illness prevalence compared to base-case (percentage points)
BMI	2029	70-79	-0.183	Absolute change in major illness prevalence compared to base-case (percentage points)
BMI	2029	80-89	-0.094	Absolute change in major illness prevalence compared to base-case (percentage points)
BMI	2029	90-99	-0.021	Absolute change in major illness prevalence compared to base-case (percentage points)
BMI	2030	30-39	-0.008	Absolute change in major illness prevalence compared to base-case (percentage points)
BMI	2030	40-49	-0.044	Absolute change in major illness prevalence compared to base-case (percentage points)
BMI	2030	50-59	-0.135	Absolute change in major illness prevalence compared to base-case (percentage points)
BMI	2030	60-69	-0.244	Absolute change in major illness prevalence compared to base-case (percentage points)
BMI	2030	70-79	-0.245	Absolute change in major illness prevalence compared to base-case (percentage points)
BMI	2030	80-89	-0.124	Absolute change in major illness prevalence compared to base-case (percentage points)
BMI	2030	90-99	-0.029	Absolute change in major illness prevalence compared to base-case (percentage points)
BMI	2031	30-39	-0.009	Absolute change in major illness prevalence compared to base-case (percentage points)
BMI	2031	40-49	-0.055	Absolute change in major illness prevalence compared to base-case (percentage points)
BMI	2031	50-59	-0.169	Absolute change in major illness prevalence compared to base-case (percentage points)
BMI	2031	60-69	-0.306	Absolute change in major illness prevalence compared to base-case (percentage points)
BMI	2031	70-79	-0.306	Absolute change in major illness prevalence compared to base-case (percentage points)
BMI	2031	80-89	-0.152	Absolute change in major illness prevalence compared to base-case (percentage points)
BMI	2031	90-99	-0.036	Absolute change in major illness prevalence compared to base-case (percentage points)
BMI	2032	30-39	-0.011	Absolute change in major illness prevalence compared to base-case (percentage points)
BMI	2032	40-49	-0.065	Absolute change in major illness prevalence compared to base-case (percentage points)
BMI	2032	50-59	-0.202	Absolute change in major illness prevalence compared to base-case (percentage points)
BMI	2032	60-69	-0.367	Absolute change in major illness prevalence compared to base-case (percentage points)
BMI	2032	70-79	-0.365	Absolute change in major illness prevalence compared to base-case (percentage points)
BMI	2032	80-89	-0.177	Absolute change in major illness prevalence compared to base-case (percentage points)
BMI	2032	90-99	-0.043	Absolute change in major illness prevalence compared to base-case (percentage points)
BMI	2033	30-39	-0.012	Absolute change in major illness prevalence compared to base-case (percentage points)
BMI	2033	40-49	-0.075	Absolute change in major illness prevalence compared to base-case (percentage points)
BMI	2033	50-59	-0.234	Absolute change in major illness prevalence compared to base-case (percentage points)
BMI	2033	60-69	-0.425	Absolute change in major illness prevalence compared to base-case (percentage points)
BMI	2033	70-79	-0.423	Absolute change in major illness prevalence compared to base-case (percentage points)
BMI	2033	80-89	-0.201	Absolute change in major illness prevalence compared to base-case (percentage points)
BMI	2033	90-99	-0.05	Absolute change in major illness prevalence compared to base-case (percentage points)
BMI	2034	30-39	-0.012	Absolute change in major illness prevalence compared to base-case (percentage points)
BMI	2034	40-49	-0.083	Absolute change in major illness prevalence compared to base-case (percentage points)
BMI	2034	50-59	-0.264	Absolute change in major illness prevalence compared to base-case (percentage points)
BMI	2034	60-69	-0.478	Absolute change in major illness prevalence compared to base-case (percentage points)
BMI	2034	70-79	-0.477	Absolute change in major illness prevalence compared to base-case (percentage points)
BMI	2034	80-89	-0.223	Absolute change in major illness prevalence compared to base-case (percentage points)
BMI	2034	90-99	-0.056	Absolute change in major illness prevalence compared to base-case (percentage points)
BMI	2035	30-39	-0.013	Absolute change in major illness prevalence compared to base-case (percentage points)
BMI	2035	40-49	-0.091	Absolute change in major illness prevalence compared to base-case (percentage points)
BMI	2035	50-59	-0.291	Absolute change in major illness prevalence compared to base-case (percentage points)
BMI	2035	60-69	-0.527	Absolute change in major illness prevalence compared to base-case (percentage points)
BMI	2035	70-79	-0.53	Absolute change in major illness prevalence compared to base-case (percentage points)
BMI	2035	80-89	-0.243	Absolute change in major illness prevalence compared to base-case (percentage points)
BMI	2035	90-99	-0.06	Absolute change in major illness prevalence compared to base-case (percentage points)
BMI	2036	30-39	-0.014	Absolute change in major illness prevalence compared to base-case (percentage points)
BMI	2036	40-49	-0.098	Absolute change in major illness prevalence compared to base-case (percentage points)
BMI	2036	50-59	-0.316	Absolute change in major illness prevalence compared to base-case (percentage points)
BMI	2036	60-69	-0.572	Absolute change in major illness prevalence compared to base-case (percentage points)
BMI	2036	70-79	-0.577	Absolute change in major illness prevalence compared to base-case (percentage points)
BMI	2036	80-89	-0.263	Absolute change in major illness prevalence compared to base-case (percentage points)
BMI	2036	90-99	-0.064	Absolute change in major illness prevalence compared to base-case (percentage points)
BMI	2037	30-39	-0.014	Absolute change in major illness prevalence compared to base-case (percentage points)
BMI	2037	40-49	-0.104	Absolute change in major illness prevalence compared to base-case (percentage points)
BMI	2037	50-59	-0.339	Absolute change in major illness prevalence compared to base-case (percentage points)
BMI	2037	60-69	-0.613	Absolute change in major illness prevalence compared to base-case (percentage points)
BMI	2037	70-79	-0.62	Absolute change in major illness prevalence compared to base-case (percentage points)
BMI	2037	80-89	-0.284	Absolute change in major illness prevalence compared to base-case (percentage points)
BMI	2037	90-99	-0.067	Absolute change in major illness prevalence compared to base-case (percentage points)
BMI	2038	30-39	-0.014	Absolute change in major illness prevalence compared to base-case (percentage points)
BMI	2038	40-49	-0.109	Absolute change in major illness prevalence compared to base-case (percentage points)
BMI	2038	50-59	-0.358	Absolute change in major illness prevalence compared to base-case (percentage points)
BMI	2038	60-69	-0.651	Absolute change in major illness prevalence compared to base-case (percentage points)
BMI	2038	70-79	-0.659	Absolute change in major illness prevalence compared to base-case (percentage points)
BMI	2038	80-89	-0.304	Absolute change in major illness prevalence compared to base-case (percentage points)
BMI	2038	90-99	-0.069	Absolute change in major illness prevalence compared to base-case (percentage points)
BMI	2039	30-39	-0.014	Absolute change in major illness prevalence compared to base-case (percentage points)
BMI	2039	40-49	-0.113	Absolute change in major illness prevalence compared to base-case (percentage points)
BMI	2039	50-59	-0.376	Absolute change in major illness prevalence compared to base-case (percentage points)
BMI	2039	60-69	-0.685	Absolute change in major illness prevalence compared to base-case (percentage points)
BMI	2039	70-79	-0.693	Absolute change in major illness prevalence compared to base-case (percentage points)
BMI	2039	80-89	-0.323	Absolute change in major illness prevalence compared to base-case (percentage points)
BMI	2039	90-99	-0.072	Absolute change in major illness prevalence compared to base-case (percentage points)
BMI	2040	30-39	-0.014	Absolute change in major illness prevalence compared to base-case (percentage points)
BMI	2040	40-49	-0.116	Absolute change in major illness prevalence compared to base-case (percentage points)
BMI	2040	50-59	-0.392	Absolute change in major illness prevalence compared to base-case (percentage points)
BMI	2040	60-69	-0.717	Absolute change in major illness prevalence compared to base-case (percentage points)
BMI	2040	70-79	-0.722	Absolute change in major illness prevalence compared to base-case (percentage points)
BMI	2040	80-89	-0.34	Absolute change in major illness prevalence compared to base-case (percentage points)
BMI	2040	90-99	-0.075	Absolute change in major illness prevalence compared to base-case (percentage points)
BMI	2041	30-39	-0.014	Absolute change in major illness prevalence compared to base-case (percentage points)
BMI	2041	40-49	-0.118	Absolute change in major illness prevalence compared to base-case (percentage points)
BMI	2041	50-59	-0.405	Absolute change in major illness prevalence compared to base-case (percentage points)
BMI	2041	60-69	-0.744	Absolute change in major illness prevalence compared to base-case (percentage points)
BMI	2041	70-79	-0.747	Absolute change in major illness prevalence compared to base-case (percentage points)
BMI	2041	80-89	-0.356	Absolute change in major illness prevalence compared to base-case (percentage points)
BMI	2041	90-99	-0.078	Absolute change in major illness prevalence compared to base-case (percentage points)
BMI	2042	30-39	-0.014	Absolute change in major illness prevalence compared to base-case (percentage points)
BMI	2042	40-49	-0.119	Absolute change in major illness prevalence compared to base-case (percentage points)
BMI	2042	50-59	-0.417	Absolute change in major illness prevalence compared to base-case (percentage points)
BMI	2042	60-69	-0.769	Absolute change in major illness prevalence compared to base-case (percentage points)
BMI	2042	70-79	-0.768	Absolute change in major illness prevalence compared to base-case (percentage points)
BMI	2042	80-89	-0.37	Absolute change in major illness prevalence compared to base-case (percentage points)
BMI	2042	90-99	-0.08	Absolute change in major illness prevalence compared to base-case (percentage points)
BMI	2043	30-39	-0.014	Absolute change in major illness prevalence compared to base-case (percentage points)
BMI	2043	40-49	-0.12	Absolute change in major illness prevalence compared to base-case (percentage points)
BMI	2043	50-59	-0.426	Absolute change in major illness prevalence compared to base-case (percentage points)
BMI	2043	60-69	-0.79	Absolute change in major illness prevalence compared to base-case (percentage points)
BMI	2043	70-79	-0.784	Absolute change in major illness prevalence compared to base-case (percentage points)
BMI	2043	80-89	-0.383	Absolute change in major illness prevalence compared to base-case (percentage points)
BMI	2043	90-99	-0.083	Absolute change in major illness prevalence compared to base-case (percentage points)
Fruit & veg	2023	30-39	0	Absolute change in major illness prevalence compared to base-case (percentage points)
Fruit & veg	2023	40-49	0	Absolute change in major illness prevalence compared to base-case (percentage points)
Fruit & veg	2023	50-59	0	Absolute change in major illness prevalence compared to base-case (percentage points)
Fruit & veg	2023	60-69	0	Absolute change in major illness prevalence compared to base-case (percentage points)
Fruit & veg	2023	70-79	0	Absolute change in major illness prevalence compared to base-case (percentage points)
Fruit & veg	2023	80-89	0	Absolute change in major illness prevalence compared to base-case (percentage points)
Fruit & veg	2023	90-99	0	Absolute change in major illness prevalence compared to base-case (percentage points)
Fruit & veg	2024	30-39	0	Absolute change in major illness prevalence compared to base-case (percentage points)
Fruit & veg	2024	40-49	0	Absolute change in major illness prevalence compared to base-case (percentage points)
Fruit & veg	2024	50-59	0	Absolute change in major illness prevalence compared to base-case (percentage points)
Fruit & veg	2024	60-69	0	Absolute change in major illness prevalence compared to base-case (percentage points)
Fruit & veg	2024	70-79	0	Absolute change in major illness prevalence compared to base-case (percentage points)
Fruit & veg	2024	80-89	0	Absolute change in major illness prevalence compared to base-case (percentage points)
Fruit & veg	2024	90-99	0	Absolute change in major illness prevalence compared to base-case (percentage points)
Fruit & veg	2025	30-39	0	Absolute change in major illness prevalence compared to base-case (percentage points)
Fruit & veg	2025	40-49	0	Absolute change in major illness prevalence compared to base-case (percentage points)
Fruit & veg	2025	50-59	0	Absolute change in major illness prevalence compared to base-case (percentage points)
Fruit & veg	2025	60-69	0	Absolute change in major illness prevalence compared to base-case (percentage points)
Fruit & veg	2025	70-79	-0.001	Absolute change in major illness prevalence compared to base-case (percentage points)
Fruit & veg	2025	80-89	0	Absolute change in major illness prevalence compared to base-case (percentage points)
Fruit & veg	2025	90-99	0	Absolute change in major illness prevalence compared to base-case (percentage points)
Fruit & veg	2026	30-39	0	Absolute change in major illness prevalence compared to base-case (percentage points)
Fruit & veg	2026	40-49	0	Absolute change in major illness prevalence compared to base-case (percentage points)
Fruit & veg	2026	50-59	-0.001	Absolute change in major illness prevalence compared to base-case (percentage points)
Fruit & veg	2026	60-69	-0.001	Absolute change in major illness prevalence compared to base-case (percentage points)
Fruit & veg	2026	70-79	-0.002	Absolute change in major illness prevalence compared to base-case (percentage points)
Fruit & veg	2026	80-89	-0.001	Absolute change in major illness prevalence compared to base-case (percentage points)
Fruit & veg	2026	90-99	0	Absolute change in major illness prevalence compared to base-case (percentage points)
Fruit & veg	2027	30-39	0	Absolute change in major illness prevalence compared to base-case (percentage points)
Fruit & veg	2027	40-49	0	Absolute change in major illness prevalence compared to base-case (percentage points)
Fruit & veg	2027	50-59	-0.001	Absolute change in major illness prevalence compared to base-case (percentage points)
Fruit & veg	2027	60-69	-0.002	Absolute change in major illness prevalence compared to base-case (percentage points)
Fruit & veg	2027	70-79	-0.003	Absolute change in major illness prevalence compared to base-case (percentage points)
Fruit & veg	2027	80-89	-0.001	Absolute change in major illness prevalence compared to base-case (percentage points)
Fruit & veg	2027	90-99	0	Absolute change in major illness prevalence compared to base-case (percentage points)
Fruit & veg	2028	30-39	0	Absolute change in major illness prevalence compared to base-case (percentage points)
Fruit & veg	2028	40-49	0	Absolute change in major illness prevalence compared to base-case (percentage points)
Fruit & veg	2028	50-59	-0.002	Absolute change in major illness prevalence compared to base-case (percentage points)
Fruit & veg	2028	60-69	-0.003	Absolute change in major illness prevalence compared to base-case (percentage points)
Fruit & veg	2028	70-79	-0.004	Absolute change in major illness prevalence compared to base-case (percentage points)
Fruit & veg	2028	80-89	-0.002	Absolute change in major illness prevalence compared to base-case (percentage points)
Fruit & veg	2028	90-99	0	Absolute change in major illness prevalence compared to base-case (percentage points)
Fruit & veg	2029	30-39	0	Absolute change in major illness prevalence compared to base-case (percentage points)
Fruit & veg	2029	40-49	0	Absolute change in major illness prevalence compared to base-case (percentage points)
Fruit & veg	2029	50-59	-0.003	Absolute change in major illness prevalence compared to base-case (percentage points)
Fruit & veg	2029	60-69	-0.005	Absolute change in major illness prevalence compared to base-case (percentage points)
Fruit & veg	2029	70-79	-0.006	Absolute change in major illness prevalence compared to base-case (percentage points)
Fruit & veg	2029	80-89	-0.004	Absolute change in major illness prevalence compared to base-case (percentage points)
Fruit & veg	2029	90-99	0	Absolute change in major illness prevalence compared to base-case (percentage points)
Fruit & veg	2030	30-39	0	Absolute change in major illness prevalence compared to base-case (percentage points)
Fruit & veg	2030	40-49	-0.001	Absolute change in major illness prevalence compared to base-case (percentage points)
Fruit & veg	2030	50-59	-0.004	Absolute change in major illness prevalence compared to base-case (percentage points)
Fruit & veg	2030	60-69	-0.007	Absolute change in major illness prevalence compared to base-case (percentage points)
Fruit & veg	2030	70-79	-0.008	Absolute change in major illness prevalence compared to base-case (percentage points)
Fruit & veg	2030	80-89	-0.005	Absolute change in major illness prevalence compared to base-case (percentage points)
Fruit & veg	2030	90-99	0.001	Absolute change in major illness prevalence compared to base-case (percentage points)
Fruit & veg	2031	30-39	0	Absolute change in major illness prevalence compared to base-case (percentage points)
Fruit & veg	2031	40-49	-0.001	Absolute change in major illness prevalence compared to base-case (percentage points)
Fruit & veg	2031	50-59	-0.005	Absolute change in major illness prevalence compared to base-case (percentage points)
Fruit & veg	2031	60-69	-0.008	Absolute change in major illness prevalence compared to base-case (percentage points)
Fruit & veg	2031	70-79	-0.01	Absolute change in major illness prevalence compared to base-case (percentage points)
Fruit & veg	2031	80-89	-0.007	Absolute change in major illness prevalence compared to base-case (percentage points)
Fruit & veg	2031	90-99	0.001	Absolute change in major illness prevalence compared to base-case (percentage points)
Fruit & veg	2032	30-39	0	Absolute change in major illness prevalence compared to base-case (percentage points)
Fruit & veg	2032	40-49	-0.001	Absolute change in major illness prevalence compared to base-case (percentage points)
Fruit & veg	2032	50-59	-0.006	Absolute change in major illness prevalence compared to base-case (percentage points)
Fruit & veg	2032	60-69	-0.01	Absolute change in major illness prevalence compared to base-case (percentage points)
Fruit & veg	2032	70-79	-0.012	Absolute change in major illness prevalence compared to base-case (percentage points)
Fruit & veg	2032	80-89	-0.008	Absolute change in major illness prevalence compared to base-case (percentage points)
Fruit & veg	2032	90-99	0.001	Absolute change in major illness prevalence compared to base-case (percentage points)
Fruit & veg	2033	30-39	0	Absolute change in major illness prevalence compared to base-case (percentage points)
Fruit & veg	2033	40-49	-0.002	Absolute change in major illness prevalence compared to base-case (percentage points)
Fruit & veg	2033	50-59	-0.006	Absolute change in major illness prevalence compared to base-case (percentage points)
Fruit & veg	2033	60-69	-0.012	Absolute change in major illness prevalence compared to base-case (percentage points)
Fruit & veg	2033	70-79	-0.013	Absolute change in major illness prevalence compared to base-case (percentage points)
Fruit & veg	2033	80-89	-0.009	Absolute change in major illness prevalence compared to base-case (percentage points)
Fruit & veg	2033	90-99	0.001	Absolute change in major illness prevalence compared to base-case (percentage points)
Fruit & veg	2034	30-39	0	Absolute change in major illness prevalence compared to base-case (percentage points)
Fruit & veg	2034	40-49	-0.002	Absolute change in major illness prevalence compared to base-case (percentage points)
Fruit & veg	2034	50-59	-0.007	Absolute change in major illness prevalence compared to base-case (percentage points)
Fruit & veg	2034	60-69	-0.014	Absolute change in major illness prevalence compared to base-case (percentage points)
Fruit & veg	2034	70-79	-0.015	Absolute change in major illness prevalence compared to base-case (percentage points)
Fruit & veg	2034	80-89	-0.011	Absolute change in major illness prevalence compared to base-case (percentage points)
Fruit & veg	2034	90-99	0.001	Absolute change in major illness prevalence compared to base-case (percentage points)
Fruit & veg	2035	30-39	0	Absolute change in major illness prevalence compared to base-case (percentage points)
Fruit & veg	2035	40-49	-0.002	Absolute change in major illness prevalence compared to base-case (percentage points)
Fruit & veg	2035	50-59	-0.007	Absolute change in major illness prevalence compared to base-case (percentage points)
Fruit & veg	2035	60-69	-0.015	Absolute change in major illness prevalence compared to base-case (percentage points)
Fruit & veg	2035	70-79	-0.017	Absolute change in major illness prevalence compared to base-case (percentage points)
Fruit & veg	2035	80-89	-0.012	Absolute change in major illness prevalence compared to base-case (percentage points)
Fruit & veg	2035	90-99	0.001	Absolute change in major illness prevalence compared to base-case (percentage points)
Fruit & veg	2036	30-39	0	Absolute change in major illness prevalence compared to base-case (percentage points)
Fruit & veg	2036	40-49	-0.002	Absolute change in major illness prevalence compared to base-case (percentage points)
Fruit & veg	2036	50-59	-0.007	Absolute change in major illness prevalence compared to base-case (percentage points)
Fruit & veg	2036	60-69	-0.016	Absolute change in major illness prevalence compared to base-case (percentage points)
Fruit & veg	2036	70-79	-0.018	Absolute change in major illness prevalence compared to base-case (percentage points)
Fruit & veg	2036	80-89	-0.013	Absolute change in major illness prevalence compared to base-case (percentage points)
Fruit & veg	2036	90-99	0.001	Absolute change in major illness prevalence compared to base-case (percentage points)
Fruit & veg	2037	30-39	0	Absolute change in major illness prevalence compared to base-case (percentage points)
Fruit & veg	2037	40-49	-0.002	Absolute change in major illness prevalence compared to base-case (percentage points)
Fruit & veg	2037	50-59	-0.008	Absolute change in major illness prevalence compared to base-case (percentage points)
Fruit & veg	2037	60-69	-0.017	Absolute change in major illness prevalence compared to base-case (percentage points)
Fruit & veg	2037	70-79	-0.02	Absolute change in major illness prevalence compared to base-case (percentage points)
Fruit & veg	2037	80-89	-0.014	Absolute change in major illness prevalence compared to base-case (percentage points)
Fruit & veg	2037	90-99	0	Absolute change in major illness prevalence compared to base-case (percentage points)
Fruit & veg	2038	30-39	0	Absolute change in major illness prevalence compared to base-case (percentage points)
Fruit & veg	2038	40-49	-0.003	Absolute change in major illness prevalence compared to base-case (percentage points)
Fruit & veg	2038	50-59	-0.008	Absolute change in major illness prevalence compared to base-case (percentage points)
Fruit & veg	2038	60-69	-0.018	Absolute change in major illness prevalence compared to base-case (percentage points)
Fruit & veg	2038	70-79	-0.022	Absolute change in major illness prevalence compared to base-case (percentage points)
Fruit & veg	2038	80-89	-0.014	Absolute change in major illness prevalence compared to base-case (percentage points)
Fruit & veg	2038	90-99	0	Absolute change in major illness prevalence compared to base-case (percentage points)
Fruit & veg	2039	30-39	0	Absolute change in major illness prevalence compared to base-case (percentage points)
Fruit & veg	2039	40-49	-0.003	Absolute change in major illness prevalence compared to base-case (percentage points)
Fruit & veg	2039	50-59	-0.009	Absolute change in major illness prevalence compared to base-case (percentage points)
Fruit & veg	2039	60-69	-0.019	Absolute change in major illness prevalence compared to base-case (percentage points)
Fruit & veg	2039	70-79	-0.023	Absolute change in major illness prevalence compared to base-case (percentage points)
Fruit & veg	2039	80-89	-0.015	Absolute change in major illness prevalence compared to base-case (percentage points)
Fruit & veg	2039	90-99	-0.001	Absolute change in major illness prevalence compared to base-case (percentage points)
Fruit & veg	2040	30-39	0	Absolute change in major illness prevalence compared to base-case (percentage points)
Fruit & veg	2040	40-49	-0.003	Absolute change in major illness prevalence compared to base-case (percentage points)
Fruit & veg	2040	50-59	-0.01	Absolute change in major illness prevalence compared to base-case (percentage points)
Fruit & veg	2040	60-69	-0.019	Absolute change in major illness prevalence compared to base-case (percentage points)
Fruit & veg	2040	70-79	-0.024	Absolute change in major illness prevalence compared to base-case (percentage points)
Fruit & veg	2040	80-89	-0.016	Absolute change in major illness prevalence compared to base-case (percentage points)
Fruit & veg	2040	90-99	-0.001	Absolute change in major illness prevalence compared to base-case (percentage points)
Fruit & veg	2041	30-39	0	Absolute change in major illness prevalence compared to base-case (percentage points)
Fruit & veg	2041	40-49	-0.003	Absolute change in major illness prevalence compared to base-case (percentage points)
Fruit & veg	2041	50-59	-0.01	Absolute change in major illness prevalence compared to base-case (percentage points)
Fruit & veg	2041	60-69	-0.02	Absolute change in major illness prevalence compared to base-case (percentage points)
Fruit & veg	2041	70-79	-0.025	Absolute change in major illness prevalence compared to base-case (percentage points)
Fruit & veg	2041	80-89	-0.017	Absolute change in major illness prevalence compared to base-case (percentage points)
Fruit & veg	2041	90-99	-0.002	Absolute change in major illness prevalence compared to base-case (percentage points)
Fruit & veg	2042	30-39	0	Absolute change in major illness prevalence compared to base-case (percentage points)
Fruit & veg	2042	40-49	-0.003	Absolute change in major illness prevalence compared to base-case (percentage points)
Fruit & veg	2042	50-59	-0.011	Absolute change in major illness prevalence compared to base-case (percentage points)
Fruit & veg	2042	60-69	-0.02	Absolute change in major illness prevalence compared to base-case (percentage points)
Fruit & veg	2042	70-79	-0.026	Absolute change in major illness prevalence compared to base-case (percentage points)
Fruit & veg	2042	80-89	-0.017	Absolute change in major illness prevalence compared to base-case (percentage points)
Fruit & veg	2042	90-99	-0.003	Absolute change in major illness prevalence compared to base-case (percentage points)
Fruit & veg	2043	30-39	0	Absolute change in major illness prevalence compared to base-case (percentage points)
Fruit & veg	2043	40-49	-0.003	Absolute change in major illness prevalence compared to base-case (percentage points)
Fruit & veg	2043	50-59	-0.012	Absolute change in major illness prevalence compared to base-case (percentage points)
Fruit & veg	2043	60-69	-0.019	Absolute change in major illness prevalence compared to base-case (percentage points)
Fruit & veg	2043	70-79	-0.027	Absolute change in major illness prevalence compared to base-case (percentage points)
Fruit & veg	2043	80-89	-0.018	Absolute change in major illness prevalence compared to base-case (percentage points)
Fruit & veg	2043	90-99	-0.005	Absolute change in major illness prevalence compared to base-case (percentage points)
Physical activity	2023	30-39	0	Absolute change in major illness prevalence compared to base-case (percentage points)
Physical activity	2023	40-49	0	Absolute change in major illness prevalence compared to base-case (percentage points)
Physical activity	2023	50-59	0	Absolute change in major illness prevalence compared to base-case (percentage points)
Physical activity	2023	60-69	0	Absolute change in major illness prevalence compared to base-case (percentage points)
Physical activity	2023	70-79	0	Absolute change in major illness prevalence compared to base-case (percentage points)
Physical activity	2023	80-89	0	Absolute change in major illness prevalence compared to base-case (percentage points)
Physical activity	2023	90-99	0	Absolute change in major illness prevalence compared to base-case (percentage points)
Physical activity	2024	30-39	0	Absolute change in major illness prevalence compared to base-case (percentage points)
Physical activity	2024	40-49	0	Absolute change in major illness prevalence compared to base-case (percentage points)
Physical activity	2024	50-59	0	Absolute change in major illness prevalence compared to base-case (percentage points)
Physical activity	2024	60-69	0	Absolute change in major illness prevalence compared to base-case (percentage points)
Physical activity	2024	70-79	0	Absolute change in major illness prevalence compared to base-case (percentage points)
Physical activity	2024	80-89	0	Absolute change in major illness prevalence compared to base-case (percentage points)
Physical activity	2024	90-99	0	Absolute change in major illness prevalence compared to base-case (percentage points)
Physical activity	2025	30-39	0	Absolute change in major illness prevalence compared to base-case (percentage points)
Physical activity	2025	40-49	0	Absolute change in major illness prevalence compared to base-case (percentage points)
Physical activity	2025	50-59	0	Absolute change in major illness prevalence compared to base-case (percentage points)
Physical activity	2025	60-69	0	Absolute change in major illness prevalence compared to base-case (percentage points)
Physical activity	2025	70-79	-0.001	Absolute change in major illness prevalence compared to base-case (percentage points)
Physical activity	2025	80-89	0	Absolute change in major illness prevalence compared to base-case (percentage points)
Physical activity	2025	90-99	0	Absolute change in major illness prevalence compared to base-case (percentage points)
Physical activity	2026	30-39	0	Absolute change in major illness prevalence compared to base-case (percentage points)
Physical activity	2026	40-49	0	Absolute change in major illness prevalence compared to base-case (percentage points)
Physical activity	2026	50-59	0	Absolute change in major illness prevalence compared to base-case (percentage points)
Physical activity	2026	60-69	-0.001	Absolute change in major illness prevalence compared to base-case (percentage points)
Physical activity	2026	70-79	-0.001	Absolute change in major illness prevalence compared to base-case (percentage points)
Physical activity	2026	80-89	0	Absolute change in major illness prevalence compared to base-case (percentage points)
Physical activity	2026	90-99	0	Absolute change in major illness prevalence compared to base-case (percentage points)
Physical activity	2027	30-39	0	Absolute change in major illness prevalence compared to base-case (percentage points)
Physical activity	2027	40-49	0	Absolute change in major illness prevalence compared to base-case (percentage points)
Physical activity	2027	50-59	0	Absolute change in major illness prevalence compared to base-case (percentage points)
Physical activity	2027	60-69	-0.001	Absolute change in major illness prevalence compared to base-case (percentage points)
Physical activity	2027	70-79	-0.002	Absolute change in major illness prevalence compared to base-case (percentage points)
Physical activity	2027	80-89	-0.001	Absolute change in major illness prevalence compared to base-case (percentage points)
Physical activity	2027	90-99	0	Absolute change in major illness prevalence compared to base-case (percentage points)
Physical activity	2028	30-39	0	Absolute change in major illness prevalence compared to base-case (percentage points)
Physical activity	2028	40-49	0	Absolute change in major illness prevalence compared to base-case (percentage points)
Physical activity	2028	50-59	-0.001	Absolute change in major illness prevalence compared to base-case (percentage points)
Physical activity	2028	60-69	-0.002	Absolute change in major illness prevalence compared to base-case (percentage points)
Physical activity	2028	70-79	-0.003	Absolute change in major illness prevalence compared to base-case (percentage points)
Physical activity	2028	80-89	-0.001	Absolute change in major illness prevalence compared to base-case (percentage points)
Physical activity	2028	90-99	0	Absolute change in major illness prevalence compared to base-case (percentage points)
Physical activity	2029	30-39	0	Absolute change in major illness prevalence compared to base-case (percentage points)
Physical activity	2029	40-49	0	Absolute change in major illness prevalence compared to base-case (percentage points)
Physical activity	2029	50-59	-0.001	Absolute change in major illness prevalence compared to base-case (percentage points)
Physical activity	2029	60-69	-0.003	Absolute change in major illness prevalence compared to base-case (percentage points)
Physical activity	2029	70-79	-0.003	Absolute change in major illness prevalence compared to base-case (percentage points)
Physical activity	2029	80-89	-0.001	Absolute change in major illness prevalence compared to base-case (percentage points)
Physical activity	2029	90-99	0	Absolute change in major illness prevalence compared to base-case (percentage points)
Physical activity	2030	30-39	0	Absolute change in major illness prevalence compared to base-case (percentage points)
Physical activity	2030	40-49	0	Absolute change in major illness prevalence compared to base-case (percentage points)
Physical activity	2030	50-59	-0.002	Absolute change in major illness prevalence compared to base-case (percentage points)
Physical activity	2030	60-69	-0.004	Absolute change in major illness prevalence compared to base-case (percentage points)
Physical activity	2030	70-79	-0.004	Absolute change in major illness prevalence compared to base-case (percentage points)
Physical activity	2030	80-89	-0.002	Absolute change in major illness prevalence compared to base-case (percentage points)
Physical activity	2030	90-99	0.001	Absolute change in major illness prevalence compared to base-case (percentage points)
Physical activity	2031	30-39	0	Absolute change in major illness prevalence compared to base-case (percentage points)
Physical activity	2031	40-49	0	Absolute change in major illness prevalence compared to base-case (percentage points)
Physical activity	2031	50-59	-0.003	Absolute change in major illness prevalence compared to base-case (percentage points)
Physical activity	2031	60-69	-0.006	Absolute change in major illness prevalence compared to base-case (percentage points)
Physical activity	2031	70-79	-0.005	Absolute change in major illness prevalence compared to base-case (percentage points)
Physical activity	2031	80-89	-0.002	Absolute change in major illness prevalence compared to base-case (percentage points)
Physical activity	2031	90-99	0.001	Absolute change in major illness prevalence compared to base-case (percentage points)
Physical activity	2032	30-39	0	Absolute change in major illness prevalence compared to base-case (percentage points)
Physical activity	2032	40-49	-0.001	Absolute change in major illness prevalence compared to base-case (percentage points)
Physical activity	2032	50-59	-0.004	Absolute change in major illness prevalence compared to base-case (percentage points)
Physical activity	2032	60-69	-0.007	Absolute change in major illness prevalence compared to base-case (percentage points)
Physical activity	2032	70-79	-0.006	Absolute change in major illness prevalence compared to base-case (percentage points)
Physical activity	2032	80-89	-0.002	Absolute change in major illness prevalence compared to base-case (percentage points)
Physical activity	2032	90-99	0.002	Absolute change in major illness prevalence compared to base-case (percentage points)
Physical activity	2033	30-39	0	Absolute change in major illness prevalence compared to base-case (percentage points)
Physical activity	2033	40-49	-0.001	Absolute change in major illness prevalence compared to base-case (percentage points)
Physical activity	2033	50-59	-0.004	Absolute change in major illness prevalence compared to base-case (percentage points)
Physical activity	2033	60-69	-0.008	Absolute change in major illness prevalence compared to base-case (percentage points)
Physical activity	2033	70-79	-0.006	Absolute change in major illness prevalence compared to base-case (percentage points)
Physical activity	2033	80-89	-0.002	Absolute change in major illness prevalence compared to base-case (percentage points)
Physical activity	2033	90-99	0.003	Absolute change in major illness prevalence compared to base-case (percentage points)
Physical activity	2034	30-39	0	Absolute change in major illness prevalence compared to base-case (percentage points)
Physical activity	2034	40-49	-0.001	Absolute change in major illness prevalence compared to base-case (percentage points)
Physical activity	2034	50-59	-0.005	Absolute change in major illness prevalence compared to base-case (percentage points)
Physical activity	2034	60-69	-0.009	Absolute change in major illness prevalence compared to base-case (percentage points)
Physical activity	2034	70-79	-0.007	Absolute change in major illness prevalence compared to base-case (percentage points)
Physical activity	2034	80-89	-0.002	Absolute change in major illness prevalence compared to base-case (percentage points)
Physical activity	2034	90-99	0.004	Absolute change in major illness prevalence compared to base-case (percentage points)
Physical activity	2035	30-39	0	Absolute change in major illness prevalence compared to base-case (percentage points)
Physical activity	2035	40-49	-0.001	Absolute change in major illness prevalence compared to base-case (percentage points)
Physical activity	2035	50-59	-0.005	Absolute change in major illness prevalence compared to base-case (percentage points)
Physical activity	2035	60-69	-0.01	Absolute change in major illness prevalence compared to base-case (percentage points)
Physical activity	2035	70-79	-0.008	Absolute change in major illness prevalence compared to base-case (percentage points)
Physical activity	2035	80-89	-0.002	Absolute change in major illness prevalence compared to base-case (percentage points)
Physical activity	2035	90-99	0.004	Absolute change in major illness prevalence compared to base-case (percentage points)
Physical activity	2036	30-39	0	Absolute change in major illness prevalence compared to base-case (percentage points)
Physical activity	2036	40-49	-0.001	Absolute change in major illness prevalence compared to base-case (percentage points)
Physical activity	2036	50-59	-0.006	Absolute change in major illness prevalence compared to base-case (percentage points)
Physical activity	2036	60-69	-0.011	Absolute change in major illness prevalence compared to base-case (percentage points)
Physical activity	2036	70-79	-0.009	Absolute change in major illness prevalence compared to base-case (percentage points)
Physical activity	2036	80-89	-0.003	Absolute change in major illness prevalence compared to base-case (percentage points)
Physical activity	2036	90-99	0.005	Absolute change in major illness prevalence compared to base-case (percentage points)
Physical activity	2037	30-39	0	Absolute change in major illness prevalence compared to base-case (percentage points)
Physical activity	2037	40-49	-0.002	Absolute change in major illness prevalence compared to base-case (percentage points)
Physical activity	2037	50-59	-0.006	Absolute change in major illness prevalence compared to base-case (percentage points)
Physical activity	2037	60-69	-0.012	Absolute change in major illness prevalence compared to base-case (percentage points)
Physical activity	2037	70-79	-0.01	Absolute change in major illness prevalence compared to base-case (percentage points)
Physical activity	2037	80-89	-0.003	Absolute change in major illness prevalence compared to base-case (percentage points)
Physical activity	2037	90-99	0.005	Absolute change in major illness prevalence compared to base-case (percentage points)
Physical activity	2038	30-39	0	Absolute change in major illness prevalence compared to base-case (percentage points)
Physical activity	2038	40-49	-0.002	Absolute change in major illness prevalence compared to base-case (percentage points)
Physical activity	2038	50-59	-0.006	Absolute change in major illness prevalence compared to base-case (percentage points)
Physical activity	2038	60-69	-0.012	Absolute change in major illness prevalence compared to base-case (percentage points)
Physical activity	2038	70-79	-0.01	Absolute change in major illness prevalence compared to base-case (percentage points)
Physical activity	2038	80-89	-0.003	Absolute change in major illness prevalence compared to base-case (percentage points)
Physical activity	2038	90-99	0.005	Absolute change in major illness prevalence compared to base-case (percentage points)
Physical activity	2039	30-39	0	Absolute change in major illness prevalence compared to base-case (percentage points)
Physical activity	2039	40-49	-0.002	Absolute change in major illness prevalence compared to base-case (percentage points)
Physical activity	2039	50-59	-0.007	Absolute change in major illness prevalence compared to base-case (percentage points)
Physical activity	2039	60-69	-0.013	Absolute change in major illness prevalence compared to base-case (percentage points)
Physical activity	2039	70-79	-0.011	Absolute change in major illness prevalence compared to base-case (percentage points)
Physical activity	2039	80-89	-0.003	Absolute change in major illness prevalence compared to base-case (percentage points)
Physical activity	2039	90-99	0.005	Absolute change in major illness prevalence compared to base-case (percentage points)
Physical activity	2040	30-39	0	Absolute change in major illness prevalence compared to base-case (percentage points)
Physical activity	2040	40-49	-0.002	Absolute change in major illness prevalence compared to base-case (percentage points)
Physical activity	2040	50-59	-0.007	Absolute change in major illness prevalence compared to base-case (percentage points)
Physical activity	2040	60-69	-0.013	Absolute change in major illness prevalence compared to base-case (percentage points)
Physical activity	2040	70-79	-0.011	Absolute change in major illness prevalence compared to base-case (percentage points)
Physical activity	2040	80-89	-0.003	Absolute change in major illness prevalence compared to base-case (percentage points)
Physical activity	2040	90-99	0.005	Absolute change in major illness prevalence compared to base-case (percentage points)
Physical activity	2041	30-39	0	Absolute change in major illness prevalence compared to base-case (percentage points)
Physical activity	2041	40-49	-0.002	Absolute change in major illness prevalence compared to base-case (percentage points)
Physical activity	2041	50-59	-0.007	Absolute change in major illness prevalence compared to base-case (percentage points)
Physical activity	2041	60-69	-0.013	Absolute change in major illness prevalence compared to base-case (percentage points)
Physical activity	2041	70-79	-0.011	Absolute change in major illness prevalence compared to base-case (percentage points)
Physical activity	2041	80-89	-0.003	Absolute change in major illness prevalence compared to base-case (percentage points)
Physical activity	2041	90-99	0.005	Absolute change in major illness prevalence compared to base-case (percentage points)
Physical activity	2042	30-39	0	Absolute change in major illness prevalence compared to base-case (percentage points)
Physical activity	2042	40-49	-0.002	Absolute change in major illness prevalence compared to base-case (percentage points)
Physical activity	2042	50-59	-0.007	Absolute change in major illness prevalence compared to base-case (percentage points)
Physical activity	2042	60-69	-0.013	Absolute change in major illness prevalence compared to base-case (percentage points)
Physical activity	2042	70-79	-0.011	Absolute change in major illness prevalence compared to base-case (percentage points)
Physical activity	2042	80-89	-0.003	Absolute change in major illness prevalence compared to base-case (percentage points)
Physical activity	2042	90-99	0.004	Absolute change in major illness prevalence compared to base-case (percentage points)
Physical activity	2043	30-39	0	Absolute change in major illness prevalence compared to base-case (percentage points)
Physical activity	2043	40-49	-0.002	Absolute change in major illness prevalence compared to base-case (percentage points)
Physical activity	2043	50-59	-0.008	Absolute change in major illness prevalence compared to base-case (percentage points)
Physical activity	2043	60-69	-0.013	Absolute change in major illness prevalence compared to base-case (percentage points)
Physical activity	2043	70-79	-0.01	Absolute change in major illness prevalence compared to base-case (percentage points)
Physical activity	2043	80-89	-0.003	Absolute change in major illness prevalence compared to base-case (percentage points)
Physical activity	2043	90-99	0.003	Absolute change in major illness prevalence compared to base-case (percentage points)
SBP	2023	30-39	0	Absolute change in major illness prevalence compared to base-case (percentage points)
SBP	2023	40-49	0	Absolute change in major illness prevalence compared to base-case (percentage points)
SBP	2023	50-59	0	Absolute change in major illness prevalence compared to base-case (percentage points)
SBP	2023	60-69	0	Absolute change in major illness prevalence compared to base-case (percentage points)
SBP	2023	70-79	0	Absolute change in major illness prevalence compared to base-case (percentage points)
SBP	2023	80-89	0	Absolute change in major illness prevalence compared to base-case (percentage points)
SBP	2023	90-99	0	Absolute change in major illness prevalence compared to base-case (percentage points)
SBP	2024	30-39	0	Absolute change in major illness prevalence compared to base-case (percentage points)
SBP	2024	40-49	0	Absolute change in major illness prevalence compared to base-case (percentage points)
SBP	2024	50-59	-0.001	Absolute change in major illness prevalence compared to base-case (percentage points)
SBP	2024	60-69	-0.001	Absolute change in major illness prevalence compared to base-case (percentage points)
SBP	2024	70-79	-0.001	Absolute change in major illness prevalence compared to base-case (percentage points)
SBP	2024	80-89	0	Absolute change in major illness prevalence compared to base-case (percentage points)
SBP	2024	90-99	0	Absolute change in major illness prevalence compared to base-case (percentage points)
SBP	2025	30-39	0	Absolute change in major illness prevalence compared to base-case (percentage points)
SBP	2025	40-49	-0.001	Absolute change in major illness prevalence compared to base-case (percentage points)
SBP	2025	50-59	-0.006	Absolute change in major illness prevalence compared to base-case (percentage points)
SBP	2025	60-69	-0.013	Absolute change in major illness prevalence compared to base-case (percentage points)
SBP	2025	70-79	-0.018	Absolute change in major illness prevalence compared to base-case (percentage points)
SBP	2025	80-89	-0.009	Absolute change in major illness prevalence compared to base-case (percentage points)
SBP	2025	90-99	-0.001	Absolute change in major illness prevalence compared to base-case (percentage points)
SBP	2026	30-39	0	Absolute change in major illness prevalence compared to base-case (percentage points)
SBP	2026	40-49	-0.002	Absolute change in major illness prevalence compared to base-case (percentage points)
SBP	2026	50-59	-0.012	Absolute change in major illness prevalence compared to base-case (percentage points)
SBP	2026	60-69	-0.027	Absolute change in major illness prevalence compared to base-case (percentage points)
SBP	2026	70-79	-0.037	Absolute change in major illness prevalence compared to base-case (percentage points)
SBP	2026	80-89	-0.018	Absolute change in major illness prevalence compared to base-case (percentage points)
SBP	2026	90-99	-0.003	Absolute change in major illness prevalence compared to base-case (percentage points)
SBP	2027	30-39	0	Absolute change in major illness prevalence compared to base-case (percentage points)
SBP	2027	40-49	-0.003	Absolute change in major illness prevalence compared to base-case (percentage points)
SBP	2027	50-59	-0.018	Absolute change in major illness prevalence compared to base-case (percentage points)
SBP	2027	60-69	-0.043	Absolute change in major illness prevalence compared to base-case (percentage points)
SBP	2027	70-79	-0.057	Absolute change in major illness prevalence compared to base-case (percentage points)
SBP	2027	80-89	-0.029	Absolute change in major illness prevalence compared to base-case (percentage points)
SBP	2027	90-99	-0.005	Absolute change in major illness prevalence compared to base-case (percentage points)
SBP	2028	30-39	-0.001	Absolute change in major illness prevalence compared to base-case (percentage points)
SBP	2028	40-49	-0.005	Absolute change in major illness prevalence compared to base-case (percentage points)
SBP	2028	50-59	-0.025	Absolute change in major illness prevalence compared to base-case (percentage points)
SBP	2028	60-69	-0.059	Absolute change in major illness prevalence compared to base-case (percentage points)
SBP	2028	70-79	-0.079	Absolute change in major illness prevalence compared to base-case (percentage points)
SBP	2028	80-89	-0.039	Absolute change in major illness prevalence compared to base-case (percentage points)
SBP	2028	90-99	-0.008	Absolute change in major illness prevalence compared to base-case (percentage points)
SBP	2029	30-39	-0.001	Absolute change in major illness prevalence compared to base-case (percentage points)
SBP	2029	40-49	-0.006	Absolute change in major illness prevalence compared to base-case (percentage points)
SBP	2029	50-59	-0.032	Absolute change in major illness prevalence compared to base-case (percentage points)
SBP	2029	60-69	-0.078	Absolute change in major illness prevalence compared to base-case (percentage points)
SBP	2029	70-79	-0.102	Absolute change in major illness prevalence compared to base-case (percentage points)
SBP	2029	80-89	-0.051	Absolute change in major illness prevalence compared to base-case (percentage points)
SBP	2029	90-99	-0.01	Absolute change in major illness prevalence compared to base-case (percentage points)
SBP	2030	30-39	-0.001	Absolute change in major illness prevalence compared to base-case (percentage points)
SBP	2030	40-49	-0.008	Absolute change in major illness prevalence compared to base-case (percentage points)
SBP	2030	50-59	-0.04	Absolute change in major illness prevalence compared to base-case (percentage points)
SBP	2030	60-69	-0.098	Absolute change in major illness prevalence compared to base-case (percentage points)
SBP	2030	70-79	-0.128	Absolute change in major illness prevalence compared to base-case (percentage points)
SBP	2030	80-89	-0.064	Absolute change in major illness prevalence compared to base-case (percentage points)
SBP	2030	90-99	-0.013	Absolute change in major illness prevalence compared to base-case (percentage points)
SBP	2031	30-39	-0.002	Absolute change in major illness prevalence compared to base-case (percentage points)
SBP	2031	40-49	-0.01	Absolute change in major illness prevalence compared to base-case (percentage points)
SBP	2031	50-59	-0.048	Absolute change in major illness prevalence compared to base-case (percentage points)
SBP	2031	60-69	-0.117	Absolute change in major illness prevalence compared to base-case (percentage points)
SBP	2031	70-79	-0.151	Absolute change in major illness prevalence compared to base-case (percentage points)
SBP	2031	80-89	-0.076	Absolute change in major illness prevalence compared to base-case (percentage points)
SBP	2031	90-99	-0.015	Absolute change in major illness prevalence compared to base-case (percentage points)
SBP	2032	30-39	-0.002	Absolute change in major illness prevalence compared to base-case (percentage points)
SBP	2032	40-49	-0.012	Absolute change in major illness prevalence compared to base-case (percentage points)
SBP	2032	50-59	-0.054	Absolute change in major illness prevalence compared to base-case (percentage points)
SBP	2032	60-69	-0.133	Absolute change in major illness prevalence compared to base-case (percentage points)
SBP	2032	70-79	-0.17	Absolute change in major illness prevalence compared to base-case (percentage points)
SBP	2032	80-89	-0.086	Absolute change in major illness prevalence compared to base-case (percentage points)
SBP	2032	90-99	-0.017	Absolute change in major illness prevalence compared to base-case (percentage points)
SBP	2033	30-39	-0.002	Absolute change in major illness prevalence compared to base-case (percentage points)
SBP	2033	40-49	-0.013	Absolute change in major illness prevalence compared to base-case (percentage points)
SBP	2033	50-59	-0.059	Absolute change in major illness prevalence compared to base-case (percentage points)
SBP	2033	60-69	-0.147	Absolute change in major illness prevalence compared to base-case (percentage points)
SBP	2033	70-79	-0.187	Absolute change in major illness prevalence compared to base-case (percentage points)
SBP	2033	80-89	-0.095	Absolute change in major illness prevalence compared to base-case (percentage points)
SBP	2033	90-99	-0.018	Absolute change in major illness prevalence compared to base-case (percentage points)
SBP	2034	30-39	-0.002	Absolute change in major illness prevalence compared to base-case (percentage points)
SBP	2034	40-49	-0.014	Absolute change in major illness prevalence compared to base-case (percentage points)
SBP	2034	50-59	-0.063	Absolute change in major illness prevalence compared to base-case (percentage points)
SBP	2034	60-69	-0.159	Absolute change in major illness prevalence compared to base-case (percentage points)
SBP	2034	70-79	-0.2	Absolute change in major illness prevalence compared to base-case (percentage points)
SBP	2034	80-89	-0.103	Absolute change in major illness prevalence compared to base-case (percentage points)
SBP	2034	90-99	-0.02	Absolute change in major illness prevalence compared to base-case (percentage points)
SBP	2035	30-39	-0.002	Absolute change in major illness prevalence compared to base-case (percentage points)
SBP	2035	40-49	-0.014	Absolute change in major illness prevalence compared to base-case (percentage points)
SBP	2035	50-59	-0.067	Absolute change in major illness prevalence compared to base-case (percentage points)
SBP	2035	60-69	-0.169	Absolute change in major illness prevalence compared to base-case (percentage points)
SBP	2035	70-79	-0.211	Absolute change in major illness prevalence compared to base-case (percentage points)
SBP	2035	80-89	-0.109	Absolute change in major illness prevalence compared to base-case (percentage points)
SBP	2035	90-99	-0.021	Absolute change in major illness prevalence compared to base-case (percentage points)
SBP	2036	30-39	-0.002	Absolute change in major illness prevalence compared to base-case (percentage points)
SBP	2036	40-49	-0.015	Absolute change in major illness prevalence compared to base-case (percentage points)
SBP	2036	50-59	-0.069	Absolute change in major illness prevalence compared to base-case (percentage points)
SBP	2036	60-69	-0.177	Absolute change in major illness prevalence compared to base-case (percentage points)
SBP	2036	70-79	-0.22	Absolute change in major illness prevalence compared to base-case (percentage points)
SBP	2036	80-89	-0.115	Absolute change in major illness prevalence compared to base-case (percentage points)
SBP	2036	90-99	-0.022	Absolute change in major illness prevalence compared to base-case (percentage points)
SBP	2037	30-39	-0.002	Absolute change in major illness prevalence compared to base-case (percentage points)
SBP	2037	40-49	-0.016	Absolute change in major illness prevalence compared to base-case (percentage points)
SBP	2037	50-59	-0.071	Absolute change in major illness prevalence compared to base-case (percentage points)
SBP	2037	60-69	-0.183	Absolute change in major illness prevalence compared to base-case (percentage points)
SBP	2037	70-79	-0.228	Absolute change in major illness prevalence compared to base-case (percentage points)
SBP	2037	80-89	-0.12	Absolute change in major illness prevalence compared to base-case (percentage points)
SBP	2037	90-99	-0.024	Absolute change in major illness prevalence compared to base-case (percentage points)
SBP	2038	30-39	-0.002	Absolute change in major illness prevalence compared to base-case (percentage points)
SBP	2038	40-49	-0.016	Absolute change in major illness prevalence compared to base-case (percentage points)
SBP	2038	50-59	-0.072	Absolute change in major illness prevalence compared to base-case (percentage points)
SBP	2038	60-69	-0.188	Absolute change in major illness prevalence compared to base-case (percentage points)
SBP	2038	70-79	-0.235	Absolute change in major illness prevalence compared to base-case (percentage points)
SBP	2038	80-89	-0.126	Absolute change in major illness prevalence compared to base-case (percentage points)
SBP	2038	90-99	-0.026	Absolute change in major illness prevalence compared to base-case (percentage points)
SBP	2039	30-39	-0.002	Absolute change in major illness prevalence compared to base-case (percentage points)
SBP	2039	40-49	-0.016	Absolute change in major illness prevalence compared to base-case (percentage points)
SBP	2039	50-59	-0.073	Absolute change in major illness prevalence compared to base-case (percentage points)
SBP	2039	60-69	-0.192	Absolute change in major illness prevalence compared to base-case (percentage points)
SBP	2039	70-79	-0.242	Absolute change in major illness prevalence compared to base-case (percentage points)
SBP	2039	80-89	-0.13	Absolute change in major illness prevalence compared to base-case (percentage points)
SBP	2039	90-99	-0.029	Absolute change in major illness prevalence compared to base-case (percentage points)
SBP	2040	30-39	-0.002	Absolute change in major illness prevalence compared to base-case (percentage points)
SBP	2040	40-49	-0.017	Absolute change in major illness prevalence compared to base-case (percentage points)
SBP	2040	50-59	-0.073	Absolute change in major illness prevalence compared to base-case (percentage points)
SBP	2040	60-69	-0.194	Absolute change in major illness prevalence compared to base-case (percentage points)
SBP	2040	70-79	-0.248	Absolute change in major illness prevalence compared to base-case (percentage points)
SBP	2040	80-89	-0.135	Absolute change in major illness prevalence compared to base-case (percentage points)
SBP	2040	90-99	-0.031	Absolute change in major illness prevalence compared to base-case (percentage points)
SBP	2041	30-39	-0.002	Absolute change in major illness prevalence compared to base-case (percentage points)
SBP	2041	40-49	-0.017	Absolute change in major illness prevalence compared to base-case (percentage points)
SBP	2041	50-59	-0.072	Absolute change in major illness prevalence compared to base-case (percentage points)
SBP	2041	60-69	-0.196	Absolute change in major illness prevalence compared to base-case (percentage points)
SBP	2041	70-79	-0.252	Absolute change in major illness prevalence compared to base-case (percentage points)
SBP	2041	80-89	-0.139	Absolute change in major illness prevalence compared to base-case (percentage points)
SBP	2041	90-99	-0.034	Absolute change in major illness prevalence compared to base-case (percentage points)
SBP	2042	30-39	-0.002	Absolute change in major illness prevalence compared to base-case (percentage points)
SBP	2042	40-49	-0.017	Absolute change in major illness prevalence compared to base-case (percentage points)
SBP	2042	50-59	-0.071	Absolute change in major illness prevalence compared to base-case (percentage points)
SBP	2042	60-69	-0.196	Absolute change in major illness prevalence compared to base-case (percentage points)
SBP	2042	70-79	-0.256	Absolute change in major illness prevalence compared to base-case (percentage points)
SBP	2042	80-89	-0.142	Absolute change in major illness prevalence compared to base-case (percentage points)
SBP	2042	90-99	-0.036	Absolute change in major illness prevalence compared to base-case (percentage points)
SBP	2043	30-39	-0.002	Absolute change in major illness prevalence compared to base-case (percentage points)
SBP	2043	40-49	-0.017	Absolute change in major illness prevalence compared to base-case (percentage points)
SBP	2043	50-59	-0.07	Absolute change in major illness prevalence compared to base-case (percentage points)
SBP	2043	60-69	-0.195	Absolute change in major illness prevalence compared to base-case (percentage points)
SBP	2043	70-79	-0.26	Absolute change in major illness prevalence compared to base-case (percentage points)
SBP	2043	80-89	-0.145	Absolute change in major illness prevalence compared to base-case (percentage points)
SBP	2043	90-99	-0.039	Absolute change in major illness prevalence compared to base-case (percentage points)
Smoking	2023	30-39	0	Absolute change in major illness prevalence compared to base-case (percentage points)
Smoking	2023	40-49	0	Absolute change in major illness prevalence compared to base-case (percentage points)
Smoking	2023	50-59	0	Absolute change in major illness prevalence compared to base-case (percentage points)
Smoking	2023	60-69	0	Absolute change in major illness prevalence compared to base-case (percentage points)
Smoking	2023	70-79	0	Absolute change in major illness prevalence compared to base-case (percentage points)
Smoking	2023	80-89	0	Absolute change in major illness prevalence compared to base-case (percentage points)
Smoking	2023	90-99	0	Absolute change in major illness prevalence compared to base-case (percentage points)
Smoking	2024	30-39	0	Absolute change in major illness prevalence compared to base-case (percentage points)
Smoking	2024	40-49	0	Absolute change in major illness prevalence compared to base-case (percentage points)
Smoking	2024	50-59	0	Absolute change in major illness prevalence compared to base-case (percentage points)
Smoking	2024	60-69	-0.001	Absolute change in major illness prevalence compared to base-case (percentage points)
Smoking	2024	70-79	-0.001	Absolute change in major illness prevalence compared to base-case (percentage points)
Smoking	2024	80-89	0	Absolute change in major illness prevalence compared to base-case (percentage points)
Smoking	2024	90-99	0	Absolute change in major illness prevalence compared to base-case (percentage points)
Smoking	2025	30-39	0	Absolute change in major illness prevalence compared to base-case (percentage points)
Smoking	2025	40-49	0	Absolute change in major illness prevalence compared to base-case (percentage points)
Smoking	2025	50-59	-0.002	Absolute change in major illness prevalence compared to base-case (percentage points)
Smoking	2025	60-69	-0.004	Absolute change in major illness prevalence compared to base-case (percentage points)
Smoking	2025	70-79	-0.003	Absolute change in major illness prevalence compared to base-case (percentage points)
Smoking	2025	80-89	-0.001	Absolute change in major illness prevalence compared to base-case (percentage points)
Smoking	2025	90-99	0	Absolute change in major illness prevalence compared to base-case (percentage points)
Smoking	2026	30-39	0	Absolute change in major illness prevalence compared to base-case (percentage points)
Smoking	2026	40-49	-0.001	Absolute change in major illness prevalence compared to base-case (percentage points)
Smoking	2026	50-59	-0.005	Absolute change in major illness prevalence compared to base-case (percentage points)
Smoking	2026	60-69	-0.009	Absolute change in major illness prevalence compared to base-case (percentage points)
Smoking	2026	70-79	-0.007	Absolute change in major illness prevalence compared to base-case (percentage points)
Smoking	2026	80-89	-0.002	Absolute change in major illness prevalence compared to base-case (percentage points)
Smoking	2026	90-99	0	Absolute change in major illness prevalence compared to base-case (percentage points)
Smoking	2027	30-39	-0.001	Absolute change in major illness prevalence compared to base-case (percentage points)
Smoking	2027	40-49	-0.003	Absolute change in major illness prevalence compared to base-case (percentage points)
Smoking	2027	50-59	-0.009	Absolute change in major illness prevalence compared to base-case (percentage points)
Smoking	2027	60-69	-0.015	Absolute change in major illness prevalence compared to base-case (percentage points)
Smoking	2027	70-79	-0.012	Absolute change in major illness prevalence compared to base-case (percentage points)
Smoking	2027	80-89	-0.004	Absolute change in major illness prevalence compared to base-case (percentage points)
Smoking	2027	90-99	0.001	Absolute change in major illness prevalence compared to base-case (percentage points)
Smoking	2028	30-39	-0.001	Absolute change in major illness prevalence compared to base-case (percentage points)
Smoking	2028	40-49	-0.004	Absolute change in major illness prevalence compared to base-case (percentage points)
Smoking	2028	50-59	-0.013	Absolute change in major illness prevalence compared to base-case (percentage points)
Smoking	2028	60-69	-0.023	Absolute change in major illness prevalence compared to base-case (percentage points)
Smoking	2028	70-79	-0.017	Absolute change in major illness prevalence compared to base-case (percentage points)
Smoking	2028	80-89	-0.005	Absolute change in major illness prevalence compared to base-case (percentage points)
Smoking	2028	90-99	0.001	Absolute change in major illness prevalence compared to base-case (percentage points)
Smoking	2029	30-39	-0.001	Absolute change in major illness prevalence compared to base-case (percentage points)
Smoking	2029	40-49	-0.007	Absolute change in major illness prevalence compared to base-case (percentage points)
Smoking	2029	50-59	-0.018	Absolute change in major illness prevalence compared to base-case (percentage points)
Smoking	2029	60-69	-0.031	Absolute change in major illness prevalence compared to base-case (percentage points)
Smoking	2029	70-79	-0.023	Absolute change in major illness prevalence compared to base-case (percentage points)
Smoking	2029	80-89	-0.006	Absolute change in major illness prevalence compared to base-case (percentage points)
Smoking	2029	90-99	0.002	Absolute change in major illness prevalence compared to base-case (percentage points)
Smoking	2030	30-39	-0.002	Absolute change in major illness prevalence compared to base-case (percentage points)
Smoking	2030	40-49	-0.009	Absolute change in major illness prevalence compared to base-case (percentage points)
Smoking	2030	50-59	-0.024	Absolute change in major illness prevalence compared to base-case (percentage points)
Smoking	2030	60-69	-0.042	Absolute change in major illness prevalence compared to base-case (percentage points)
Smoking	2030	70-79	-0.031	Absolute change in major illness prevalence compared to base-case (percentage points)
Smoking	2030	80-89	-0.008	Absolute change in major illness prevalence compared to base-case (percentage points)
Smoking	2030	90-99	0.002	Absolute change in major illness prevalence compared to base-case (percentage points)
Smoking	2031	30-39	-0.002	Absolute change in major illness prevalence compared to base-case (percentage points)
Smoking	2031	40-49	-0.012	Absolute change in major illness prevalence compared to base-case (percentage points)
Smoking	2031	50-59	-0.031	Absolute change in major illness prevalence compared to base-case (percentage points)
Smoking	2031	60-69	-0.052	Absolute change in major illness prevalence compared to base-case (percentage points)
Smoking	2031	70-79	-0.038	Absolute change in major illness prevalence compared to base-case (percentage points)
Smoking	2031	80-89	-0.009	Absolute change in major illness prevalence compared to base-case (percentage points)
Smoking	2031	90-99	0.002	Absolute change in major illness prevalence compared to base-case (percentage points)
Smoking	2032	30-39	-0.002	Absolute change in major illness prevalence compared to base-case (percentage points)
Smoking	2032	40-49	-0.014	Absolute change in major illness prevalence compared to base-case (percentage points)
Smoking	2032	50-59	-0.037	Absolute change in major illness prevalence compared to base-case (percentage points)
Smoking	2032	60-69	-0.063	Absolute change in major illness prevalence compared to base-case (percentage points)
Smoking	2032	70-79	-0.046	Absolute change in major illness prevalence compared to base-case (percentage points)
Smoking	2032	80-89	-0.01	Absolute change in major illness prevalence compared to base-case (percentage points)
Smoking	2032	90-99	0.003	Absolute change in major illness prevalence compared to base-case (percentage points)
Smoking	2033	30-39	-0.002	Absolute change in major illness prevalence compared to base-case (percentage points)
Smoking	2033	40-49	-0.016	Absolute change in major illness prevalence compared to base-case (percentage points)
Smoking	2033	50-59	-0.044	Absolute change in major illness prevalence compared to base-case (percentage points)
Smoking	2033	60-69	-0.073	Absolute change in major illness prevalence compared to base-case (percentage points)
Smoking	2033	70-79	-0.054	Absolute change in major illness prevalence compared to base-case (percentage points)
Smoking	2033	80-89	-0.011	Absolute change in major illness prevalence compared to base-case (percentage points)
Smoking	2033	90-99	0.003	Absolute change in major illness prevalence compared to base-case (percentage points)
Smoking	2034	30-39	-0.003	Absolute change in major illness prevalence compared to base-case (percentage points)
Smoking	2034	40-49	-0.017	Absolute change in major illness prevalence compared to base-case (percentage points)
Smoking	2034	50-59	-0.049	Absolute change in major illness prevalence compared to base-case (percentage points)
Smoking	2034	60-69	-0.082	Absolute change in major illness prevalence compared to base-case (percentage points)
Smoking	2034	70-79	-0.06	Absolute change in major illness prevalence compared to base-case (percentage points)
Smoking	2034	80-89	-0.01	Absolute change in major illness prevalence compared to base-case (percentage points)
Smoking	2034	90-99	0.004	Absolute change in major illness prevalence compared to base-case (percentage points)
Smoking	2035	30-39	-0.003	Absolute change in major illness prevalence compared to base-case (percentage points)
Smoking	2035	40-49	-0.018	Absolute change in major illness prevalence compared to base-case (percentage points)
Smoking	2035	50-59	-0.055	Absolute change in major illness prevalence compared to base-case (percentage points)
Smoking	2035	60-69	-0.09	Absolute change in major illness prevalence compared to base-case (percentage points)
Smoking	2035	70-79	-0.066	Absolute change in major illness prevalence compared to base-case (percentage points)
Smoking	2035	80-89	-0.008	Absolute change in major illness prevalence compared to base-case (percentage points)
Smoking	2035	90-99	0.005	Absolute change in major illness prevalence compared to base-case (percentage points)
Smoking	2036	30-39	-0.003	Absolute change in major illness prevalence compared to base-case (percentage points)
Smoking	2036	40-49	-0.019	Absolute change in major illness prevalence compared to base-case (percentage points)
Smoking	2036	50-59	-0.059	Absolute change in major illness prevalence compared to base-case (percentage points)
Smoking	2036	60-69	-0.097	Absolute change in major illness prevalence compared to base-case (percentage points)
Smoking	2036	70-79	-0.071	Absolute change in major illness prevalence compared to base-case (percentage points)
Smoking	2036	80-89	-0.007	Absolute change in major illness prevalence compared to base-case (percentage points)
Smoking	2036	90-99	0.007	Absolute change in major illness prevalence compared to base-case (percentage points)
Smoking	2037	30-39	-0.003	Absolute change in major illness prevalence compared to base-case (percentage points)
Smoking	2037	40-49	-0.02	Absolute change in major illness prevalence compared to base-case (percentage points)
Smoking	2037	50-59	-0.063	Absolute change in major illness prevalence compared to base-case (percentage points)
Smoking	2037	60-69	-0.103	Absolute change in major illness prevalence compared to base-case (percentage points)
Smoking	2037	70-79	-0.075	Absolute change in major illness prevalence compared to base-case (percentage points)
Smoking	2037	80-89	-0.006	Absolute change in major illness prevalence compared to base-case (percentage points)
Smoking	2037	90-99	0.009	Absolute change in major illness prevalence compared to base-case (percentage points)
Smoking	2038	30-39	-0.004	Absolute change in major illness prevalence compared to base-case (percentage points)
Smoking	2038	40-49	-0.021	Absolute change in major illness prevalence compared to base-case (percentage points)
Smoking	2038	50-59	-0.066	Absolute change in major illness prevalence compared to base-case (percentage points)
Smoking	2038	60-69	-0.108	Absolute change in major illness prevalence compared to base-case (percentage points)
Smoking	2038	70-79	-0.078	Absolute change in major illness prevalence compared to base-case (percentage points)
Smoking	2038	80-89	-0.006	Absolute change in major illness prevalence compared to base-case (percentage points)
Smoking	2038	90-99	0.011	Absolute change in major illness prevalence compared to base-case (percentage points)
Smoking	2039	30-39	-0.004	Absolute change in major illness prevalence compared to base-case (percentage points)
Smoking	2039	40-49	-0.022	Absolute change in major illness prevalence compared to base-case (percentage points)
Smoking	2039	50-59	-0.069	Absolute change in major illness prevalence compared to base-case (percentage points)
Smoking	2039	60-69	-0.113	Absolute change in major illness prevalence compared to base-case (percentage points)
Smoking	2039	70-79	-0.08	Absolute change in major illness prevalence compared to base-case (percentage points)
Smoking	2039	80-89	-0.006	Absolute change in major illness prevalence compared to base-case (percentage points)
Smoking	2039	90-99	0.013	Absolute change in major illness prevalence compared to base-case (percentage points)
Smoking	2040	30-39	-0.004	Absolute change in major illness prevalence compared to base-case (percentage points)
Smoking	2040	40-49	-0.022	Absolute change in major illness prevalence compared to base-case (percentage points)
Smoking	2040	50-59	-0.071	Absolute change in major illness prevalence compared to base-case (percentage points)
Smoking	2040	60-69	-0.117	Absolute change in major illness prevalence compared to base-case (percentage points)
Smoking	2040	70-79	-0.082	Absolute change in major illness prevalence compared to base-case (percentage points)
Smoking	2040	80-89	-0.006	Absolute change in major illness prevalence compared to base-case (percentage points)
Smoking	2040	90-99	0.014	Absolute change in major illness prevalence compared to base-case (percentage points)
Smoking	2041	30-39	-0.003	Absolute change in major illness prevalence compared to base-case (percentage points)
Smoking	2041	40-49	-0.023	Absolute change in major illness prevalence compared to base-case (percentage points)
Smoking	2041	50-59	-0.073	Absolute change in major illness prevalence compared to base-case (percentage points)
Smoking	2041	60-69	-0.12	Absolute change in major illness prevalence compared to base-case (percentage points)
Smoking	2041	70-79	-0.082	Absolute change in major illness prevalence compared to base-case (percentage points)
Smoking	2041	80-89	-0.006	Absolute change in major illness prevalence compared to base-case (percentage points)
Smoking	2041	90-99	0.016	Absolute change in major illness prevalence compared to base-case (percentage points)
Smoking	2042	30-39	-0.003	Absolute change in major illness prevalence compared to base-case (percentage points)
Smoking	2042	40-49	-0.023	Absolute change in major illness prevalence compared to base-case (percentage points)
Smoking	2042	50-59	-0.074	Absolute change in major illness prevalence compared to base-case (percentage points)
Smoking	2042	60-69	-0.123	Absolute change in major illness prevalence compared to base-case (percentage points)
Smoking	2042	70-79	-0.082	Absolute change in major illness prevalence compared to base-case (percentage points)
Smoking	2042	80-89	-0.007	Absolute change in major illness prevalence compared to base-case (percentage points)
Smoking	2042	90-99	0.017	Absolute change in major illness prevalence compared to base-case (percentage points)
Smoking	2043	30-39	-0.003	Absolute change in major illness prevalence compared to base-case (percentage points)
Smoking	2043	40-49	-0.024	Absolute change in major illness prevalence compared to base-case (percentage points)
Smoking	2043	50-59	-0.075	Absolute change in major illness prevalence compared to base-case (percentage points)
Smoking	2043	60-69	-0.125	Absolute change in major illness prevalence compared to base-case (percentage points)
Smoking	2043	70-79	-0.081	Absolute change in major illness prevalence compared to base-case (percentage points)
Smoking	2043	80-89	-0.008	Absolute change in major illness prevalence compared to base-case (percentage points)
Smoking	2043	90-99	0.018	Absolute change in major illness prevalence compared to base-case (percentage points)
Total cholesterol	2023	30-39	0	Absolute change in major illness prevalence compared to base-case (percentage points)
Total cholesterol	2023	40-49	0	Absolute change in major illness prevalence compared to base-case (percentage points)
Total cholesterol	2023	50-59	0	Absolute change in major illness prevalence compared to base-case (percentage points)
Total cholesterol	2023	60-69	0	Absolute change in major illness prevalence compared to base-case (percentage points)
Total cholesterol	2023	70-79	0	Absolute change in major illness prevalence compared to base-case (percentage points)
Total cholesterol	2023	80-89	0	Absolute change in major illness prevalence compared to base-case (percentage points)
Total cholesterol	2023	90-99	0	Absolute change in major illness prevalence compared to base-case (percentage points)
Total cholesterol	2024	30-39	0	Absolute change in major illness prevalence compared to base-case (percentage points)
Total cholesterol	2024	40-49	0	Absolute change in major illness prevalence compared to base-case (percentage points)
Total cholesterol	2024	50-59	0	Absolute change in major illness prevalence compared to base-case (percentage points)
Total cholesterol	2024	60-69	0	Absolute change in major illness prevalence compared to base-case (percentage points)
Total cholesterol	2024	70-79	0	Absolute change in major illness prevalence compared to base-case (percentage points)
Total cholesterol	2024	80-89	0	Absolute change in major illness prevalence compared to base-case (percentage points)
Total cholesterol	2024	90-99	0	Absolute change in major illness prevalence compared to base-case (percentage points)
Total cholesterol	2025	30-39	0	Absolute change in major illness prevalence compared to base-case (percentage points)
Total cholesterol	2025	40-49	0	Absolute change in major illness prevalence compared to base-case (percentage points)
Total cholesterol	2025	50-59	0	Absolute change in major illness prevalence compared to base-case (percentage points)
Total cholesterol	2025	60-69	-0.001	Absolute change in major illness prevalence compared to base-case (percentage points)
Total cholesterol	2025	70-79	0	Absolute change in major illness prevalence compared to base-case (percentage points)
Total cholesterol	2025	80-89	0	Absolute change in major illness prevalence compared to base-case (percentage points)
Total cholesterol	2025	90-99	0	Absolute change in major illness prevalence compared to base-case (percentage points)
Total cholesterol	2026	30-39	0	Absolute change in major illness prevalence compared to base-case (percentage points)
Total cholesterol	2026	40-49	0	Absolute change in major illness prevalence compared to base-case (percentage points)
Total cholesterol	2026	50-59	-0.001	Absolute change in major illness prevalence compared to base-case (percentage points)
Total cholesterol	2026	60-69	-0.002	Absolute change in major illness prevalence compared to base-case (percentage points)
Total cholesterol	2026	70-79	0	Absolute change in major illness prevalence compared to base-case (percentage points)
Total cholesterol	2026	80-89	0	Absolute change in major illness prevalence compared to base-case (percentage points)
Total cholesterol	2026	90-99	0	Absolute change in major illness prevalence compared to base-case (percentage points)
Total cholesterol	2027	30-39	0	Absolute change in major illness prevalence compared to base-case (percentage points)
Total cholesterol	2027	40-49	-0.001	Absolute change in major illness prevalence compared to base-case (percentage points)
Total cholesterol	2027	50-59	-0.002	Absolute change in major illness prevalence compared to base-case (percentage points)
Total cholesterol	2027	60-69	-0.003	Absolute change in major illness prevalence compared to base-case (percentage points)
Total cholesterol	2027	70-79	-0.001	Absolute change in major illness prevalence compared to base-case (percentage points)
Total cholesterol	2027	80-89	0	Absolute change in major illness prevalence compared to base-case (percentage points)
Total cholesterol	2027	90-99	0	Absolute change in major illness prevalence compared to base-case (percentage points)
Total cholesterol	2028	30-39	0	Absolute change in major illness prevalence compared to base-case (percentage points)
Total cholesterol	2028	40-49	-0.001	Absolute change in major illness prevalence compared to base-case (percentage points)
Total cholesterol	2028	50-59	-0.004	Absolute change in major illness prevalence compared to base-case (percentage points)
Total cholesterol	2028	60-69	-0.005	Absolute change in major illness prevalence compared to base-case (percentage points)
Total cholesterol	2028	70-79	-0.002	Absolute change in major illness prevalence compared to base-case (percentage points)
Total cholesterol	2028	80-89	0	Absolute change in major illness prevalence compared to base-case (percentage points)
Total cholesterol	2028	90-99	0	Absolute change in major illness prevalence compared to base-case (percentage points)
Total cholesterol	2029	30-39	0	Absolute change in major illness prevalence compared to base-case (percentage points)
Total cholesterol	2029	40-49	-0.001	Absolute change in major illness prevalence compared to base-case (percentage points)
Total cholesterol	2029	50-59	-0.006	Absolute change in major illness prevalence compared to base-case (percentage points)
Total cholesterol	2029	60-69	-0.007	Absolute change in major illness prevalence compared to base-case (percentage points)
Total cholesterol	2029	70-79	-0.003	Absolute change in major illness prevalence compared to base-case (percentage points)
Total cholesterol	2029	80-89	0	Absolute change in major illness prevalence compared to base-case (percentage points)
Total cholesterol	2029	90-99	0	Absolute change in major illness prevalence compared to base-case (percentage points)
Total cholesterol	2030	30-39	0	Absolute change in major illness prevalence compared to base-case (percentage points)
Total cholesterol	2030	40-49	-0.002	Absolute change in major illness prevalence compared to base-case (percentage points)
Total cholesterol	2030	50-59	-0.008	Absolute change in major illness prevalence compared to base-case (percentage points)
Total cholesterol	2030	60-69	-0.01	Absolute change in major illness prevalence compared to base-case (percentage points)
Total cholesterol	2030	70-79	-0.004	Absolute change in major illness prevalence compared to base-case (percentage points)
Total cholesterol	2030	80-89	-0.001	Absolute change in major illness prevalence compared to base-case (percentage points)
Total cholesterol	2030	90-99	0	Absolute change in major illness prevalence compared to base-case (percentage points)
Total cholesterol	2031	30-39	0	Absolute change in major illness prevalence compared to base-case (percentage points)
Total cholesterol	2031	40-49	-0.002	Absolute change in major illness prevalence compared to base-case (percentage points)
Total cholesterol	2031	50-59	-0.01	Absolute change in major illness prevalence compared to base-case (percentage points)
Total cholesterol	2031	60-69	-0.012	Absolute change in major illness prevalence compared to base-case (percentage points)
Total cholesterol	2031	70-79	-0.005	Absolute change in major illness prevalence compared to base-case (percentage points)
Total cholesterol	2031	80-89	-0.001	Absolute change in major illness prevalence compared to base-case (percentage points)
Total cholesterol	2031	90-99	0	Absolute change in major illness prevalence compared to base-case (percentage points)
Total cholesterol	2032	30-39	0	Absolute change in major illness prevalence compared to base-case (percentage points)
Total cholesterol	2032	40-49	-0.003	Absolute change in major illness prevalence compared to base-case (percentage points)
Total cholesterol	2032	50-59	-0.012	Absolute change in major illness prevalence compared to base-case (percentage points)
Total cholesterol	2032	60-69	-0.015	Absolute change in major illness prevalence compared to base-case (percentage points)
Total cholesterol	2032	70-79	-0.006	Absolute change in major illness prevalence compared to base-case (percentage points)
Total cholesterol	2032	80-89	-0.001	Absolute change in major illness prevalence compared to base-case (percentage points)
Total cholesterol	2032	90-99	0	Absolute change in major illness prevalence compared to base-case (percentage points)
Total cholesterol	2033	30-39	0	Absolute change in major illness prevalence compared to base-case (percentage points)
Total cholesterol	2033	40-49	-0.003	Absolute change in major illness prevalence compared to base-case (percentage points)
Total cholesterol	2033	50-59	-0.014	Absolute change in major illness prevalence compared to base-case (percentage points)
Total cholesterol	2033	60-69	-0.017	Absolute change in major illness prevalence compared to base-case (percentage points)
Total cholesterol	2033	70-79	-0.007	Absolute change in major illness prevalence compared to base-case (percentage points)
Total cholesterol	2033	80-89	-0.002	Absolute change in major illness prevalence compared to base-case (percentage points)
Total cholesterol	2033	90-99	0	Absolute change in major illness prevalence compared to base-case (percentage points)
Total cholesterol	2034	30-39	0	Absolute change in major illness prevalence compared to base-case (percentage points)
Total cholesterol	2034	40-49	-0.003	Absolute change in major illness prevalence compared to base-case (percentage points)
Total cholesterol	2034	50-59	-0.014	Absolute change in major illness prevalence compared to base-case (percentage points)
Total cholesterol	2034	60-69	-0.019	Absolute change in major illness prevalence compared to base-case (percentage points)
Total cholesterol	2034	70-79	-0.009	Absolute change in major illness prevalence compared to base-case (percentage points)
Total cholesterol	2034	80-89	-0.002	Absolute change in major illness prevalence compared to base-case (percentage points)
Total cholesterol	2034	90-99	0	Absolute change in major illness prevalence compared to base-case (percentage points)
Total cholesterol	2035	30-39	0	Absolute change in major illness prevalence compared to base-case (percentage points)
Total cholesterol	2035	40-49	-0.003	Absolute change in major illness prevalence compared to base-case (percentage points)
Total cholesterol	2035	50-59	-0.015	Absolute change in major illness prevalence compared to base-case (percentage points)
Total cholesterol	2035	60-69	-0.021	Absolute change in major illness prevalence compared to base-case (percentage points)
Total cholesterol	2035	70-79	-0.01	Absolute change in major illness prevalence compared to base-case (percentage points)
Total cholesterol	2035	80-89	-0.002	Absolute change in major illness prevalence compared to base-case (percentage points)
Total cholesterol	2035	90-99	0.001	Absolute change in major illness prevalence compared to base-case (percentage points)
Total cholesterol	2036	30-39	0	Absolute change in major illness prevalence compared to base-case (percentage points)
Total cholesterol	2036	40-49	-0.003	Absolute change in major illness prevalence compared to base-case (percentage points)
Total cholesterol	2036	50-59	-0.015	Absolute change in major illness prevalence compared to base-case (percentage points)
Total cholesterol	2036	60-69	-0.023	Absolute change in major illness prevalence compared to base-case (percentage points)
Total cholesterol	2036	70-79	-0.012	Absolute change in major illness prevalence compared to base-case (percentage points)
Total cholesterol	2036	80-89	-0.002	Absolute change in major illness prevalence compared to base-case (percentage points)
Total cholesterol	2036	90-99	0.001	Absolute change in major illness prevalence compared to base-case (percentage points)
Total cholesterol	2037	30-39	0	Absolute change in major illness prevalence compared to base-case (percentage points)
Total cholesterol	2037	40-49	-0.003	Absolute change in major illness prevalence compared to base-case (percentage points)
Total cholesterol	2037	50-59	-0.015	Absolute change in major illness prevalence compared to base-case (percentage points)
Total cholesterol	2037	60-69	-0.024	Absolute change in major illness prevalence compared to base-case (percentage points)
Total cholesterol	2037	70-79	-0.013	Absolute change in major illness prevalence compared to base-case (percentage points)
Total cholesterol	2037	80-89	-0.002	Absolute change in major illness prevalence compared to base-case (percentage points)
Total cholesterol	2037	90-99	0.001	Absolute change in major illness prevalence compared to base-case (percentage points)
Total cholesterol	2038	30-39	0	Absolute change in major illness prevalence compared to base-case (percentage points)
Total cholesterol	2038	40-49	-0.003	Absolute change in major illness prevalence compared to base-case (percentage points)
Total cholesterol	2038	50-59	-0.016	Absolute change in major illness prevalence compared to base-case (percentage points)
Total cholesterol	2038	60-69	-0.025	Absolute change in major illness prevalence compared to base-case (percentage points)
Total cholesterol	2038	70-79	-0.015	Absolute change in major illness prevalence compared to base-case (percentage points)
Total cholesterol	2038	80-89	-0.002	Absolute change in major illness prevalence compared to base-case (percentage points)
Total cholesterol	2038	90-99	0.001	Absolute change in major illness prevalence compared to base-case (percentage points)
Total cholesterol	2039	30-39	0	Absolute change in major illness prevalence compared to base-case (percentage points)
Total cholesterol	2039	40-49	-0.003	Absolute change in major illness prevalence compared to base-case (percentage points)
Total cholesterol	2039	50-59	-0.016	Absolute change in major illness prevalence compared to base-case (percentage points)
Total cholesterol	2039	60-69	-0.026	Absolute change in major illness prevalence compared to base-case (percentage points)
Total cholesterol	2039	70-79	-0.016	Absolute change in major illness prevalence compared to base-case (percentage points)
Total cholesterol	2039	80-89	-0.003	Absolute change in major illness prevalence compared to base-case (percentage points)
Total cholesterol	2039	90-99	0.001	Absolute change in major illness prevalence compared to base-case (percentage points)
Total cholesterol	2040	30-39	0	Absolute change in major illness prevalence compared to base-case (percentage points)
Total cholesterol	2040	40-49	-0.003	Absolute change in major illness prevalence compared to base-case (percentage points)
Total cholesterol	2040	50-59	-0.016	Absolute change in major illness prevalence compared to base-case (percentage points)
Total cholesterol	2040	60-69	-0.026	Absolute change in major illness prevalence compared to base-case (percentage points)
Total cholesterol	2040	70-79	-0.017	Absolute change in major illness prevalence compared to base-case (percentage points)
Total cholesterol	2040	80-89	-0.003	Absolute change in major illness prevalence compared to base-case (percentage points)
Total cholesterol	2040	90-99	0.001	Absolute change in major illness prevalence compared to base-case (percentage points)
Total cholesterol	2041	30-39	0	Absolute change in major illness prevalence compared to base-case (percentage points)
Total cholesterol	2041	40-49	-0.003	Absolute change in major illness prevalence compared to base-case (percentage points)
Total cholesterol	2041	50-59	-0.017	Absolute change in major illness prevalence compared to base-case (percentage points)
Total cholesterol	2041	60-69	-0.027	Absolute change in major illness prevalence compared to base-case (percentage points)
Total cholesterol	2041	70-79	-0.018	Absolute change in major illness prevalence compared to base-case (percentage points)
Total cholesterol	2041	80-89	-0.004	Absolute change in major illness prevalence compared to base-case (percentage points)
Total cholesterol	2041	90-99	0.001	Absolute change in major illness prevalence compared to base-case (percentage points)
Total cholesterol	2042	30-39	0	Absolute change in major illness prevalence compared to base-case (percentage points)
Total cholesterol	2042	40-49	-0.003	Absolute change in major illness prevalence compared to base-case (percentage points)
Total cholesterol	2042	50-59	-0.017	Absolute change in major illness prevalence compared to base-case (percentage points)
Total cholesterol	2042	60-69	-0.027	Absolute change in major illness prevalence compared to base-case (percentage points)
Total cholesterol	2042	70-79	-0.019	Absolute change in major illness prevalence compared to base-case (percentage points)
Total cholesterol	2042	80-89	-0.005	Absolute change in major illness prevalence compared to base-case (percentage points)
Total cholesterol	2042	90-99	0.001	Absolute change in major illness prevalence compared to base-case (percentage points)
Total cholesterol	2043	30-39	0	Absolute change in major illness prevalence compared to base-case (percentage points)
Total cholesterol	2043	40-49	-0.003	Absolute change in major illness prevalence compared to base-case (percentage points)
Total cholesterol	2043	50-59	-0.018	Absolute change in major illness prevalence compared to base-case (percentage points)
Total cholesterol	2043	60-69	-0.027	Absolute change in major illness prevalence compared to base-case (percentage points)
Total cholesterol	2043	70-79	-0.02	Absolute change in major illness prevalence compared to base-case (percentage points)
Total cholesterol	2043	80-89	-0.005	Absolute change in major illness prevalence compared to base-case (percentage points)
Total cholesterol	2043	90-99	0.001	Absolute change in major illness prevalence compared to base-case (percentage points)

## Sheet: Figure 5-2 prvl change birth co
scenarop	year	birth cohort	median	yaxis
All	4023	1989-1993	0	Absolute change in major illness prevalence compared to base-case (percentage points))
All	4023	1969-1973	0.011	Absolute change in major illness prevalence compared to base-case (percentage points))
All	4023	1949-1953	0.01	Absolute change in major illness prevalence compared to base-case (percentage points))
All	4028	1989-1993	-0.006	Absolute change in major illness prevalence compared to base-case (percentage points))
All	4028	1969-1973	-0.147	Absolute change in major illness prevalence compared to base-case (percentage points))
All	4028	1949-1953	-0.201	Absolute change in major illness prevalence compared to base-case (percentage points))
All	4033	1989-1993	-0.063	Absolute change in major illness prevalence compared to base-case (percentage points))
All	4033	1969-1973	-0.511	Absolute change in major illness prevalence compared to base-case (percentage points))
All	4033	1949-1953	-0.347	Absolute change in major illness prevalence compared to base-case (percentage points))
All	4038	1989-1993	-0.185	Absolute change in major illness prevalence compared to base-case (percentage points))
All	4038	1969-1973	-0.868	Absolute change in major illness prevalence compared to base-case (percentage points))
All	4038	1949-1953	-0.294	Absolute change in major illness prevalence compared to base-case (percentage points))
All	4043	1989-1993	-0.398	Absolute change in major illness prevalence compared to base-case (percentage points))
All	4043	1969-1973	-1.06	Absolute change in major illness prevalence compared to base-case (percentage points))
All	4043	1949-1953	-0.128	Absolute change in major illness prevalence compared to base-case (percentage points))
BMI	4023	1989-1993	-0.001	Absolute change in major illness prevalence compared to base-case (percentage points))
BMI	4023	1969-1973	0.006	Absolute change in major illness prevalence compared to base-case (percentage points))
BMI	4023	1949-1953	0.009	Absolute change in major illness prevalence compared to base-case (percentage points))
BMI	4028	1989-1993	-0.002	Absolute change in major illness prevalence compared to base-case (percentage points))
BMI	4028	1969-1973	-0.099	Absolute change in major illness prevalence compared to base-case (percentage points))
BMI	4028	1949-1953	-0.147	Absolute change in major illness prevalence compared to base-case (percentage points))
BMI	4033	1989-1993	-0.046	Absolute change in major illness prevalence compared to base-case (percentage points))
BMI	4033	1969-1973	-0.373	Absolute change in major illness prevalence compared to base-case (percentage points))
BMI	4033	1949-1953	-0.263	Absolute change in major illness prevalence compared to base-case (percentage points))
BMI	4038	1989-1993	-0.15	Absolute change in major illness prevalence compared to base-case (percentage points))
BMI	4038	1969-1973	-0.676	Absolute change in major illness prevalence compared to base-case (percentage points))
BMI	4038	1949-1953	-0.219	Absolute change in major illness prevalence compared to base-case (percentage points))
BMI	4043	1989-1993	-0.311	Absolute change in major illness prevalence compared to base-case (percentage points))
BMI	4043	1969-1973	-0.844	Absolute change in major illness prevalence compared to base-case (percentage points))
BMI	4043	1949-1953	-0.094	Absolute change in major illness prevalence compared to base-case (percentage points))
Fruit & veg	4023	1989-1993	0	Absolute change in major illness prevalence compared to base-case (percentage points))
Fruit & veg	4023	1969-1973	0	Absolute change in major illness prevalence compared to base-case (percentage points))
Fruit & veg	4023	1949-1953	0	Absolute change in major illness prevalence compared to base-case (percentage points))
Fruit & veg	4028	1989-1993	0	Absolute change in major illness prevalence compared to base-case (percentage points))
Fruit & veg	4028	1969-1973	-0.002	Absolute change in major illness prevalence compared to base-case (percentage points))
Fruit & veg	4028	1949-1953	-0.005	Absolute change in major illness prevalence compared to base-case (percentage points))
Fruit & veg	4033	1989-1993	0	Absolute change in major illness prevalence compared to base-case (percentage points))
Fruit & veg	4033	1969-1973	-0.011	Absolute change in major illness prevalence compared to base-case (percentage points))
Fruit & veg	4033	1949-1953	-0.01	Absolute change in major illness prevalence compared to base-case (percentage points))
Fruit & veg	4038	1989-1993	-0.003	Absolute change in major illness prevalence compared to base-case (percentage points))
Fruit & veg	4038	1969-1973	-0.02	Absolute change in major illness prevalence compared to base-case (percentage points))
Fruit & veg	4038	1949-1953	-0.008	Absolute change in major illness prevalence compared to base-case (percentage points))
Fruit & veg	4043	1989-1993	-0.007	Absolute change in major illness prevalence compared to base-case (percentage points))
Fruit & veg	4043	1969-1973	-0.026	Absolute change in major illness prevalence compared to base-case (percentage points))
Fruit & veg	4043	1949-1953	-0.002	Absolute change in major illness prevalence compared to base-case (percentage points))
Physical activity	4023	1989-1993	0	Absolute change in major illness prevalence compared to base-case (percentage points))
Physical activity	4023	1969-1973	0	Absolute change in major illness prevalence compared to base-case (percentage points))
Physical activity	4023	1949-1953	0	Absolute change in major illness prevalence compared to base-case (percentage points))
Physical activity	4028	1989-1993	0	Absolute change in major illness prevalence compared to base-case (percentage points))
Physical activity	4028	1969-1973	-0.001	Absolute change in major illness prevalence compared to base-case (percentage points))
Physical activity	4028	1949-1953	-0.002	Absolute change in major illness prevalence compared to base-case (percentage points))
Physical activity	4033	1989-1993	0	Absolute change in major illness prevalence compared to base-case (percentage points))
Physical activity	4033	1969-1973	-0.007	Absolute change in major illness prevalence compared to base-case (percentage points))
Physical activity	4033	1949-1953	-0.003	Absolute change in major illness prevalence compared to base-case (percentage points))
Physical activity	4038	1989-1993	-0.002	Absolute change in major illness prevalence compared to base-case (percentage points))
Physical activity	4038	1969-1973	-0.012	Absolute change in major illness prevalence compared to base-case (percentage points))
Physical activity	4038	1949-1953	-0.002	Absolute change in major illness prevalence compared to base-case (percentage points))
Physical activity	4043	1989-1993	-0.005	Absolute change in major illness prevalence compared to base-case (percentage points))
Physical activity	4043	1969-1973	-0.012	Absolute change in major illness prevalence compared to base-case (percentage points))
Physical activity	4043	1949-1953	0.005	Absolute change in major illness prevalence compared to base-case (percentage points))
SBP	4023	1989-1993	0	Absolute change in major illness prevalence compared to base-case (percentage points))
SBP	4023	1969-1973	0.002	Absolute change in major illness prevalence compared to base-case (percentage points))
SBP	4023	1949-1953	0.001	Absolute change in major illness prevalence compared to base-case (percentage points))
SBP	4028	1989-1993	0	Absolute change in major illness prevalence compared to base-case (percentage points))
SBP	4028	1969-1973	-0.036	Absolute change in major illness prevalence compared to base-case (percentage points))
SBP	4028	1949-1953	-0.082	Absolute change in major illness prevalence compared to base-case (percentage points))
SBP	4033	1989-1993	-0.007	Absolute change in major illness prevalence compared to base-case (percentage points))
SBP	4033	1969-1973	-0.122	Absolute change in major illness prevalence compared to base-case (percentage points))
SBP	4033	1949-1953	-0.119	Absolute change in major illness prevalence compared to base-case (percentage points))
SBP	4038	1989-1993	-0.022	Absolute change in major illness prevalence compared to base-case (percentage points))
SBP	4038	1969-1973	-0.212	Absolute change in major illness prevalence compared to base-case (percentage points))
SBP	4038	1949-1953	-0.097	Absolute change in major illness prevalence compared to base-case (percentage points))
SBP	4043	1989-1993	-0.046	Absolute change in major illness prevalence compared to base-case (percentage points))
SBP	4043	1969-1973	-0.263	Absolute change in major illness prevalence compared to base-case (percentage points))
SBP	4043	1949-1953	-0.042	Absolute change in major illness prevalence compared to base-case (percentage points))
Smoking	4023	1989-1993	0	Absolute change in major illness prevalence compared to base-case (percentage points))
Smoking	4023	1969-1973	0.002	Absolute change in major illness prevalence compared to base-case (percentage points))
Smoking	4023	1949-1953	0.001	Absolute change in major illness prevalence compared to base-case (percentage points))
Smoking	4028	1989-1993	0	Absolute change in major illness prevalence compared to base-case (percentage points))
Smoking	4028	1969-1973	-0.02	Absolute change in major illness prevalence compared to base-case (percentage points))
Smoking	4028	1949-1953	-0.017	Absolute change in major illness prevalence compared to base-case (percentage points))
Smoking	4033	1989-1993	-0.009	Absolute change in major illness prevalence compared to base-case (percentage points))
Smoking	4033	1969-1973	-0.072	Absolute change in major illness prevalence compared to base-case (percentage points))
Smoking	4033	1949-1953	-0.02	Absolute change in major illness prevalence compared to base-case (percentage points))
Smoking	4038	1989-1993	-0.029	Absolute change in major illness prevalence compared to base-case (percentage points))
Smoking	4038	1969-1973	-0.112	Absolute change in major illness prevalence compared to base-case (percentage points))
Smoking	4038	1949-1953	0.001	Absolute change in major illness prevalence compared to base-case (percentage points))
Smoking	4043	1989-1993	-0.059	Absolute change in major illness prevalence compared to base-case (percentage points))
Smoking	4043	1969-1973	-0.109	Absolute change in major illness prevalence compared to base-case (percentage points))
Smoking	4043	1949-1953	0.017	Absolute change in major illness prevalence compared to base-case (percentage points))
Total cholesterol	4023	1989-1993	0	Absolute change in major illness prevalence compared to base-case (percentage points))
Total cholesterol	4023	1969-1973	0.001	Absolute change in major illness prevalence compared to base-case (percentage points))
Total cholesterol	4023	1949-1953	0	Absolute change in major illness prevalence compared to base-case (percentage points))
Total cholesterol	4028	1989-1993	0.001	Absolute change in major illness prevalence compared to base-case (percentage points))
Total cholesterol	4028	1969-1973	-0.005	Absolute change in major illness prevalence compared to base-case (percentage points))
Total cholesterol	4028	1949-1953	-0.001	Absolute change in major illness prevalence compared to base-case (percentage points))
Total cholesterol	4033	1989-1993	0	Absolute change in major illness prevalence compared to base-case (percentage points))
Total cholesterol	4033	1969-1973	-0.017	Absolute change in major illness prevalence compared to base-case (percentage points))
Total cholesterol	4033	1949-1953	-0.002	Absolute change in major illness prevalence compared to base-case (percentage points))
Total cholesterol	4038	1989-1993	-0.004	Absolute change in major illness prevalence compared to base-case (percentage points))
Total cholesterol	4038	1969-1973	-0.025	Absolute change in major illness prevalence compared to base-case (percentage points))
Total cholesterol	4038	1949-1953	-0.001	Absolute change in major illness prevalence compared to base-case (percentage points))
Total cholesterol	4043	1989-1993	-0.012	Absolute change in major illness prevalence compared to base-case (percentage points))
Total cholesterol	4043	1969-1973	-0.023	Absolute change in major illness prevalence compared to base-case (percentage points))
Total cholesterol	4043	1949-1953	0	Absolute change in major illness prevalence compared to base-case (percentage points))

## Sheet: Figure 7-1 10pc
type	year	median	scenario	yaxis
Change in incidence rate	2023	0	All	Relative change in incidence rate compared to base-case (%)
Change in incidence rate	2024	-0.001	All	Relative change in incidence rate compared to base-case (%)
Change in incidence rate	2025	-0.003	All	Relative change in incidence rate compared to base-case (%)
Change in incidence rate	2026	-0.006	All	Relative change in incidence rate compared to base-case (%)
Change in incidence rate	2027	-0.01	All	Relative change in incidence rate compared to base-case (%)
Change in incidence rate	2028	-0.013	All	Relative change in incidence rate compared to base-case (%)
Change in incidence rate	2029	-0.016	All	Relative change in incidence rate compared to base-case (%)
Change in incidence rate	2030	-0.018	All	Relative change in incidence rate compared to base-case (%)
Change in incidence rate	2031	-0.018	All	Relative change in incidence rate compared to base-case (%)
Change in incidence rate	2032	-0.019	All	Relative change in incidence rate compared to base-case (%)
Change in incidence rate	2033	-0.019	All	Relative change in incidence rate compared to base-case (%)
Change in incidence rate	2034	-0.018	All	Relative change in incidence rate compared to base-case (%)
Change in incidence rate	2035	-0.017	All	Relative change in incidence rate compared to base-case (%)
Change in incidence rate	2036	-0.017	All	Relative change in incidence rate compared to base-case (%)
Change in incidence rate	2037	-0.016	All	Relative change in incidence rate compared to base-case (%)
Change in incidence rate	2038	-0.015	All	Relative change in incidence rate compared to base-case (%)
Change in incidence rate	2039	-0.014	All	Relative change in incidence rate compared to base-case (%)
Change in incidence rate	2040	-0.014	All	Relative change in incidence rate compared to base-case (%)
Change in incidence rate	2041	-0.013	All	Relative change in incidence rate compared to base-case (%)
Change in incidence rate	2042	-0.012	All	Relative change in incidence rate compared to base-case (%)
Change in incidence rate	2043	-0.012	All	Relative change in incidence rate compared to base-case (%)
Change in incidence rate	2023	0	BMI	Relative change in incidence rate compared to base-case (%)
Change in incidence rate	2024	0	BMI	Relative change in incidence rate compared to base-case (%)
Change in incidence rate	2025	-0.002	BMI	Relative change in incidence rate compared to base-case (%)
Change in incidence rate	2026	-0.004	BMI	Relative change in incidence rate compared to base-case (%)
Change in incidence rate	2027	-0.007	BMI	Relative change in incidence rate compared to base-case (%)
Change in incidence rate	2028	-0.01	BMI	Relative change in incidence rate compared to base-case (%)
Change in incidence rate	2029	-0.011	BMI	Relative change in incidence rate compared to base-case (%)
Change in incidence rate	2030	-0.013	BMI	Relative change in incidence rate compared to base-case (%)
Change in incidence rate	2031	-0.013	BMI	Relative change in incidence rate compared to base-case (%)
Change in incidence rate	2032	-0.014	BMI	Relative change in incidence rate compared to base-case (%)
Change in incidence rate	2033	-0.014	BMI	Relative change in incidence rate compared to base-case (%)
Change in incidence rate	2034	-0.014	BMI	Relative change in incidence rate compared to base-case (%)
Change in incidence rate	2035	-0.013	BMI	Relative change in incidence rate compared to base-case (%)
Change in incidence rate	2036	-0.013	BMI	Relative change in incidence rate compared to base-case (%)
Change in incidence rate	2037	-0.012	BMI	Relative change in incidence rate compared to base-case (%)
Change in incidence rate	2038	-0.012	BMI	Relative change in incidence rate compared to base-case (%)
Change in incidence rate	2039	-0.012	BMI	Relative change in incidence rate compared to base-case (%)
Change in incidence rate	2040	-0.011	BMI	Relative change in incidence rate compared to base-case (%)
Change in incidence rate	2041	-0.011	BMI	Relative change in incidence rate compared to base-case (%)
Change in incidence rate	2042	-0.01	BMI	Relative change in incidence rate compared to base-case (%)
Change in incidence rate	2043	-0.01	BMI	Relative change in incidence rate compared to base-case (%)
Change in incidence rate	2023	0	Fruit & veg	Relative change in incidence rate compared to base-case (%)
Change in incidence rate	2024	0	Fruit & veg	Relative change in incidence rate compared to base-case (%)
Change in incidence rate	2025	0	Fruit & veg	Relative change in incidence rate compared to base-case (%)
Change in incidence rate	2026	0	Fruit & veg	Relative change in incidence rate compared to base-case (%)
Change in incidence rate	2027	0	Fruit & veg	Relative change in incidence rate compared to base-case (%)
Change in incidence rate	2028	0	Fruit & veg	Relative change in incidence rate compared to base-case (%)
Change in incidence rate	2029	0	Fruit & veg	Relative change in incidence rate compared to base-case (%)
Change in incidence rate	2030	0	Fruit & veg	Relative change in incidence rate compared to base-case (%)
Change in incidence rate	2031	0	Fruit & veg	Relative change in incidence rate compared to base-case (%)
Change in incidence rate	2032	0	Fruit & veg	Relative change in incidence rate compared to base-case (%)
Change in incidence rate	2033	0	Fruit & veg	Relative change in incidence rate compared to base-case (%)
Change in incidence rate	2034	0	Fruit & veg	Relative change in incidence rate compared to base-case (%)
Change in incidence rate	2035	0	Fruit & veg	Relative change in incidence rate compared to base-case (%)
Change in incidence rate	2036	0	Fruit & veg	Relative change in incidence rate compared to base-case (%)
Change in incidence rate	2037	0	Fruit & veg	Relative change in incidence rate compared to base-case (%)
Change in incidence rate	2038	0	Fruit & veg	Relative change in incidence rate compared to base-case (%)
Change in incidence rate	2039	0	Fruit & veg	Relative change in incidence rate compared to base-case (%)
Change in incidence rate	2040	0	Fruit & veg	Relative change in incidence rate compared to base-case (%)
Change in incidence rate	2041	0	Fruit & veg	Relative change in incidence rate compared to base-case (%)
Change in incidence rate	2042	0	Fruit & veg	Relative change in incidence rate compared to base-case (%)
Change in incidence rate	2043	0	Fruit & veg	Relative change in incidence rate compared to base-case (%)
Change in incidence rate	2023	0	Physical activity	Relative change in incidence rate compared to base-case (%)
Change in incidence rate	2024	0	Physical activity	Relative change in incidence rate compared to base-case (%)
Change in incidence rate	2025	0	Physical activity	Relative change in incidence rate compared to base-case (%)
Change in incidence rate	2026	0	Physical activity	Relative change in incidence rate compared to base-case (%)
Change in incidence rate	2027	0	Physical activity	Relative change in incidence rate compared to base-case (%)
Change in incidence rate	2028	0	Physical activity	Relative change in incidence rate compared to base-case (%)
Change in incidence rate	2029	0	Physical activity	Relative change in incidence rate compared to base-case (%)
Change in incidence rate	2030	0	Physical activity	Relative change in incidence rate compared to base-case (%)
Change in incidence rate	2031	0	Physical activity	Relative change in incidence rate compared to base-case (%)
Change in incidence rate	2032	0	Physical activity	Relative change in incidence rate compared to base-case (%)
Change in incidence rate	2033	0	Physical activity	Relative change in incidence rate compared to base-case (%)
Change in incidence rate	2034	0	Physical activity	Relative change in incidence rate compared to base-case (%)
Change in incidence rate	2035	0	Physical activity	Relative change in incidence rate compared to base-case (%)
Change in incidence rate	2036	0	Physical activity	Relative change in incidence rate compared to base-case (%)
Change in incidence rate	2037	0	Physical activity	Relative change in incidence rate compared to base-case (%)
Change in incidence rate	2038	0	Physical activity	Relative change in incidence rate compared to base-case (%)
Change in incidence rate	2039	0	Physical activity	Relative change in incidence rate compared to base-case (%)
Change in incidence rate	2040	0	Physical activity	Relative change in incidence rate compared to base-case (%)
Change in incidence rate	2041	0	Physical activity	Relative change in incidence rate compared to base-case (%)
Change in incidence rate	2042	0	Physical activity	Relative change in incidence rate compared to base-case (%)
Change in incidence rate	2043	0	Physical activity	Relative change in incidence rate compared to base-case (%)
Change in incidence rate	2023	0	SBP	Relative change in incidence rate compared to base-case (%)
Change in incidence rate	2024	0	SBP	Relative change in incidence rate compared to base-case (%)
Change in incidence rate	2025	-0.001	SBP	Relative change in incidence rate compared to base-case (%)
Change in incidence rate	2026	-0.002	SBP	Relative change in incidence rate compared to base-case (%)
Change in incidence rate	2027	-0.003	SBP	Relative change in incidence rate compared to base-case (%)
Change in incidence rate	2028	-0.004	SBP	Relative change in incidence rate compared to base-case (%)
Change in incidence rate	2029	-0.004	SBP	Relative change in incidence rate compared to base-case (%)
Change in incidence rate	2030	-0.004	SBP	Relative change in incidence rate compared to base-case (%)
Change in incidence rate	2031	-0.004	SBP	Relative change in incidence rate compared to base-case (%)
Change in incidence rate	2032	-0.004	SBP	Relative change in incidence rate compared to base-case (%)
Change in incidence rate	2033	-0.003	SBP	Relative change in incidence rate compared to base-case (%)
Change in incidence rate	2034	-0.003	SBP	Relative change in incidence rate compared to base-case (%)
Change in incidence rate	2035	-0.003	SBP	Relative change in incidence rate compared to base-case (%)
Change in incidence rate	2036	-0.002	SBP	Relative change in incidence rate compared to base-case (%)
Change in incidence rate	2037	-0.002	SBP	Relative change in incidence rate compared to base-case (%)
Change in incidence rate	2038	-0.002	SBP	Relative change in incidence rate compared to base-case (%)
Change in incidence rate	2039	-0.002	SBP	Relative change in incidence rate compared to base-case (%)
Change in incidence rate	2040	-0.001	SBP	Relative change in incidence rate compared to base-case (%)
Change in incidence rate	2041	-0.001	SBP	Relative change in incidence rate compared to base-case (%)
Change in incidence rate	2042	-0.001	SBP	Relative change in incidence rate compared to base-case (%)
Change in incidence rate	2043	-0.001	SBP	Relative change in incidence rate compared to base-case (%)
Change in incidence rate	2023	0	Smoking	Relative change in incidence rate compared to base-case (%)
Change in incidence rate	2024	0	Smoking	Relative change in incidence rate compared to base-case (%)
Change in incidence rate	2025	0	Smoking	Relative change in incidence rate compared to base-case (%)
Change in incidence rate	2026	-0.001	Smoking	Relative change in incidence rate compared to base-case (%)
Change in incidence rate	2027	-0.001	Smoking	Relative change in incidence rate compared to base-case (%)
Change in incidence rate	2028	-0.002	Smoking	Relative change in incidence rate compared to base-case (%)
Change in incidence rate	2029	-0.002	Smoking	Relative change in incidence rate compared to base-case (%)
Change in incidence rate	2030	-0.002	Smoking	Relative change in incidence rate compared to base-case (%)
Change in incidence rate	2031	-0.003	Smoking	Relative change in incidence rate compared to base-case (%)
Change in incidence rate	2032	-0.003	Smoking	Relative change in incidence rate compared to base-case (%)
Change in incidence rate	2033	-0.003	Smoking	Relative change in incidence rate compared to base-case (%)
Change in incidence rate	2034	-0.003	Smoking	Relative change in incidence rate compared to base-case (%)
Change in incidence rate	2035	-0.003	Smoking	Relative change in incidence rate compared to base-case (%)
Change in incidence rate	2036	-0.002	Smoking	Relative change in incidence rate compared to base-case (%)
Change in incidence rate	2037	-0.002	Smoking	Relative change in incidence rate compared to base-case (%)
Change in incidence rate	2038	-0.002	Smoking	Relative change in incidence rate compared to base-case (%)
Change in incidence rate	2039	-0.002	Smoking	Relative change in incidence rate compared to base-case (%)
Change in incidence rate	2040	-0.002	Smoking	Relative change in incidence rate compared to base-case (%)
Change in incidence rate	2041	-0.001	Smoking	Relative change in incidence rate compared to base-case (%)
Change in incidence rate	2042	-0.001	Smoking	Relative change in incidence rate compared to base-case (%)
Change in incidence rate	2043	-0.001	Smoking	Relative change in incidence rate compared to base-case (%)
Change in incidence rate	2023	0	Total cholesterol	Relative change in incidence rate compared to base-case (%)
Change in incidence rate	2024	0	Total cholesterol	Relative change in incidence rate compared to base-case (%)
Change in incidence rate	2025	0	Total cholesterol	Relative change in incidence rate compared to base-case (%)
Change in incidence rate	2026	0	Total cholesterol	Relative change in incidence rate compared to base-case (%)
Change in incidence rate	2027	0	Total cholesterol	Relative change in incidence rate compared to base-case (%)
Change in incidence rate	2028	0	Total cholesterol	Relative change in incidence rate compared to base-case (%)
Change in incidence rate	2029	0	Total cholesterol	Relative change in incidence rate compared to base-case (%)
Change in incidence rate	2030	-0.001	Total cholesterol	Relative change in incidence rate compared to base-case (%)
Change in incidence rate	2031	-0.001	Total cholesterol	Relative change in incidence rate compared to base-case (%)
Change in incidence rate	2032	-0.001	Total cholesterol	Relative change in incidence rate compared to base-case (%)
Change in incidence rate	2033	-0.001	Total cholesterol	Relative change in incidence rate compared to base-case (%)
Change in incidence rate	2034	0	Total cholesterol	Relative change in incidence rate compared to base-case (%)
Change in incidence rate	2035	0	Total cholesterol	Relative change in incidence rate compared to base-case (%)
Change in incidence rate	2036	0	Total cholesterol	Relative change in incidence rate compared to base-case (%)
Change in incidence rate	2037	0	Total cholesterol	Relative change in incidence rate compared to base-case (%)
Change in incidence rate	2038	0	Total cholesterol	Relative change in incidence rate compared to base-case (%)
Change in incidence rate	2039	0	Total cholesterol	Relative change in incidence rate compared to base-case (%)
Change in incidence rate	2040	0	Total cholesterol	Relative change in incidence rate compared to base-case (%)
Change in incidence rate	2041	0	Total cholesterol	Relative change in incidence rate compared to base-case (%)
Change in incidence rate	2042	0	Total cholesterol	Relative change in incidence rate compared to base-case (%)
Change in incidence rate	2043	0	Total cholesterol	Relative change in incidence rate compared to base-case (%)
Change in prevalence	2023	0	All	Relative change in prevalence compared to base-case (%)
Change in prevalence	2024	0	All	Relative change in prevalence compared to base-case (%)
Change in prevalence	2025	0	All	Relative change in prevalence compared to base-case (%)
Change in prevalence	2026	-0.001	All	Relative change in prevalence compared to base-case (%)
Change in prevalence	2027	-0.002	All	Relative change in prevalence compared to base-case (%)
Change in prevalence	2028	-0.003	All	Relative change in prevalence compared to base-case (%)
Change in prevalence	2029	-0.004	All	Relative change in prevalence compared to base-case (%)
Change in prevalence	2030	-0.005	All	Relative change in prevalence compared to base-case (%)
Change in prevalence	2031	-0.006	All	Relative change in prevalence compared to base-case (%)
Change in prevalence	2032	-0.007	All	Relative change in prevalence compared to base-case (%)
Change in prevalence	2033	-0.007	All	Relative change in prevalence compared to base-case (%)
Change in prevalence	2034	-0.008	All	Relative change in prevalence compared to base-case (%)
Change in prevalence	2035	-0.008	All	Relative change in prevalence compared to base-case (%)
Change in prevalence	2036	-0.008	All	Relative change in prevalence compared to base-case (%)
Change in prevalence	2037	-0.009	All	Relative change in prevalence compared to base-case (%)
Change in prevalence	2038	-0.009	All	Relative change in prevalence compared to base-case (%)
Change in prevalence	2039	-0.009	All	Relative change in prevalence compared to base-case (%)
Change in prevalence	2040	-0.009	All	Relative change in prevalence compared to base-case (%)
Change in prevalence	2041	-0.009	All	Relative change in prevalence compared to base-case (%)
Change in prevalence	2042	-0.009	All	Relative change in prevalence compared to base-case (%)
Change in prevalence	2043	-0.009	All	Relative change in prevalence compared to base-case (%)
Change in prevalence	2023	0	BMI	Relative change in prevalence compared to base-case (%)
Change in prevalence	2024	0	BMI	Relative change in prevalence compared to base-case (%)
Change in prevalence	2025	0	BMI	Relative change in prevalence compared to base-case (%)
Change in prevalence	2026	-0.001	BMI	Relative change in prevalence compared to base-case (%)
Change in prevalence	2027	-0.001	BMI	Relative change in prevalence compared to base-case (%)
Change in prevalence	2028	-0.002	BMI	Relative change in prevalence compared to base-case (%)
Change in prevalence	2029	-0.003	BMI	Relative change in prevalence compared to base-case (%)
Change in prevalence	2030	-0.004	BMI	Relative change in prevalence compared to base-case (%)
Change in prevalence	2031	-0.005	BMI	Relative change in prevalence compared to base-case (%)
Change in prevalence	2032	-0.006	BMI	Relative change in prevalence compared to base-case (%)
Change in prevalence	2033	-0.006	BMI	Relative change in prevalence compared to base-case (%)
Change in prevalence	2034	-0.007	BMI	Relative change in prevalence compared to base-case (%)
Change in prevalence	2035	-0.007	BMI	Relative change in prevalence compared to base-case (%)
Change in prevalence	2036	-0.008	BMI	Relative change in prevalence compared to base-case (%)
Change in prevalence	2037	-0.008	BMI	Relative change in prevalence compared to base-case (%)
Change in prevalence	2038	-0.009	BMI	Relative change in prevalence compared to base-case (%)
Change in prevalence	2039	-0.009	BMI	Relative change in prevalence compared to base-case (%)
Change in prevalence	2040	-0.009	BMI	Relative change in prevalence compared to base-case (%)
Change in prevalence	2041	-0.009	BMI	Relative change in prevalence compared to base-case (%)
Change in prevalence	2042	-0.009	BMI	Relative change in prevalence compared to base-case (%)
Change in prevalence	2043	-0.009	BMI	Relative change in prevalence compared to base-case (%)
Change in prevalence	2023	0	Fruit & veg	Relative change in prevalence compared to base-case (%)
Change in prevalence	2024	0	Fruit & veg	Relative change in prevalence compared to base-case (%)
Change in prevalence	2025	0	Fruit & veg	Relative change in prevalence compared to base-case (%)
Change in prevalence	2026	0	Fruit & veg	Relative change in prevalence compared to base-case (%)
Change in prevalence	2027	0	Fruit & veg	Relative change in prevalence compared to base-case (%)
Change in prevalence	2028	0	Fruit & veg	Relative change in prevalence compared to base-case (%)
Change in prevalence	2029	0	Fruit & veg	Relative change in prevalence compared to base-case (%)
Change in prevalence	2030	0	Fruit & veg	Relative change in prevalence compared to base-case (%)
Change in prevalence	2031	0	Fruit & veg	Relative change in prevalence compared to base-case (%)
Change in prevalence	2032	0	Fruit & veg	Relative change in prevalence compared to base-case (%)
Change in prevalence	2033	0	Fruit & veg	Relative change in prevalence compared to base-case (%)
Change in prevalence	2034	0	Fruit & veg	Relative change in prevalence compared to base-case (%)
Change in prevalence	2035	0	Fruit & veg	Relative change in prevalence compared to base-case (%)
Change in prevalence	2036	0	Fruit & veg	Relative change in prevalence compared to base-case (%)
Change in prevalence	2037	0	Fruit & veg	Relative change in prevalence compared to base-case (%)
Change in prevalence	2038	0	Fruit & veg	Relative change in prevalence compared to base-case (%)
Change in prevalence	2039	0	Fruit & veg	Relative change in prevalence compared to base-case (%)
Change in prevalence	2040	0	Fruit & veg	Relative change in prevalence compared to base-case (%)
Change in prevalence	2041	0	Fruit & veg	Relative change in prevalence compared to base-case (%)
Change in prevalence	2042	0	Fruit & veg	Relative change in prevalence compared to base-case (%)
Change in prevalence	2043	0	Fruit & veg	Relative change in prevalence compared to base-case (%)
Change in prevalence	2023	0	Physical activity	Relative change in prevalence compared to base-case (%)
Change in prevalence	2024	0	Physical activity	Relative change in prevalence compared to base-case (%)
Change in prevalence	2025	0	Physical activity	Relative change in prevalence compared to base-case (%)
Change in prevalence	2026	0	Physical activity	Relative change in prevalence compared to base-case (%)
Change in prevalence	2027	0	Physical activity	Relative change in prevalence compared to base-case (%)
Change in prevalence	2028	0	Physical activity	Relative change in prevalence compared to base-case (%)
Change in prevalence	2029	0	Physical activity	Relative change in prevalence compared to base-case (%)
Change in prevalence	2030	0	Physical activity	Relative change in prevalence compared to base-case (%)
Change in prevalence	2031	0	Physical activity	Relative change in prevalence compared to base-case (%)
Change in prevalence	2032	0	Physical activity	Relative change in prevalence compared to base-case (%)
Change in prevalence	2033	0	Physical activity	Relative change in prevalence compared to base-case (%)
Change in prevalence	2034	0	Physical activity	Relative change in prevalence compared to base-case (%)
Change in prevalence	2035	0	Physical activity	Relative change in prevalence compared to base-case (%)
Change in prevalence	2036	0	Physical activity	Relative change in prevalence compared to base-case (%)
Change in prevalence	2037	0	Physical activity	Relative change in prevalence compared to base-case (%)
Change in prevalence	2038	0	Physical activity	Relative change in prevalence compared to base-case (%)
Change in prevalence	2039	0	Physical activity	Relative change in prevalence compared to base-case (%)
Change in prevalence	2040	0	Physical activity	Relative change in prevalence compared to base-case (%)
Change in prevalence	2041	0	Physical activity	Relative change in prevalence compared to base-case (%)
Change in prevalence	2042	0	Physical activity	Relative change in prevalence compared to base-case (%)
Change in prevalence	2043	0	Physical activity	Relative change in prevalence compared to base-case (%)
Change in prevalence	2023	0	SBP	Relative change in prevalence compared to base-case (%)
Change in prevalence	2024	0	SBP	Relative change in prevalence compared to base-case (%)
Change in prevalence	2025	0	SBP	Relative change in prevalence compared to base-case (%)
Change in prevalence	2026	0	SBP	Relative change in prevalence compared to base-case (%)
Change in prevalence	2027	-0.001	SBP	Relative change in prevalence compared to base-case (%)
Change in prevalence	2028	-0.001	SBP	Relative change in prevalence compared to base-case (%)
Change in prevalence	2029	-0.001	SBP	Relative change in prevalence compared to base-case (%)
Change in prevalence	2030	-0.001	SBP	Relative change in prevalence compared to base-case (%)
Change in prevalence	2031	-0.001	SBP	Relative change in prevalence compared to base-case (%)
Change in prevalence	2032	-0.001	SBP	Relative change in prevalence compared to base-case (%)
Change in prevalence	2033	-0.002	SBP	Relative change in prevalence compared to base-case (%)
Change in prevalence	2034	-0.002	SBP	Relative change in prevalence compared to base-case (%)
Change in prevalence	2035	-0.002	SBP	Relative change in prevalence compared to base-case (%)
Change in prevalence	2036	-0.002	SBP	Relative change in prevalence compared to base-case (%)
Change in prevalence	2037	-0.001	SBP	Relative change in prevalence compared to base-case (%)
Change in prevalence	2038	-0.001	SBP	Relative change in prevalence compared to base-case (%)
Change in prevalence	2039	-0.001	SBP	Relative change in prevalence compared to base-case (%)
Change in prevalence	2040	-0.001	SBP	Relative change in prevalence compared to base-case (%)
Change in prevalence	2041	-0.001	SBP	Relative change in prevalence compared to base-case (%)
Change in prevalence	2042	-0.001	SBP	Relative change in prevalence compared to base-case (%)
Change in prevalence	2043	-0.001	SBP	Relative change in prevalence compared to base-case (%)
Change in prevalence	2023	0	Smoking	Relative change in prevalence compared to base-case (%)
Change in prevalence	2024	0	Smoking	Relative change in prevalence compared to base-case (%)
Change in prevalence	2025	0	Smoking	Relative change in prevalence compared to base-case (%)
Change in prevalence	2026	0	Smoking	Relative change in prevalence compared to base-case (%)
Change in prevalence	2027	0	Smoking	Relative change in prevalence compared to base-case (%)
Change in prevalence	2028	0	Smoking	Relative change in prevalence compared to base-case (%)
Change in prevalence	2029	0	Smoking	Relative change in prevalence compared to base-case (%)
Change in prevalence	2030	0	Smoking	Relative change in prevalence compared to base-case (%)
Change in prevalence	2031	0	Smoking	Relative change in prevalence compared to base-case (%)
Change in prevalence	2032	-0.001	Smoking	Relative change in prevalence compared to base-case (%)
Change in prevalence	2033	-0.001	Smoking	Relative change in prevalence compared to base-case (%)
Change in prevalence	2034	0	Smoking	Relative change in prevalence compared to base-case (%)
Change in prevalence	2035	0	Smoking	Relative change in prevalence compared to base-case (%)
Change in prevalence	2036	0	Smoking	Relative change in prevalence compared to base-case (%)
Change in prevalence	2037	0	Smoking	Relative change in prevalence compared to base-case (%)
Change in prevalence	2038	0	Smoking	Relative change in prevalence compared to base-case (%)
Change in prevalence	2039	0	Smoking	Relative change in prevalence compared to base-case (%)
Change in prevalence	2040	0	Smoking	Relative change in prevalence compared to base-case (%)
Change in prevalence	2041	0	Smoking	Relative change in prevalence compared to base-case (%)
Change in prevalence	2042	0	Smoking	Relative change in prevalence compared to base-case (%)
Change in prevalence	2043	0.001	Smoking	Relative change in prevalence compared to base-case (%)
Change in prevalence	2023	0	Total cholesterol	Relative change in prevalence compared to base-case (%)
Change in prevalence	2024	0	Total cholesterol	Relative change in prevalence compared to base-case (%)
Change in prevalence	2025	0	Total cholesterol	Relative change in prevalence compared to base-case (%)
Change in prevalence	2026	0	Total cholesterol	Relative change in prevalence compared to base-case (%)
Change in prevalence	2027	0	Total cholesterol	Relative change in prevalence compared to base-case (%)
Change in prevalence	2028	0	Total cholesterol	Relative change in prevalence compared to base-case (%)
Change in prevalence	2029	0	Total cholesterol	Relative change in prevalence compared to base-case (%)
Change in prevalence	2030	0	Total cholesterol	Relative change in prevalence compared to base-case (%)
Change in prevalence	2031	0	Total cholesterol	Relative change in prevalence compared to base-case (%)
Change in prevalence	2032	0	Total cholesterol	Relative change in prevalence compared to base-case (%)
Change in prevalence	2033	0	Total cholesterol	Relative change in prevalence compared to base-case (%)
Change in prevalence	2034	0	Total cholesterol	Relative change in prevalence compared to base-case (%)
Change in prevalence	2035	0	Total cholesterol	Relative change in prevalence compared to base-case (%)
Change in prevalence	2036	0	Total cholesterol	Relative change in prevalence compared to base-case (%)
Change in prevalence	2037	0	Total cholesterol	Relative change in prevalence compared to base-case (%)
Change in prevalence	2038	0	Total cholesterol	Relative change in prevalence compared to base-case (%)
Change in prevalence	2039	0	Total cholesterol	Relative change in prevalence compared to base-case (%)
Change in prevalence	2040	0	Total cholesterol	Relative change in prevalence compared to base-case (%)
Change in prevalence	2041	0	Total cholesterol	Relative change in prevalence compared to base-case (%)
Change in prevalence	2042	0	Total cholesterol	Relative change in prevalence compared to base-case (%)
Change in prevalence	2043	0	Total cholesterol	Relative change in prevalence compared to base-case (%)
Change in mortality rate	2023	0	All	Relative change in mortality rate compared to base-case (%)
Change in mortality rate	2024	-0.001	All	Relative change in mortality rate compared to base-case (%)
Change in mortality rate	2025	-0.002	All	Relative change in mortality rate compared to base-case (%)
Change in mortality rate	2026	-0.005	All	Relative change in mortality rate compared to base-case (%)
Change in mortality rate	2027	-0.008	All	Relative change in mortality rate compared to base-case (%)
Change in mortality rate	2028	-0.012	All	Relative change in mortality rate compared to base-case (%)
Change in mortality rate	2029	-0.015	All	Relative change in mortality rate compared to base-case (%)
Change in mortality rate	2030	-0.017	All	Relative change in mortality rate compared to base-case (%)
Change in mortality rate	2031	-0.019	All	Relative change in mortality rate compared to base-case (%)
Change in mortality rate	2032	-0.02	All	Relative change in mortality rate compared to base-case (%)
Change in mortality rate	2033	-0.021	All	Relative change in mortality rate compared to base-case (%)
Change in mortality rate	2034	-0.02	All	Relative change in mortality rate compared to base-case (%)
Change in mortality rate	2035	-0.019	All	Relative change in mortality rate compared to base-case (%)
Change in mortality rate	2036	-0.017	All	Relative change in mortality rate compared to base-case (%)
Change in mortality rate	2037	-0.015	All	Relative change in mortality rate compared to base-case (%)
Change in mortality rate	2038	-0.014	All	Relative change in mortality rate compared to base-case (%)
Change in mortality rate	2039	-0.012	All	Relative change in mortality rate compared to base-case (%)
Change in mortality rate	2040	-0.011	All	Relative change in mortality rate compared to base-case (%)
Change in mortality rate	2041	-0.01	All	Relative change in mortality rate compared to base-case (%)
Change in mortality rate	2042	-0.009	All	Relative change in mortality rate compared to base-case (%)
Change in mortality rate	2043	-0.009	All	Relative change in mortality rate compared to base-case (%)
Change in mortality rate	2023	0	BMI	Relative change in mortality rate compared to base-case (%)
Change in mortality rate	2024	0	BMI	Relative change in mortality rate compared to base-case (%)
Change in mortality rate	2025	-0.001	BMI	Relative change in mortality rate compared to base-case (%)
Change in mortality rate	2026	-0.002	BMI	Relative change in mortality rate compared to base-case (%)
Change in mortality rate	2027	-0.003	BMI	Relative change in mortality rate compared to base-case (%)
Change in mortality rate	2028	-0.004	BMI	Relative change in mortality rate compared to base-case (%)
Change in mortality rate	2029	-0.006	BMI	Relative change in mortality rate compared to base-case (%)
Change in mortality rate	2030	-0.006	BMI	Relative change in mortality rate compared to base-case (%)
Change in mortality rate	2031	-0.007	BMI	Relative change in mortality rate compared to base-case (%)
Change in mortality rate	2032	-0.008	BMI	Relative change in mortality rate compared to base-case (%)
Change in mortality rate	2033	-0.009	BMI	Relative change in mortality rate compared to base-case (%)
Change in mortality rate	2034	-0.009	BMI	Relative change in mortality rate compared to base-case (%)
Change in mortality rate	2035	-0.009	BMI	Relative change in mortality rate compared to base-case (%)
Change in mortality rate	2036	-0.008	BMI	Relative change in mortality rate compared to base-case (%)
Change in mortality rate	2037	-0.007	BMI	Relative change in mortality rate compared to base-case (%)
Change in mortality rate	2038	-0.006	BMI	Relative change in mortality rate compared to base-case (%)
Change in mortality rate	2039	-0.006	BMI	Relative change in mortality rate compared to base-case (%)
Change in mortality rate	2040	-0.005	BMI	Relative change in mortality rate compared to base-case (%)
Change in mortality rate	2041	-0.005	BMI	Relative change in mortality rate compared to base-case (%)
Change in mortality rate	2042	-0.005	BMI	Relative change in mortality rate compared to base-case (%)
Change in mortality rate	2043	-0.004	BMI	Relative change in mortality rate compared to base-case (%)
Change in mortality rate	2023	0	Fruit & veg	Relative change in mortality rate compared to base-case (%)
Change in mortality rate	2024	0	Fruit & veg	Relative change in mortality rate compared to base-case (%)
Change in mortality rate	2025	0	Fruit & veg	Relative change in mortality rate compared to base-case (%)
Change in mortality rate	2026	0	Fruit & veg	Relative change in mortality rate compared to base-case (%)
Change in mortality rate	2027	0	Fruit & veg	Relative change in mortality rate compared to base-case (%)
Change in mortality rate	2028	0	Fruit & veg	Relative change in mortality rate compared to base-case (%)
Change in mortality rate	2029	0	Fruit & veg	Relative change in mortality rate compared to base-case (%)
Change in mortality rate	2030	0	Fruit & veg	Relative change in mortality rate compared to base-case (%)
Change in mortality rate	2031	0	Fruit & veg	Relative change in mortality rate compared to base-case (%)
Change in mortality rate	2032	0	Fruit & veg	Relative change in mortality rate compared to base-case (%)
Change in mortality rate	2033	0	Fruit & veg	Relative change in mortality rate compared to base-case (%)
Change in mortality rate	2034	0	Fruit & veg	Relative change in mortality rate compared to base-case (%)
Change in mortality rate	2035	0	Fruit & veg	Relative change in mortality rate compared to base-case (%)
Change in mortality rate	2036	0	Fruit & veg	Relative change in mortality rate compared to base-case (%)
Change in mortality rate	2037	0	Fruit & veg	Relative change in mortality rate compared to base-case (%)
Change in mortality rate	2038	0	Fruit & veg	Relative change in mortality rate compared to base-case (%)
Change in mortality rate	2039	0	Fruit & veg	Relative change in mortality rate compared to base-case (%)
Change in mortality rate	2040	0	Fruit & veg	Relative change in mortality rate compared to base-case (%)
Change in mortality rate	2041	0	Fruit & veg	Relative change in mortality rate compared to base-case (%)
Change in mortality rate	2042	0	Fruit & veg	Relative change in mortality rate compared to base-case (%)
Change in mortality rate	2043	0	Fruit & veg	Relative change in mortality rate compared to base-case (%)
Change in mortality rate	2023	0	Physical activity	Relative change in mortality rate compared to base-case (%)
Change in mortality rate	2024	0	Physical activity	Relative change in mortality rate compared to base-case (%)
Change in mortality rate	2025	0	Physical activity	Relative change in mortality rate compared to base-case (%)
Change in mortality rate	2026	0	Physical activity	Relative change in mortality rate compared to base-case (%)
Change in mortality rate	2027	-0.001	Physical activity	Relative change in mortality rate compared to base-case (%)
Change in mortality rate	2028	-0.001	Physical activity	Relative change in mortality rate compared to base-case (%)
Change in mortality rate	2029	-0.001	Physical activity	Relative change in mortality rate compared to base-case (%)
Change in mortality rate	2030	-0.001	Physical activity	Relative change in mortality rate compared to base-case (%)
Change in mortality rate	2031	-0.001	Physical activity	Relative change in mortality rate compared to base-case (%)
Change in mortality rate	2032	-0.001	Physical activity	Relative change in mortality rate compared to base-case (%)
Change in mortality rate	2033	-0.001	Physical activity	Relative change in mortality rate compared to base-case (%)
Change in mortality rate	2034	-0.001	Physical activity	Relative change in mortality rate compared to base-case (%)
Change in mortality rate	2035	-0.001	Physical activity	Relative change in mortality rate compared to base-case (%)
Change in mortality rate	2036	-0.001	Physical activity	Relative change in mortality rate compared to base-case (%)
Change in mortality rate	2037	-0.001	Physical activity	Relative change in mortality rate compared to base-case (%)
Change in mortality rate	2038	-0.001	Physical activity	Relative change in mortality rate compared to base-case (%)
Change in mortality rate	2039	0	Physical activity	Relative change in mortality rate compared to base-case (%)
Change in mortality rate	2040	0	Physical activity	Relative change in mortality rate compared to base-case (%)
Change in mortality rate	2041	0	Physical activity	Relative change in mortality rate compared to base-case (%)
Change in mortality rate	2042	0	Physical activity	Relative change in mortality rate compared to base-case (%)
Change in mortality rate	2043	0	Physical activity	Relative change in mortality rate compared to base-case (%)
Change in mortality rate	2023	0	SBP	Relative change in mortality rate compared to base-case (%)
Change in mortality rate	2024	0	SBP	Relative change in mortality rate compared to base-case (%)
Change in mortality rate	2025	-0.001	SBP	Relative change in mortality rate compared to base-case (%)
Change in mortality rate	2026	-0.002	SBP	Relative change in mortality rate compared to base-case (%)
Change in mortality rate	2027	-0.004	SBP	Relative change in mortality rate compared to base-case (%)
Change in mortality rate	2028	-0.006	SBP	Relative change in mortality rate compared to base-case (%)
Change in mortality rate	2029	-0.007	SBP	Relative change in mortality rate compared to base-case (%)
Change in mortality rate	2030	-0.007	SBP	Relative change in mortality rate compared to base-case (%)
Change in mortality rate	2031	-0.007	SBP	Relative change in mortality rate compared to base-case (%)
Change in mortality rate	2032	-0.006	SBP	Relative change in mortality rate compared to base-case (%)
Change in mortality rate	2033	-0.005	SBP	Relative change in mortality rate compared to base-case (%)
Change in mortality rate	2034	-0.005	SBP	Relative change in mortality rate compared to base-case (%)
Change in mortality rate	2035	-0.004	SBP	Relative change in mortality rate compared to base-case (%)
Change in mortality rate	2036	-0.004	SBP	Relative change in mortality rate compared to base-case (%)
Change in mortality rate	2037	-0.003	SBP	Relative change in mortality rate compared to base-case (%)
Change in mortality rate	2038	-0.002	SBP	Relative change in mortality rate compared to base-case (%)
Change in mortality rate	2039	-0.002	SBP	Relative change in mortality rate compared to base-case (%)
Change in mortality rate	2040	-0.002	SBP	Relative change in mortality rate compared to base-case (%)
Change in mortality rate	2041	-0.001	SBP	Relative change in mortality rate compared to base-case (%)
Change in mortality rate	2042	-0.001	SBP	Relative change in mortality rate compared to base-case (%)
Change in mortality rate	2043	-0.001	SBP	Relative change in mortality rate compared to base-case (%)
Change in mortality rate	2023	0	Smoking	Relative change in mortality rate compared to base-case (%)
Change in mortality rate	2024	0	Smoking	Relative change in mortality rate compared to base-case (%)
Change in mortality rate	2025	-0.001	Smoking	Relative change in mortality rate compared to base-case (%)
Change in mortality rate	2026	-0.001	Smoking	Relative change in mortality rate compared to base-case (%)
Change in mortality rate	2027	-0.002	Smoking	Relative change in mortality rate compared to base-case (%)
Change in mortality rate	2028	-0.003	Smoking	Relative change in mortality rate compared to base-case (%)
Change in mortality rate	2029	-0.004	Smoking	Relative change in mortality rate compared to base-case (%)
Change in mortality rate	2030	-0.005	Smoking	Relative change in mortality rate compared to base-case (%)
Change in mortality rate	2031	-0.006	Smoking	Relative change in mortality rate compared to base-case (%)
Change in mortality rate	2032	-0.007	Smoking	Relative change in mortality rate compared to base-case (%)
Change in mortality rate	2033	-0.008	Smoking	Relative change in mortality rate compared to base-case (%)
Change in mortality rate	2034	-0.008	Smoking	Relative change in mortality rate compared to base-case (%)
Change in mortality rate	2035	-0.008	Smoking	Relative change in mortality rate compared to base-case (%)
Change in mortality rate	2036	-0.007	Smoking	Relative change in mortality rate compared to base-case (%)
Change in mortality rate	2037	-0.006	Smoking	Relative change in mortality rate compared to base-case (%)
Change in mortality rate	2038	-0.006	Smoking	Relative change in mortality rate compared to base-case (%)
Change in mortality rate	2039	-0.005	Smoking	Relative change in mortality rate compared to base-case (%)
Change in mortality rate	2040	-0.004	Smoking	Relative change in mortality rate compared to base-case (%)
Change in mortality rate	2041	-0.004	Smoking	Relative change in mortality rate compared to base-case (%)
Change in mortality rate	2042	-0.004	Smoking	Relative change in mortality rate compared to base-case (%)
Change in mortality rate	2043	-0.003	Smoking	Relative change in mortality rate compared to base-case (%)
Change in mortality rate	2023	0	Total cholesterol	Relative change in mortality rate compared to base-case (%)
Change in mortality rate	2024	0	Total cholesterol	Relative change in mortality rate compared to base-case (%)
Change in mortality rate	2025	0	Total cholesterol	Relative change in mortality rate compared to base-case (%)
Change in mortality rate	2026	0	Total cholesterol	Relative change in mortality rate compared to base-case (%)
Change in mortality rate	2027	0	Total cholesterol	Relative change in mortality rate compared to base-case (%)
Change in mortality rate	2028	0	Total cholesterol	Relative change in mortality rate compared to base-case (%)
Change in mortality rate	2029	0	Total cholesterol	Relative change in mortality rate compared to base-case (%)
Change in mortality rate	2030	0	Total cholesterol	Relative change in mortality rate compared to base-case (%)
Change in mortality rate	2031	0	Total cholesterol	Relative change in mortality rate compared to base-case (%)
Change in mortality rate	2032	0	Total cholesterol	Relative change in mortality rate compared to base-case (%)
Change in mortality rate	2033	0	Total cholesterol	Relative change in mortality rate compared to base-case (%)
Change in mortality rate	2034	0	Total cholesterol	Relative change in mortality rate compared to base-case (%)
Change in mortality rate	2035	0	Total cholesterol	Relative change in mortality rate compared to base-case (%)
Change in mortality rate	2036	0	Total cholesterol	Relative change in mortality rate compared to base-case (%)
Change in mortality rate	2037	0	Total cholesterol	Relative change in mortality rate compared to base-case (%)
Change in mortality rate	2038	0	Total cholesterol	Relative change in mortality rate compared to base-case (%)
Change in mortality rate	2039	0	Total cholesterol	Relative change in mortality rate compared to base-case (%)
Change in mortality rate	2040	0	Total cholesterol	Relative change in mortality rate compared to base-case (%)
Change in mortality rate	2041	0	Total cholesterol	Relative change in mortality rate compared to base-case (%)
Change in mortality rate	2042	0	Total cholesterol	Relative change in mortality rate compared to base-case (%)
Change in mortality rate	2043	0	Total cholesterol	Relative change in mortality rate compared to base-case (%)

## Sheet: Figure 7-2 Optimal
type	year	median	scenario	yaxis
Change in incidence rate	2023	0	All	Relative change in incidence rate compared to base-case (%)
Change in incidence rate	2024	-0.012	All	Relative change in incidence rate compared to base-case (%)
Change in incidence rate	2025	-0.029	All	Relative change in incidence rate compared to base-case (%)
Change in incidence rate	2026	-0.049	All	Relative change in incidence rate compared to base-case (%)
Change in incidence rate	2027	-0.068	All	Relative change in incidence rate compared to base-case (%)
Change in incidence rate	2028	-0.088	All	Relative change in incidence rate compared to base-case (%)
Change in incidence rate	2029	-0.101	All	Relative change in incidence rate compared to base-case (%)
Change in incidence rate	2030	-0.109	All	Relative change in incidence rate compared to base-case (%)
Change in incidence rate	2031	-0.115	All	Relative change in incidence rate compared to base-case (%)
Change in incidence rate	2032	-0.119	All	Relative change in incidence rate compared to base-case (%)
Change in incidence rate	2033	-0.122	All	Relative change in incidence rate compared to base-case (%)
Change in incidence rate	2034	-0.122	All	Relative change in incidence rate compared to base-case (%)
Change in incidence rate	2035	-0.121	All	Relative change in incidence rate compared to base-case (%)
Change in incidence rate	2036	-0.118	All	Relative change in incidence rate compared to base-case (%)
Change in incidence rate	2037	-0.116	All	Relative change in incidence rate compared to base-case (%)
Change in incidence rate	2038	-0.113	All	Relative change in incidence rate compared to base-case (%)
Change in incidence rate	2039	-0.111	All	Relative change in incidence rate compared to base-case (%)
Change in incidence rate	2040	-0.108	All	Relative change in incidence rate compared to base-case (%)
Change in incidence rate	2041	-0.104	All	Relative change in incidence rate compared to base-case (%)
Change in incidence rate	2042	-0.1	All	Relative change in incidence rate compared to base-case (%)
Change in incidence rate	2043	-0.096	All	Relative change in incidence rate compared to base-case (%)
Change in incidence rate	2023	0	BMI	Relative change in incidence rate compared to base-case (%)
Change in incidence rate	2024	-0.001	BMI	Relative change in incidence rate compared to base-case (%)
Change in incidence rate	2025	-0.007	BMI	Relative change in incidence rate compared to base-case (%)
Change in incidence rate	2026	-0.017	BMI	Relative change in incidence rate compared to base-case (%)
Change in incidence rate	2027	-0.029	BMI	Relative change in incidence rate compared to base-case (%)
Change in incidence rate	2028	-0.045	BMI	Relative change in incidence rate compared to base-case (%)
Change in incidence rate	2029	-0.056	BMI	Relative change in incidence rate compared to base-case (%)
Change in incidence rate	2030	-0.065	BMI	Relative change in incidence rate compared to base-case (%)
Change in incidence rate	2031	-0.071	BMI	Relative change in incidence rate compared to base-case (%)
Change in incidence rate	2032	-0.075	BMI	Relative change in incidence rate compared to base-case (%)
Change in incidence rate	2033	-0.078	BMI	Relative change in incidence rate compared to base-case (%)
Change in incidence rate	2034	-0.079	BMI	Relative change in incidence rate compared to base-case (%)
Change in incidence rate	2035	-0.079	BMI	Relative change in incidence rate compared to base-case (%)
Change in incidence rate	2036	-0.078	BMI	Relative change in incidence rate compared to base-case (%)
Change in incidence rate	2037	-0.077	BMI	Relative change in incidence rate compared to base-case (%)
Change in incidence rate	2038	-0.076	BMI	Relative change in incidence rate compared to base-case (%)
Change in incidence rate	2039	-0.075	BMI	Relative change in incidence rate compared to base-case (%)
Change in incidence rate	2040	-0.074	BMI	Relative change in incidence rate compared to base-case (%)
Change in incidence rate	2041	-0.073	BMI	Relative change in incidence rate compared to base-case (%)
Change in incidence rate	2042	-0.071	BMI	Relative change in incidence rate compared to base-case (%)
Change in incidence rate	2043	-0.069	BMI	Relative change in incidence rate compared to base-case (%)
Change in incidence rate	2023	0	Fruit & veg	Relative change in incidence rate compared to base-case (%)
Change in incidence rate	2024	0	Fruit & veg	Relative change in incidence rate compared to base-case (%)
Change in incidence rate	2025	-0.002	Fruit & veg	Relative change in incidence rate compared to base-case (%)
Change in incidence rate	2026	-0.003	Fruit & veg	Relative change in incidence rate compared to base-case (%)
Change in incidence rate	2027	-0.004	Fruit & veg	Relative change in incidence rate compared to base-case (%)
Change in incidence rate	2028	-0.006	Fruit & veg	Relative change in incidence rate compared to base-case (%)
Change in incidence rate	2029	-0.007	Fruit & veg	Relative change in incidence rate compared to base-case (%)
Change in incidence rate	2030	-0.007	Fruit & veg	Relative change in incidence rate compared to base-case (%)
Change in incidence rate	2031	-0.007	Fruit & veg	Relative change in incidence rate compared to base-case (%)
Change in incidence rate	2032	-0.007	Fruit & veg	Relative change in incidence rate compared to base-case (%)
Change in incidence rate	2033	-0.007	Fruit & veg	Relative change in incidence rate compared to base-case (%)
Change in incidence rate	2034	-0.007	Fruit & veg	Relative change in incidence rate compared to base-case (%)
Change in incidence rate	2035	-0.006	Fruit & veg	Relative change in incidence rate compared to base-case (%)
Change in incidence rate	2036	-0.006	Fruit & veg	Relative change in incidence rate compared to base-case (%)
Change in incidence rate	2037	-0.006	Fruit & veg	Relative change in incidence rate compared to base-case (%)
Change in incidence rate	2038	-0.006	Fruit & veg	Relative change in incidence rate compared to base-case (%)
Change in incidence rate	2039	-0.006	Fruit & veg	Relative change in incidence rate compared to base-case (%)
Change in incidence rate	2040	-0.005	Fruit & veg	Relative change in incidence rate compared to base-case (%)
Change in incidence rate	2041	-0.005	Fruit & veg	Relative change in incidence rate compared to base-case (%)
Change in incidence rate	2042	-0.005	Fruit & veg	Relative change in incidence rate compared to base-case (%)
Change in incidence rate	2043	-0.004	Fruit & veg	Relative change in incidence rate compared to base-case (%)
Change in incidence rate	2023	0	Physical activity	Relative change in incidence rate compared to base-case (%)
Change in incidence rate	2024	0	Physical activity	Relative change in incidence rate compared to base-case (%)
Change in incidence rate	2025	-0.003	Physical activity	Relative change in incidence rate compared to base-case (%)
Change in incidence rate	2026	-0.006	Physical activity	Relative change in incidence rate compared to base-case (%)
Change in incidence rate	2027	-0.009	Physical activity	Relative change in incidence rate compared to base-case (%)
Change in incidence rate	2028	-0.012	Physical activity	Relative change in incidence rate compared to base-case (%)
Change in incidence rate	2029	-0.013	Physical activity	Relative change in incidence rate compared to base-case (%)
Change in incidence rate	2030	-0.014	Physical activity	Relative change in incidence rate compared to base-case (%)
Change in incidence rate	2031	-0.014	Physical activity	Relative change in incidence rate compared to base-case (%)
Change in incidence rate	2032	-0.015	Physical activity	Relative change in incidence rate compared to base-case (%)
Change in incidence rate	2033	-0.016	Physical activity	Relative change in incidence rate compared to base-case (%)
Change in incidence rate	2034	-0.016	Physical activity	Relative change in incidence rate compared to base-case (%)
Change in incidence rate	2035	-0.015	Physical activity	Relative change in incidence rate compared to base-case (%)
Change in incidence rate	2036	-0.015	Physical activity	Relative change in incidence rate compared to base-case (%)
Change in incidence rate	2037	-0.014	Physical activity	Relative change in incidence rate compared to base-case (%)
Change in incidence rate	2038	-0.013	Physical activity	Relative change in incidence rate compared to base-case (%)
Change in incidence rate	2039	-0.013	Physical activity	Relative change in incidence rate compared to base-case (%)
Change in incidence rate	2040	-0.012	Physical activity	Relative change in incidence rate compared to base-case (%)
Change in incidence rate	2041	-0.011	Physical activity	Relative change in incidence rate compared to base-case (%)
Change in incidence rate	2042	-0.011	Physical activity	Relative change in incidence rate compared to base-case (%)
Change in incidence rate	2043	-0.01	Physical activity	Relative change in incidence rate compared to base-case (%)
Change in incidence rate	2023	0	SBP	Relative change in incidence rate compared to base-case (%)
Change in incidence rate	2024	-0.003	SBP	Relative change in incidence rate compared to base-case (%)
Change in incidence rate	2025	-0.009	SBP	Relative change in incidence rate compared to base-case (%)
Change in incidence rate	2026	-0.017	SBP	Relative change in incidence rate compared to base-case (%)
Change in incidence rate	2027	-0.024	SBP	Relative change in incidence rate compared to base-case (%)
Change in incidence rate	2028	-0.031	SBP	Relative change in incidence rate compared to base-case (%)
Change in incidence rate	2029	-0.034	SBP	Relative change in incidence rate compared to base-case (%)
Change in incidence rate	2030	-0.034	SBP	Relative change in incidence rate compared to base-case (%)
Change in incidence rate	2031	-0.032	SBP	Relative change in incidence rate compared to base-case (%)
Change in incidence rate	2032	-0.029	SBP	Relative change in incidence rate compared to base-case (%)
Change in incidence rate	2033	-0.027	SBP	Relative change in incidence rate compared to base-case (%)
Change in incidence rate	2034	-0.024	SBP	Relative change in incidence rate compared to base-case (%)
Change in incidence rate	2035	-0.023	SBP	Relative change in incidence rate compared to base-case (%)
Change in incidence rate	2036	-0.021	SBP	Relative change in incidence rate compared to base-case (%)
Change in incidence rate	2037	-0.019	SBP	Relative change in incidence rate compared to base-case (%)
Change in incidence rate	2038	-0.017	SBP	Relative change in incidence rate compared to base-case (%)
Change in incidence rate	2039	-0.015	SBP	Relative change in incidence rate compared to base-case (%)
Change in incidence rate	2040	-0.014	SBP	Relative change in incidence rate compared to base-case (%)
Change in incidence rate	2041	-0.012	SBP	Relative change in incidence rate compared to base-case (%)
Change in incidence rate	2042	-0.011	SBP	Relative change in incidence rate compared to base-case (%)
Change in incidence rate	2043	-0.009	SBP	Relative change in incidence rate compared to base-case (%)
Change in incidence rate	2023	0	Smoking	Relative change in incidence rate compared to base-case (%)
Change in incidence rate	2024	-0.004	Smoking	Relative change in incidence rate compared to base-case (%)
Change in incidence rate	2025	-0.006	Smoking	Relative change in incidence rate compared to base-case (%)
Change in incidence rate	2026	-0.007	Smoking	Relative change in incidence rate compared to base-case (%)
Change in incidence rate	2027	-0.008	Smoking	Relative change in incidence rate compared to base-case (%)
Change in incidence rate	2028	-0.008	Smoking	Relative change in incidence rate compared to base-case (%)
Change in incidence rate	2029	-0.009	Smoking	Relative change in incidence rate compared to base-case (%)
Change in incidence rate	2030	-0.01	Smoking	Relative change in incidence rate compared to base-case (%)
Change in incidence rate	2031	-0.012	Smoking	Relative change in incidence rate compared to base-case (%)
Change in incidence rate	2032	-0.013	Smoking	Relative change in incidence rate compared to base-case (%)
Change in incidence rate	2033	-0.014	Smoking	Relative change in incidence rate compared to base-case (%)
Change in incidence rate	2034	-0.015	Smoking	Relative change in incidence rate compared to base-case (%)
Change in incidence rate	2035	-0.016	Smoking	Relative change in incidence rate compared to base-case (%)
Change in incidence rate	2036	-0.017	Smoking	Relative change in incidence rate compared to base-case (%)
Change in incidence rate	2037	-0.018	Smoking	Relative change in incidence rate compared to base-case (%)
Change in incidence rate	2038	-0.018	Smoking	Relative change in incidence rate compared to base-case (%)
Change in incidence rate	2039	-0.018	Smoking	Relative change in incidence rate compared to base-case (%)
Change in incidence rate	2040	-0.017	Smoking	Relative change in incidence rate compared to base-case (%)
Change in incidence rate	2041	-0.017	Smoking	Relative change in incidence rate compared to base-case (%)
Change in incidence rate	2042	-0.017	Smoking	Relative change in incidence rate compared to base-case (%)
Change in incidence rate	2043	-0.016	Smoking	Relative change in incidence rate compared to base-case (%)
Change in incidence rate	2023	0	Total cholesterol	Relative change in incidence rate compared to base-case (%)
Change in incidence rate	2024	0	Total cholesterol	Relative change in incidence rate compared to base-case (%)
Change in incidence rate	2025	-0.001	Total cholesterol	Relative change in incidence rate compared to base-case (%)
Change in incidence rate	2026	-0.002	Total cholesterol	Relative change in incidence rate compared to base-case (%)
Change in incidence rate	2027	-0.002	Total cholesterol	Relative change in incidence rate compared to base-case (%)
Change in incidence rate	2028	-0.003	Total cholesterol	Relative change in incidence rate compared to base-case (%)
Change in incidence rate	2029	-0.004	Total cholesterol	Relative change in incidence rate compared to base-case (%)
Change in incidence rate	2030	-0.004	Total cholesterol	Relative change in incidence rate compared to base-case (%)
Change in incidence rate	2031	-0.004	Total cholesterol	Relative change in incidence rate compared to base-case (%)
Change in incidence rate	2032	-0.004	Total cholesterol	Relative change in incidence rate compared to base-case (%)
Change in incidence rate	2033	-0.004	Total cholesterol	Relative change in incidence rate compared to base-case (%)
Change in incidence rate	2034	-0.004	Total cholesterol	Relative change in incidence rate compared to base-case (%)
Change in incidence rate	2035	-0.003	Total cholesterol	Relative change in incidence rate compared to base-case (%)
Change in incidence rate	2036	-0.003	Total cholesterol	Relative change in incidence rate compared to base-case (%)
Change in incidence rate	2037	-0.003	Total cholesterol	Relative change in incidence rate compared to base-case (%)
Change in incidence rate	2038	-0.003	Total cholesterol	Relative change in incidence rate compared to base-case (%)
Change in incidence rate	2039	-0.003	Total cholesterol	Relative change in incidence rate compared to base-case (%)
Change in incidence rate	2040	-0.002	Total cholesterol	Relative change in incidence rate compared to base-case (%)
Change in incidence rate	2041	-0.002	Total cholesterol	Relative change in incidence rate compared to base-case (%)
Change in incidence rate	2042	-0.002	Total cholesterol	Relative change in incidence rate compared to base-case (%)
Change in incidence rate	2043	-0.002	Total cholesterol	Relative change in incidence rate compared to base-case (%)
Change in prevalence	2023	0	All	Relative change in prevalence compared to base-case (%)
Change in prevalence	2024	-0.001	All	Relative change in prevalence compared to base-case (%)
Change in prevalence	2025	-0.004	All	Relative change in prevalence compared to base-case (%)
Change in prevalence	2026	-0.008	All	Relative change in prevalence compared to base-case (%)
Change in prevalence	2027	-0.013	All	Relative change in prevalence compared to base-case (%)
Change in prevalence	2028	-0.019	All	Relative change in prevalence compared to base-case (%)
Change in prevalence	2029	-0.024	All	Relative change in prevalence compared to base-case (%)
Change in prevalence	2030	-0.03	All	Relative change in prevalence compared to base-case (%)
Change in prevalence	2031	-0.035	All	Relative change in prevalence compared to base-case (%)
Change in prevalence	2032	-0.039	All	Relative change in prevalence compared to base-case (%)
Change in prevalence	2033	-0.043	All	Relative change in prevalence compared to base-case (%)
Change in prevalence	2034	-0.047	All	Relative change in prevalence compared to base-case (%)
Change in prevalence	2035	-0.051	All	Relative change in prevalence compared to base-case (%)
Change in prevalence	2036	-0.054	All	Relative change in prevalence compared to base-case (%)
Change in prevalence	2037	-0.057	All	Relative change in prevalence compared to base-case (%)
Change in prevalence	2038	-0.059	All	Relative change in prevalence compared to base-case (%)
Change in prevalence	2039	-0.061	All	Relative change in prevalence compared to base-case (%)
Change in prevalence	2040	-0.063	All	Relative change in prevalence compared to base-case (%)
Change in prevalence	2041	-0.064	All	Relative change in prevalence compared to base-case (%)
Change in prevalence	2042	-0.065	All	Relative change in prevalence compared to base-case (%)
Change in prevalence	2043	-0.066	All	Relative change in prevalence compared to base-case (%)
Change in prevalence	2023	0	BMI	Relative change in prevalence compared to base-case (%)
Change in prevalence	2024	0	BMI	Relative change in prevalence compared to base-case (%)
Change in prevalence	2025	0	BMI	Relative change in prevalence compared to base-case (%)
Change in prevalence	2026	-0.002	BMI	Relative change in prevalence compared to base-case (%)
Change in prevalence	2027	-0.005	BMI	Relative change in prevalence compared to base-case (%)
Change in prevalence	2028	-0.01	BMI	Relative change in prevalence compared to base-case (%)
Change in prevalence	2029	-0.015	BMI	Relative change in prevalence compared to base-case (%)
Change in prevalence	2030	-0.02	BMI	Relative change in prevalence compared to base-case (%)
Change in prevalence	2031	-0.026	BMI	Relative change in prevalence compared to base-case (%)
Change in prevalence	2032	-0.03	BMI	Relative change in prevalence compared to base-case (%)
Change in prevalence	2033	-0.034	BMI	Relative change in prevalence compared to base-case (%)
Change in prevalence	2034	-0.038	BMI	Relative change in prevalence compared to base-case (%)
Change in prevalence	2035	-0.041	BMI	Relative change in prevalence compared to base-case (%)
Change in prevalence	2036	-0.043	BMI	Relative change in prevalence compared to base-case (%)
Change in prevalence	2037	-0.046	BMI	Relative change in prevalence compared to base-case (%)
Change in prevalence	2038	-0.048	BMI	Relative change in prevalence compared to base-case (%)
Change in prevalence	2039	-0.05	BMI	Relative change in prevalence compared to base-case (%)
Change in prevalence	2040	-0.052	BMI	Relative change in prevalence compared to base-case (%)
Change in prevalence	2041	-0.054	BMI	Relative change in prevalence compared to base-case (%)
Change in prevalence	2042	-0.055	BMI	Relative change in prevalence compared to base-case (%)
Change in prevalence	2043	-0.056	BMI	Relative change in prevalence compared to base-case (%)
Change in prevalence	2023	0	Fruit & veg	Relative change in prevalence compared to base-case (%)
Change in prevalence	2024	0	Fruit & veg	Relative change in prevalence compared to base-case (%)
Change in prevalence	2025	0	Fruit & veg	Relative change in prevalence compared to base-case (%)
Change in prevalence	2026	0	Fruit & veg	Relative change in prevalence compared to base-case (%)
Change in prevalence	2027	-0.001	Fruit & veg	Relative change in prevalence compared to base-case (%)
Change in prevalence	2028	-0.001	Fruit & veg	Relative change in prevalence compared to base-case (%)
Change in prevalence	2029	-0.001	Fruit & veg	Relative change in prevalence compared to base-case (%)
Change in prevalence	2030	-0.002	Fruit & veg	Relative change in prevalence compared to base-case (%)
Change in prevalence	2031	-0.002	Fruit & veg	Relative change in prevalence compared to base-case (%)
Change in prevalence	2032	-0.002	Fruit & veg	Relative change in prevalence compared to base-case (%)
Change in prevalence	2033	-0.003	Fruit & veg	Relative change in prevalence compared to base-case (%)
Change in prevalence	2034	-0.003	Fruit & veg	Relative change in prevalence compared to base-case (%)
Change in prevalence	2035	-0.003	Fruit & veg	Relative change in prevalence compared to base-case (%)
Change in prevalence	2036	-0.003	Fruit & veg	Relative change in prevalence compared to base-case (%)
Change in prevalence	2037	-0.003	Fruit & veg	Relative change in prevalence compared to base-case (%)
Change in prevalence	2038	-0.003	Fruit & veg	Relative change in prevalence compared to base-case (%)
Change in prevalence	2039	-0.003	Fruit & veg	Relative change in prevalence compared to base-case (%)
Change in prevalence	2040	-0.003	Fruit & veg	Relative change in prevalence compared to base-case (%)
Change in prevalence	2041	-0.003	Fruit & veg	Relative change in prevalence compared to base-case (%)
Change in prevalence	2042	-0.003	Fruit & veg	Relative change in prevalence compared to base-case (%)
Change in prevalence	2043	-0.003	Fruit & veg	Relative change in prevalence compared to base-case (%)
Change in prevalence	2023	0	Physical activity	Relative change in prevalence compared to base-case (%)
Change in prevalence	2024	0	Physical activity	Relative change in prevalence compared to base-case (%)
Change in prevalence	2025	0	Physical activity	Relative change in prevalence compared to base-case (%)
Change in prevalence	2026	-0.001	Physical activity	Relative change in prevalence compared to base-case (%)
Change in prevalence	2027	-0.001	Physical activity	Relative change in prevalence compared to base-case (%)
Change in prevalence	2028	-0.001	Physical activity	Relative change in prevalence compared to base-case (%)
Change in prevalence	2029	-0.001	Physical activity	Relative change in prevalence compared to base-case (%)
Change in prevalence	2030	-0.001	Physical activity	Relative change in prevalence compared to base-case (%)
Change in prevalence	2031	0	Physical activity	Relative change in prevalence compared to base-case (%)
Change in prevalence	2032	0	Physical activity	Relative change in prevalence compared to base-case (%)
Change in prevalence	2033	0	Physical activity	Relative change in prevalence compared to base-case (%)
Change in prevalence	2034	0	Physical activity	Relative change in prevalence compared to base-case (%)
Change in prevalence	2035	0	Physical activity	Relative change in prevalence compared to base-case (%)
Change in prevalence	2036	0	Physical activity	Relative change in prevalence compared to base-case (%)
Change in prevalence	2037	0	Physical activity	Relative change in prevalence compared to base-case (%)
Change in prevalence	2038	0	Physical activity	Relative change in prevalence compared to base-case (%)
Change in prevalence	2039	0	Physical activity	Relative change in prevalence compared to base-case (%)
Change in prevalence	2040	0	Physical activity	Relative change in prevalence compared to base-case (%)
Change in prevalence	2041	0	Physical activity	Relative change in prevalence compared to base-case (%)
Change in prevalence	2042	0	Physical activity	Relative change in prevalence compared to base-case (%)
Change in prevalence	2043	0	Physical activity	Relative change in prevalence compared to base-case (%)
Change in prevalence	2023	0	SBP	Relative change in prevalence compared to base-case (%)
Change in prevalence	2024	0	SBP	Relative change in prevalence compared to base-case (%)
Change in prevalence	2025	-0.001	SBP	Relative change in prevalence compared to base-case (%)
Change in prevalence	2026	-0.003	SBP	Relative change in prevalence compared to base-case (%)
Change in prevalence	2027	-0.005	SBP	Relative change in prevalence compared to base-case (%)
Change in prevalence	2028	-0.007	SBP	Relative change in prevalence compared to base-case (%)
Change in prevalence	2029	-0.009	SBP	Relative change in prevalence compared to base-case (%)
Change in prevalence	2030	-0.01	SBP	Relative change in prevalence compared to base-case (%)
Change in prevalence	2031	-0.012	SBP	Relative change in prevalence compared to base-case (%)
Change in prevalence	2032	-0.013	SBP	Relative change in prevalence compared to base-case (%)
Change in prevalence	2033	-0.013	SBP	Relative change in prevalence compared to base-case (%)
Change in prevalence	2034	-0.014	SBP	Relative change in prevalence compared to base-case (%)
Change in prevalence	2035	-0.015	SBP	Relative change in prevalence compared to base-case (%)
Change in prevalence	2036	-0.015	SBP	Relative change in prevalence compared to base-case (%)
Change in prevalence	2037	-0.015	SBP	Relative change in prevalence compared to base-case (%)
Change in prevalence	2038	-0.016	SBP	Relative change in prevalence compared to base-case (%)
Change in prevalence	2039	-0.016	SBP	Relative change in prevalence compared to base-case (%)
Change in prevalence	2040	-0.016	SBP	Relative change in prevalence compared to base-case (%)
Change in prevalence	2041	-0.016	SBP	Relative change in prevalence compared to base-case (%)
Change in prevalence	2042	-0.016	SBP	Relative change in prevalence compared to base-case (%)
Change in prevalence	2043	-0.016	SBP	Relative change in prevalence compared to base-case (%)
Change in prevalence	2023	0	Smoking	Relative change in prevalence compared to base-case (%)
Change in prevalence	2024	-0.001	Smoking	Relative change in prevalence compared to base-case (%)
Change in prevalence	2025	-0.001	Smoking	Relative change in prevalence compared to base-case (%)
Change in prevalence	2026	-0.002	Smoking	Relative change in prevalence compared to base-case (%)
Change in prevalence	2027	-0.002	Smoking	Relative change in prevalence compared to base-case (%)
Change in prevalence	2028	-0.002	Smoking	Relative change in prevalence compared to base-case (%)
Change in prevalence	2029	-0.002	Smoking	Relative change in prevalence compared to base-case (%)
Change in prevalence	2030	-0.002	Smoking	Relative change in prevalence compared to base-case (%)
Change in prevalence	2031	-0.002	Smoking	Relative change in prevalence compared to base-case (%)
Change in prevalence	2032	-0.002	Smoking	Relative change in prevalence compared to base-case (%)
Change in prevalence	2033	-0.002	Smoking	Relative change in prevalence compared to base-case (%)
Change in prevalence	2034	-0.002	Smoking	Relative change in prevalence compared to base-case (%)
Change in prevalence	2035	-0.002	Smoking	Relative change in prevalence compared to base-case (%)
Change in prevalence	2036	-0.002	Smoking	Relative change in prevalence compared to base-case (%)
Change in prevalence	2037	-0.002	Smoking	Relative change in prevalence compared to base-case (%)
Change in prevalence	2038	-0.002	Smoking	Relative change in prevalence compared to base-case (%)
Change in prevalence	2039	-0.002	Smoking	Relative change in prevalence compared to base-case (%)
Change in prevalence	2040	-0.002	Smoking	Relative change in prevalence compared to base-case (%)
Change in prevalence	2041	-0.002	Smoking	Relative change in prevalence compared to base-case (%)
Change in prevalence	2042	-0.002	Smoking	Relative change in prevalence compared to base-case (%)
Change in prevalence	2043	-0.002	Smoking	Relative change in prevalence compared to base-case (%)
Change in prevalence	2023	0	Total cholesterol	Relative change in prevalence compared to base-case (%)
Change in prevalence	2024	0	Total cholesterol	Relative change in prevalence compared to base-case (%)
Change in prevalence	2025	0	Total cholesterol	Relative change in prevalence compared to base-case (%)
Change in prevalence	2026	0	Total cholesterol	Relative change in prevalence compared to base-case (%)
Change in prevalence	2027	0	Total cholesterol	Relative change in prevalence compared to base-case (%)
Change in prevalence	2028	-0.001	Total cholesterol	Relative change in prevalence compared to base-case (%)
Change in prevalence	2029	-0.001	Total cholesterol	Relative change in prevalence compared to base-case (%)
Change in prevalence	2030	-0.001	Total cholesterol	Relative change in prevalence compared to base-case (%)
Change in prevalence	2031	-0.001	Total cholesterol	Relative change in prevalence compared to base-case (%)
Change in prevalence	2032	-0.002	Total cholesterol	Relative change in prevalence compared to base-case (%)
Change in prevalence	2033	-0.002	Total cholesterol	Relative change in prevalence compared to base-case (%)
Change in prevalence	2034	-0.002	Total cholesterol	Relative change in prevalence compared to base-case (%)
Change in prevalence	2035	-0.002	Total cholesterol	Relative change in prevalence compared to base-case (%)
Change in prevalence	2036	-0.002	Total cholesterol	Relative change in prevalence compared to base-case (%)
Change in prevalence	2037	-0.002	Total cholesterol	Relative change in prevalence compared to base-case (%)
Change in prevalence	2038	-0.002	Total cholesterol	Relative change in prevalence compared to base-case (%)
Change in prevalence	2039	-0.002	Total cholesterol	Relative change in prevalence compared to base-case (%)
Change in prevalence	2040	-0.002	Total cholesterol	Relative change in prevalence compared to base-case (%)
Change in prevalence	2041	-0.002	Total cholesterol	Relative change in prevalence compared to base-case (%)
Change in prevalence	2042	-0.002	Total cholesterol	Relative change in prevalence compared to base-case (%)
Change in prevalence	2043	-0.002	Total cholesterol	Relative change in prevalence compared to base-case (%)
Change in mortality rate	2023	0	All	Relative change in mortality rate compared to base-case (%)
Change in mortality rate	2024	-0.008	All	Relative change in mortality rate compared to base-case (%)
Change in mortality rate	2025	-0.026	All	Relative change in mortality rate compared to base-case (%)
Change in mortality rate	2026	-0.049	All	Relative change in mortality rate compared to base-case (%)
Change in mortality rate	2027	-0.075	All	Relative change in mortality rate compared to base-case (%)
Change in mortality rate	2028	-0.106	All	Relative change in mortality rate compared to base-case (%)
Change in mortality rate	2029	-0.126	All	Relative change in mortality rate compared to base-case (%)
Change in mortality rate	2030	-0.14	All	Relative change in mortality rate compared to base-case (%)
Change in mortality rate	2031	-0.146	All	Relative change in mortality rate compared to base-case (%)
Change in mortality rate	2032	-0.151	All	Relative change in mortality rate compared to base-case (%)
Change in mortality rate	2033	-0.153	All	Relative change in mortality rate compared to base-case (%)
Change in mortality rate	2034	-0.152	All	Relative change in mortality rate compared to base-case (%)
Change in mortality rate	2035	-0.147	All	Relative change in mortality rate compared to base-case (%)
Change in mortality rate	2036	-0.139	All	Relative change in mortality rate compared to base-case (%)
Change in mortality rate	2037	-0.132	All	Relative change in mortality rate compared to base-case (%)
Change in mortality rate	2038	-0.126	All	Relative change in mortality rate compared to base-case (%)
Change in mortality rate	2039	-0.12	All	Relative change in mortality rate compared to base-case (%)
Change in mortality rate	2040	-0.115	All	Relative change in mortality rate compared to base-case (%)
Change in mortality rate	2041	-0.111	All	Relative change in mortality rate compared to base-case (%)
Change in mortality rate	2042	-0.107	All	Relative change in mortality rate compared to base-case (%)
Change in mortality rate	2043	-0.104	All	Relative change in mortality rate compared to base-case (%)
Change in mortality rate	2023	0	BMI	Relative change in mortality rate compared to base-case (%)
Change in mortality rate	2024	0	BMI	Relative change in mortality rate compared to base-case (%)
Change in mortality rate	2025	-0.001	BMI	Relative change in mortality rate compared to base-case (%)
Change in mortality rate	2026	-0.003	BMI	Relative change in mortality rate compared to base-case (%)
Change in mortality rate	2027	-0.005	BMI	Relative change in mortality rate compared to base-case (%)
Change in mortality rate	2028	-0.007	BMI	Relative change in mortality rate compared to base-case (%)
Change in mortality rate	2029	-0.009	BMI	Relative change in mortality rate compared to base-case (%)
Change in mortality rate	2030	-0.013	BMI	Relative change in mortality rate compared to base-case (%)
Change in mortality rate	2031	-0.022	BMI	Relative change in mortality rate compared to base-case (%)
Change in mortality rate	2032	-0.032	BMI	Relative change in mortality rate compared to base-case (%)
Change in mortality rate	2033	-0.041	BMI	Relative change in mortality rate compared to base-case (%)
Change in mortality rate	2034	-0.044	BMI	Relative change in mortality rate compared to base-case (%)
Change in mortality rate	2035	-0.045	BMI	Relative change in mortality rate compared to base-case (%)
Change in mortality rate	2036	-0.042	BMI	Relative change in mortality rate compared to base-case (%)
Change in mortality rate	2037	-0.04	BMI	Relative change in mortality rate compared to base-case (%)
Change in mortality rate	2038	-0.038	BMI	Relative change in mortality rate compared to base-case (%)
Change in mortality rate	2039	-0.036	BMI	Relative change in mortality rate compared to base-case (%)
Change in mortality rate	2040	-0.034	BMI	Relative change in mortality rate compared to base-case (%)
Change in mortality rate	2041	-0.033	BMI	Relative change in mortality rate compared to base-case (%)
Change in mortality rate	2042	-0.033	BMI	Relative change in mortality rate compared to base-case (%)
Change in mortality rate	2043	-0.033	BMI	Relative change in mortality rate compared to base-case (%)
Change in mortality rate	2023	0	Fruit & veg	Relative change in mortality rate compared to base-case (%)
Change in mortality rate	2024	-0.001	Fruit & veg	Relative change in mortality rate compared to base-case (%)
Change in mortality rate	2025	-0.002	Fruit & veg	Relative change in mortality rate compared to base-case (%)
Change in mortality rate	2026	-0.004	Fruit & veg	Relative change in mortality rate compared to base-case (%)
Change in mortality rate	2027	-0.006	Fruit & veg	Relative change in mortality rate compared to base-case (%)
Change in mortality rate	2028	-0.007	Fruit & veg	Relative change in mortality rate compared to base-case (%)
Change in mortality rate	2029	-0.008	Fruit & veg	Relative change in mortality rate compared to base-case (%)
Change in mortality rate	2030	-0.008	Fruit & veg	Relative change in mortality rate compared to base-case (%)
Change in mortality rate	2031	-0.008	Fruit & veg	Relative change in mortality rate compared to base-case (%)
Change in mortality rate	2032	-0.008	Fruit & veg	Relative change in mortality rate compared to base-case (%)
Change in mortality rate	2033	-0.007	Fruit & veg	Relative change in mortality rate compared to base-case (%)
Change in mortality rate	2034	-0.007	Fruit & veg	Relative change in mortality rate compared to base-case (%)
Change in mortality rate	2035	-0.007	Fruit & veg	Relative change in mortality rate compared to base-case (%)
Change in mortality rate	2036	-0.006	Fruit & veg	Relative change in mortality rate compared to base-case (%)
Change in mortality rate	2037	-0.005	Fruit & veg	Relative change in mortality rate compared to base-case (%)
Change in mortality rate	2038	-0.005	Fruit & veg	Relative change in mortality rate compared to base-case (%)
Change in mortality rate	2039	-0.004	Fruit & veg	Relative change in mortality rate compared to base-case (%)
Change in mortality rate	2040	-0.004	Fruit & veg	Relative change in mortality rate compared to base-case (%)
Change in mortality rate	2041	-0.003	Fruit & veg	Relative change in mortality rate compared to base-case (%)
Change in mortality rate	2042	-0.003	Fruit & veg	Relative change in mortality rate compared to base-case (%)
Change in mortality rate	2043	-0.003	Fruit & veg	Relative change in mortality rate compared to base-case (%)
Change in mortality rate	2023	0	Physical activity	Relative change in mortality rate compared to base-case (%)
Change in mortality rate	2024	0.001	Physical activity	Relative change in mortality rate compared to base-case (%)
Change in mortality rate	2025	-0.003	Physical activity	Relative change in mortality rate compared to base-case (%)
Change in mortality rate	2026	-0.011	Physical activity	Relative change in mortality rate compared to base-case (%)
Change in mortality rate	2027	-0.022	Physical activity	Relative change in mortality rate compared to base-case (%)
Change in mortality rate	2028	-0.038	Physical activity	Relative change in mortality rate compared to base-case (%)
Change in mortality rate	2029	-0.047	Physical activity	Relative change in mortality rate compared to base-case (%)
Change in mortality rate	2030	-0.053	Physical activity	Relative change in mortality rate compared to base-case (%)
Change in mortality rate	2031	-0.05	Physical activity	Relative change in mortality rate compared to base-case (%)
Change in mortality rate	2032	-0.046	Physical activity	Relative change in mortality rate compared to base-case (%)
Change in mortality rate	2033	-0.041	Physical activity	Relative change in mortality rate compared to base-case (%)
Change in mortality rate	2034	-0.037	Physical activity	Relative change in mortality rate compared to base-case (%)
Change in mortality rate	2035	-0.033	Physical activity	Relative change in mortality rate compared to base-case (%)
Change in mortality rate	2036	-0.029	Physical activity	Relative change in mortality rate compared to base-case (%)
Change in mortality rate	2037	-0.026	Physical activity	Relative change in mortality rate compared to base-case (%)
Change in mortality rate	2038	-0.023	Physical activity	Relative change in mortality rate compared to base-case (%)
Change in mortality rate	2039	-0.021	Physical activity	Relative change in mortality rate compared to base-case (%)
Change in mortality rate	2040	-0.019	Physical activity	Relative change in mortality rate compared to base-case (%)
Change in mortality rate	2041	-0.018	Physical activity	Relative change in mortality rate compared to base-case (%)
Change in mortality rate	2042	-0.017	Physical activity	Relative change in mortality rate compared to base-case (%)
Change in mortality rate	2043	-0.017	Physical activity	Relative change in mortality rate compared to base-case (%)
Change in mortality rate	2023	0	SBP	Relative change in mortality rate compared to base-case (%)
Change in mortality rate	2024	-0.001	SBP	Relative change in mortality rate compared to base-case (%)
Change in mortality rate	2025	-0.007	SBP	Relative change in mortality rate compared to base-case (%)
Change in mortality rate	2026	-0.015	SBP	Relative change in mortality rate compared to base-case (%)
Change in mortality rate	2027	-0.023	SBP	Relative change in mortality rate compared to base-case (%)
Change in mortality rate	2028	-0.034	SBP	Relative change in mortality rate compared to base-case (%)
Change in mortality rate	2029	-0.039	SBP	Relative change in mortality rate compared to base-case (%)
Change in mortality rate	2030	-0.041	SBP	Relative change in mortality rate compared to base-case (%)
Change in mortality rate	2031	-0.038	SBP	Relative change in mortality rate compared to base-case (%)
Change in mortality rate	2032	-0.034	SBP	Relative change in mortality rate compared to base-case (%)
Change in mortality rate	2033	-0.029	SBP	Relative change in mortality rate compared to base-case (%)
Change in mortality rate	2034	-0.026	SBP	Relative change in mortality rate compared to base-case (%)
Change in mortality rate	2035	-0.022	SBP	Relative change in mortality rate compared to base-case (%)
Change in mortality rate	2036	-0.019	SBP	Relative change in mortality rate compared to base-case (%)
Change in mortality rate	2037	-0.016	SBP	Relative change in mortality rate compared to base-case (%)
Change in mortality rate	2038	-0.014	SBP	Relative change in mortality rate compared to base-case (%)
Change in mortality rate	2039	-0.011	SBP	Relative change in mortality rate compared to base-case (%)
Change in mortality rate	2040	-0.009	SBP	Relative change in mortality rate compared to base-case (%)
Change in mortality rate	2041	-0.008	SBP	Relative change in mortality rate compared to base-case (%)
Change in mortality rate	2042	-0.006	SBP	Relative change in mortality rate compared to base-case (%)
Change in mortality rate	2043	-0.005	SBP	Relative change in mortality rate compared to base-case (%)
Change in mortality rate	2023	0	Smoking	Relative change in mortality rate compared to base-case (%)
Change in mortality rate	2024	-0.003	Smoking	Relative change in mortality rate compared to base-case (%)
Change in mortality rate	2025	-0.006	Smoking	Relative change in mortality rate compared to base-case (%)
Change in mortality rate	2026	-0.011	Smoking	Relative change in mortality rate compared to base-case (%)
Change in mortality rate	2027	-0.018	Smoking	Relative change in mortality rate compared to base-case (%)
Change in mortality rate	2028	-0.028	Smoking	Relative change in mortality rate compared to base-case (%)
Change in mortality rate	2029	-0.036	Smoking	Relative change in mortality rate compared to base-case (%)
Change in mortality rate	2030	-0.042	Smoking	Relative change in mortality rate compared to base-case (%)
Change in mortality rate	2031	-0.042	Smoking	Relative change in mortality rate compared to base-case (%)
Change in mortality rate	2032	-0.042	Smoking	Relative change in mortality rate compared to base-case (%)
Change in mortality rate	2033	-0.042	Smoking	Relative change in mortality rate compared to base-case (%)
Change in mortality rate	2034	-0.043	Smoking	Relative change in mortality rate compared to base-case (%)
Change in mortality rate	2035	-0.044	Smoking	Relative change in mortality rate compared to base-case (%)
Change in mortality rate	2036	-0.045	Smoking	Relative change in mortality rate compared to base-case (%)
Change in mortality rate	2037	-0.046	Smoking	Relative change in mortality rate compared to base-case (%)
Change in mortality rate	2038	-0.047	Smoking	Relative change in mortality rate compared to base-case (%)
Change in mortality rate	2039	-0.048	Smoking	Relative change in mortality rate compared to base-case (%)
Change in mortality rate	2040	-0.048	Smoking	Relative change in mortality rate compared to base-case (%)
Change in mortality rate	2041	-0.048	Smoking	Relative change in mortality rate compared to base-case (%)
Change in mortality rate	2042	-0.047	Smoking	Relative change in mortality rate compared to base-case (%)
Change in mortality rate	2043	-0.045	Smoking	Relative change in mortality rate compared to base-case (%)
Change in mortality rate	2023	0	Total cholesterol	Relative change in mortality rate compared to base-case (%)
Change in mortality rate	2024	0	Total cholesterol	Relative change in mortality rate compared to base-case (%)
Change in mortality rate	2025	-0.001	Total cholesterol	Relative change in mortality rate compared to base-case (%)
Change in mortality rate	2026	-0.002	Total cholesterol	Relative change in mortality rate compared to base-case (%)
Change in mortality rate	2027	-0.003	Total cholesterol	Relative change in mortality rate compared to base-case (%)
Change in mortality rate	2028	-0.004	Total cholesterol	Relative change in mortality rate compared to base-case (%)
Change in mortality rate	2029	-0.004	Total cholesterol	Relative change in mortality rate compared to base-case (%)
Change in mortality rate	2030	-0.004	Total cholesterol	Relative change in mortality rate compared to base-case (%)
Change in mortality rate	2031	-0.004	Total cholesterol	Relative change in mortality rate compared to base-case (%)
Change in mortality rate	2032	-0.003	Total cholesterol	Relative change in mortality rate compared to base-case (%)
Change in mortality rate	2033	-0.003	Total cholesterol	Relative change in mortality rate compared to base-case (%)
Change in mortality rate	2034	-0.002	Total cholesterol	Relative change in mortality rate compared to base-case (%)
Change in mortality rate	2035	-0.002	Total cholesterol	Relative change in mortality rate compared to base-case (%)
Change in mortality rate	2036	-0.002	Total cholesterol	Relative change in mortality rate compared to base-case (%)
Change in mortality rate	2037	-0.002	Total cholesterol	Relative change in mortality rate compared to base-case (%)
Change in mortality rate	2038	-0.001	Total cholesterol	Relative change in mortality rate compared to base-case (%)
Change in mortality rate	2039	-0.001	Total cholesterol	Relative change in mortality rate compared to base-case (%)
Change in mortality rate	2040	-0.001	Total cholesterol	Relative change in mortality rate compared to base-case (%)
Change in mortality rate	2041	-0.001	Total cholesterol	Relative change in mortality rate compared to base-case (%)
Change in mortality rate	2042	-0.001	Total cholesterol	Relative change in mortality rate compared to base-case (%)
Change in mortality rate	2043	-0.001	Total cholesterol	Relative change in mortality rate compared to base-case (%)

## Sheet: Figure 8-1 cms prvl mortality s
year	Improvement level	Mortality assumption	CMS score	median	yaxis
2022	10% improvement	No effect on mortality	cms>0 & <=1.5	0	Absolute change in prevalence compared to base-case (percentage points)
2023	10% improvement	No effect on mortality	cms>0 & <=1.5	-0.004	Absolute change in prevalence compared to base-case (percentage points)
2024	10% improvement	No effect on mortality	cms>0 & <=1.5	-0.007	Absolute change in prevalence compared to base-case (percentage points)
2025	10% improvement	No effect on mortality	cms>0 & <=1.5	-0.007	Absolute change in prevalence compared to base-case (percentage points)
2026	10% improvement	No effect on mortality	cms>0 & <=1.5	-0.008	Absolute change in prevalence compared to base-case (percentage points)
2027	10% improvement	No effect on mortality	cms>0 & <=1.5	-0.007	Absolute change in prevalence compared to base-case (percentage points)
2028	10% improvement	No effect on mortality	cms>0 & <=1.5	-0.006	Absolute change in prevalence compared to base-case (percentage points)
2029	10% improvement	No effect on mortality	cms>0 & <=1.5	-0.006	Absolute change in prevalence compared to base-case (percentage points)
2030	10% improvement	No effect on mortality	cms>0 & <=1.5	-0.005	Absolute change in prevalence compared to base-case (percentage points)
2031	10% improvement	No effect on mortality	cms>0 & <=1.5	0.002	Absolute change in prevalence compared to base-case (percentage points)
2032	10% improvement	No effect on mortality	cms>0 & <=1.5	0.007	Absolute change in prevalence compared to base-case (percentage points)
2033	10% improvement	No effect on mortality	cms>0 & <=1.5	0.015	Absolute change in prevalence compared to base-case (percentage points)
2034	10% improvement	No effect on mortality	cms>0 & <=1.5	0.018	Absolute change in prevalence compared to base-case (percentage points)
2035	10% improvement	No effect on mortality	cms>0 & <=1.5	0.026	Absolute change in prevalence compared to base-case (percentage points)
2036	10% improvement	No effect on mortality	cms>0 & <=1.5	0.032	Absolute change in prevalence compared to base-case (percentage points)
2037	10% improvement	No effect on mortality	cms>0 & <=1.5	0.037	Absolute change in prevalence compared to base-case (percentage points)
2038	10% improvement	No effect on mortality	cms>0 & <=1.5	0.042	Absolute change in prevalence compared to base-case (percentage points)
2039	10% improvement	No effect on mortality	cms>0 & <=1.5	0.05	Absolute change in prevalence compared to base-case (percentage points)
2040	10% improvement	No effect on mortality	cms>0 & <=1.5	0.053	Absolute change in prevalence compared to base-case (percentage points)
2041	10% improvement	No effect on mortality	cms>0 & <=1.5	0.06	Absolute change in prevalence compared to base-case (percentage points)
[truncated: 244 more rows]

## Sheet: Figure 8-2 pop size mortality s
Improvement level	Mortality assumption	year	yvalue	yaxis
[truncated: 88 more rows]

[truncated: 2 more sheets: Figure 8-3 major illness sensit, Figure 8-4 BMI sensitivity]
